# Supplementary material for: Gene expression analysis of induced pluripotent stem cells from aneuploid chromosomal syndromes
Source: BMC Genomics. 2013 Oct 16;14(Suppl 5):S8. doi: 10.1186/1471-2164-14-S5-S8 (PMC3852284; doi:10.1186/1471-2164-14-S5-S8)
Supplement: Additional File 3 — List of DE genes between each aneuploidy and euploid iPSCs. DE genes by DEGseq between each aneuploidy and euploid iPSCs are list in the table with p-value<0.05, q-value <0.05 and fold change >=1.5. [file 1471-2164-14-S5-S8-S3.xls]

## Sheet: T8_UMC1
DE genes between trisomy 8 and UMC1(p<0.05, q<0.05, fold change >=1.5)
GeneID	Fold_change	p-value	q-value	Trisomy8	UMC1	chromosome	strand	start	end	RNA-type	function
XRCC5	3.4699	0	0	479.14	133.56	2	+	216972187	217071026	mRNA;	ATP-dependent DNA helicase 2 subunit 2 (EC 3.6.1.- )(ATP-dependent DNA helicase II 80 kDa subunit)(Lupus Ku autoantigen protein p86)(86 kDa subunit of Ku antigen)(Ku86)(Ku80)(Thyroid-lupus autoantigen)(TLAA)(CTC box-binding factor 85 kDa subunit)(CTCBF)(CTC85)(Nuclear factor IV)(DNA repair protein XRCC5) [Source:UniProtKB/Swiss-Prot;Acc:P13010]
VCL	2.72026	0	0	284.66	101.21	10	+	75757872	75879918	mRNA;	Vinculin (Metavinculin) [Source:UniProtKB/Swiss- Prot;Acc:P18206]
AASS	2.05982	0	0	342.97	161.04	7	-	121713600	121784344	mRNA;	Alpha-aminoadipic semialdehyde synthase, mitochondrial Precursor (LKR/SDH) [Includes Lysine ketoglutarate reductase(LKR)(LOR)(EC 1.5.1.8);Saccharopine dehydrogenase(SDH)(EC 1.5.1.9)] [Source:UniProtKB/Swiss- Prot;Acc:Q9UDR5]
UTX	4.91124	0	0	78.07	15.37	X	+	44732423	44971847	mRNA;	Histone demethylase UTX (EC 1.14.11.-)(Ubiquitously transcribed X chromosome tetratricopeptide repeat protein)(Ubiquitously transcribed TPR protein on the X chromosome)(Lysine demethylase 6A) [Source:UniProtKB/Swiss-Prot;Acc:O15550]
BTAF1	3.55466	0	0	84.24	22.92	10	+	93683736	93790078	mRNA;	TATA-binding protein-associated factor 172 (EC 3.6.1.-)(ATP-dependent helicase BTAF1)(TBP-associated factor 172)(TAF-172)(TAF(II)170)(B-TFIID transcription factor-associated 170 kDa subunit) [Source:UniProtKB/Swiss-Prot;Acc:O14981]
FOS	12.3726	0	0	129.28	10.11	14	+	75745531	75748932	mRNA;	Proto-oncogene protein c-fos (Cellular oncogene fos)(G0/G1 switch regulatory protein 7) [Source:UniProtKB/Swiss-Prot;Acc:P01100]
ACTG1	1.74325	0	0	858.25	476.18	17	-	79476999	79479827	mRNA;	Actin, cytoplasmic 2 (Gamma-actin) [Contains Actin, cytoplasmic 2, N-terminally processed] [Source:UniProtKB/Swiss-Prot;Acc:P63261]
CTGF	4.30053	0	0	160.68	36.14	6	-	132269321	132272518	mRNA;	Connective tissue growth factor Precursor (Hypertrophic chondrocyte-specific protein 24) [Source:UniProtKB/Swiss-Prot;Acc:P29279]
PTCD1	6.25284	0	0	64.62	10	7	-	99016757	99063820	mRNA;	Pentatricopeptide repeat-containing protein 1 [Source:UniProtKB/Swiss-Prot;Acc:O75127]
CAPRIN2	3.79688	0	0	89.7	22.85	12	-	30862488	30907448	mRNA;	Caprin-2 (Cytoplasmic activation/proliferation- associated protein 2)(C1q domain-containing protein 1)(EEG-1)(Gastric cancer multidrug resistance-associated protein) [Source:UniProtKB/Swiss-Prot;Acc:Q6IMN6]
HNRNPH3	2.44678	0	0	258.45	102.16	10	+	70091768	70102952	mRNA;	Heterogeneous nuclear ribonucleoprotein H3 (hnRNP H3)(hnRNP 2H9) [Source:UniProtKB/Swiss-Prot;Acc:P31942]
HMGB2	3.5555	0	0	242.57	65.99	4	-	174252527	174255595	mRNA;	High mobility group protein B2 (High mobility group protein 2)(HMG-2) [Source:UniProtKB/Swiss- Prot;Acc:P26583]
PHC1B	3.21513	0	0	139.91	42.09	12	-	55805506	55808751	mRNA;	Polyhomeotic 1 homolog Fragment [Source:UniProtKB/TrEMBL;Acc:Q9UQ30]
CXCL5	4.9316	0	0	113.25	22.21	4	-	74861360	74864416	mRNA;	C-X-C motif chemokine 5 Precursor (Small-inducible cytokine B5)(Epithelial-derived neutrophil-activating protein 78)(Neutrophil-activating peptide ENA-78)(ENA- 78(1-78)) [Contains ENA-78(8-78);ENA-78(9-78)] [Source:UniProtKB/Swiss-Prot;Acc:P42830]
ATP5C1	4.39076	0	0	237.37	52.29	10	+	7830093	7849755	mRNA;	ATP synthase subunit gamma, mitochondrial Precursor (F-ATPase gamma subunit) [Source:UniProtKB/Swiss- Prot;Acc:P36542]
BCCIP	3.42133	0	0	101.67	28.74	10	+	127512104	127542263	mRNA;	BRCA2 and CDKN1A-interacting protein (Protein TOK- 1)(P21- and CDK-associated protein 1) [Source:UniProtKB/Swiss-Prot;Acc:Q9P287]
HK1	2.61475	0	0	102.8	38.03	10	+	71029740	71161635	mRNA;	Hexokinase-1 (EC 2.7.1.1)(Hexokinase type I)(HK I)(Brain form hexokinase) [Source:UniProtKB/Swiss- Prot;Acc:P19367]
RUVBL1	3.31675	0	0	186.23	54.31	3	-	127799801	127842671	mRNA;	RuvB-like 1 (EC 3.6.1.-)(49 kDa TATA box-binding protein-interacting protein)(49 kDa TBP-interacting protein)(TIP49a)(Pontin 52)(Nuclear matrix protein 238)(NMP 238)(54 kDa erythrocyte cytosolic protein)(ECP- 54)(TIP60-associated protein 54-alpha)(TAP54-alpha)(INO80 complex subunit H) [Source:UniProtKB/Swiss- Prot;Acc:Q9Y265]
JMJD1C	2.38856	0	0	51.74	20.95	10	-	64926990	65225722	mRNA;	Probable JmjC domain-containing histone demethylation protein 2C (EC 1.14.11.-)(Jumonji domain- containing protein 1C)(Thyroid receptor-interacting protein 8)(TRIP-8) [Source:UniProtKB/Swiss- Prot;Acc:Q15652]
EIF3E	2.28217	0	0	357.17	151.37	8	-	109213973	109260959	mRNA;	Eukaryotic translation initiation factor 3 subunit E (eIF3e)(Eukaryotic translation initiation factor 3 subunit 6)(eIF-3 p48)(Viral integration site protein INT-6 homolog) [Source:UniProtKB/Swiss-Prot;Acc:P60228]
HNRNPF	1.77023	0	0	273.38	149.37	10	-	43881065	43904696	mRNA;	Heterogeneous nuclear ribonucleoprotein F (hnRNP F)(Nucleolin-like protein mcs94-1) [Contains Heterogeneous nuclear ribonucleoprotein F, N-terminally processed] [Source:UniProtKB/Swiss-Prot;Acc:P52597]
TET1	3.15847	0	0	31.53	9.65	10	+	70320117	70454238	mRNA;	Protein TET1 (Ten-eleven translocation 1 gene protein)(CXXC-type zinc finger protein 6)(Leukemia- associated protein with a CXXC domain) [Source:UniProtKB/Swiss-Prot;Acc:Q8NFU7]
EGR1	3.00676	0	0	102.43	32.95	5	+	137801181	137805004	mRNA;	Early growth response protein 1 (EGR-1)(Protein Krox-24)(Transcription factor Zif268)(Nerve growth factor- induced protein A)(NGFI-A)(Transcription factor ETR103)(Zinc finger protein 225)(AT225) [Source:UniProtKB/Swiss-Prot;Acc:P18146]
MKI67	2.58465	0	0	30.98	11.59	10	-	129894923	129924655	mRNA;	Antigen KI-67 [Source:UniProtKB/Swiss- Prot;Acc:P46013]
THBS1	5.46676	0	0	28.45	5.03	15	+	39873280	39889665	mRNA;	Thrombospondin-1 Precursor [Source:UniProtKB/Swiss-Prot;Acc:P07996]
BUB1B	2.23891	0	0	122.51	52.92	15	+	40453210	40513335	mRNA;	Mitotic checkpoint serine/threonine-protein kinase BUB1 beta (EC 2.7.11.1)(MAD3/BUB1-related protein kinase)(hBUBR1)(Mitotic checkpoint kinase MAD3L)(Protein SSK1) [Source:UniProtKB/Swiss-Prot;Acc:O60566]
HTR7	6.55337	0	0	40.81	6.02	10	-	92500578	92617671	mRNA;	5-hydroxytryptamine receptor 7 (5-HT-7)(5HT7)(5-HT- X)(Serotonin receptor 7) [Source:UniProtKB/Swiss- Prot;Acc:P34969]
DDX17	1.54045	0	0	226.99	142.52	22	-	38879469	38903665	mRNA;	Probable ATP-dependent RNA helicase DDX17 (EC 3.6.1.-)(DEAD box protein 17)(RNA-dependent helicase p72)(DEAD box protein p72) [Source:UniProtKB/Swiss- Prot;Acc:Q92841]
CYR61	2.81427	0	0	116.33	39.98	1	+	86046444	86049650	mRNA;	Protein CYR61 Precursor (Cysteine-rich angiogenic inducer 61)(Insulin-like growth factor-binding protein 10)(Protein GIG1) [Source:UniProtKB/Swiss- Prot;Acc:O00622]
PCDH15	9.36716	0	0	6.95	0.72	10	-	55562531	57387702	mRNA;	Protocadherin-15 Precursor [Source:UniProtKB/Swiss-Prot;Acc:Q96QU1]
RBBP7	2.58087	0	0	94.59	35.45	X	-	16857406	16888534	mRNA;	Histone-binding protein RBBP7 (Retinoblastoma- binding protein 7)(RBBP-7)(Retinoblastoma-binding protein p46)(Histone acetyltransferase type B subunit 2)(Nucleosome-remodeling factor subunit RBAP46) [Source:UniProtKB/Swiss-Prot;Acc:Q16576]
C10orf18	2.39149	0	0	31.92	12.91	10	+	5726801	5806943	mRNA;	Uncharacterized protein C10orf18 [Source:UniProtKB/Swiss-Prot;Acc:Q5VWN6]
DLG5	2.83806	0	0	31.6	10.77	10	-	79550549	79686378	mRNA;	Disks large homolog 5 (Placenta and prostate DLG)(Discs large protein P-dlg) [Source:UniProtKB/Swiss- Prot;Acc:Q8TDM6]
RPS16P10	2.61515	0	0	383.51	141.84	19	-	39923852	39926618	mRNA;	40S ribosomal protein S16 [Source:UniProtKB/Swiss- Prot;Acc:P62249]
DNTTIP2	3.1921	0	0	33.4	10.12	1	-	94331839	94344743	mRNA;	Deoxynucleotidyltransferase terminal-interacting protein 2 (Terminal deoxynucleotidyltransferase- interacting factor 2)(TdT-interacting factor 2)(Estrogen receptor-binding protein)(LPTS-interacting protein 2)(LPTS-RP2) [Source:UniProtKB/Swiss-Prot;Acc:Q5QJE6]
IDI1	2.49114	0	0	98.9	38.4	10	-	1085966	1095061	mRNA;	Isopentenyl-diphosphate Delta-isomerase 1 (EC 5.3.3.2)(Isopentenyl pyrophosphate isomerase 1)(IPP isomerase 1)(IPPI1) [Source:UniProtKB/Swiss- Prot;Acc:Q13907]
RND3	4.77228	0	0	41.8	8.47	2	-	151324709	151395525	mRNA;	Rho-related GTP-binding protein RhoE Precursor (Rho family GTPase 3)(Rnd3)(Rho8)(MemB protein) [Source:UniProtKB/Swiss-Prot;Acc:P61587]
AP002364.4-1	5.56307	0	0	85.55	14.87	11	+	90015826	90017162	mRNA;	Putative uncharacterized protein ENSP00000351411 [Source:UniProtKB/TrEMBL;Acc:A6NCC1]
PMAIP1	2.41585	0	0	132.22	52.94	18	+	57567192	57571538	mRNA;	Phorbol-12-myristate-13-acetate-induced protein 1 (PMA-induced protein 1)(Immediate-early-response protein APR)(NOXA) [Source:UniProtKB/Swiss-Prot;Acc:Q13794]
NLRP2	4.31713	0	0	37.61	8.43	19	+	55476700	55512508	mRNA;	NACHT, LRR and PYD domains-containing protein 2 (PYRIN domain and NACHT domain-containing protein 1)(PYRIN-containing APAF1-like protein 2)(Nucleotide- binding site protein 1) [Source:UniProtKB/Swiss- Prot;Acc:Q9NX02]
UBR4	1.70321	0	0	31.72	18.01	1	-	19401000	19536746	mRNA;	E3 ubiquitin-protein ligase UBR4 (EC 6.3.2.-)(N- recognin-4)(Zinc finger UBR1-type protein 1)(Retinoblastoma-associated factor of 600 kDa)(600 kDa retinoblastoma protein-associated factor)(RBAF600)(p600) [Source:UniProtKB/Swiss-Prot;Acc:Q5T4S7]
NCKAP1	1.74565	0	0	110.92	61.45	2	-	183789612	183903586	mRNA;	Nck-associated protein 1 (NAP 1)(p125Nap1)(Membrane-associated protein HEM-2) [Source:UniProtKB/Swiss-Prot;Acc:Q9Y2A7]
MRPL13	4.11131	0	0	117.66	27.68	8	-	121408083	121457647	mRNA;	39S ribosomal protein L13, mitochondrial (L13mt)(MRP-L13) [Source:UniProtKB/Swiss-Prot;Acc:Q9BYD1]
MALAT1	2.24539	0	0	208.54	89.83	11	+	65268395	65269798	mRNA;	metastasis associated lung adenocarcinoma transcript 1 (non-protein coding) (MALAT1), non-coding RNA [Source:RefSeq DNA;Acc:NR_002819]
GDA	23.7002	0	0	10.54	0.43	9	+	74764293	74868476	mRNA;	Guanine deaminase (Guanase)(Guanine aminase)(EC 3.5.4.3)(Guanine aminohydrolase)(GAH)(p51-nedasin) [Source:UniProtKB/Swiss-Prot;Acc:Q9Y2T3]
INPP5F	1.77522	0	0	99.54	54.23	10	+	121485569	121588658	mRNA;	Phosphatidylinositide phosphatase SAC2 (EC 3.1.3.- )(Sac domain-containing inositol phosphatase 2)(Sac domain-containing phosphoinositide 5-phosphatase 2)(hSAC2)(Inositol polyphosphate 5-phosphatase F) [Source:UniProtKB/Swiss-Prot;Acc:Q9Y2H2]
PRDX3	2.169	0	0	191.61	85.44	10	-	120927215	120938345	mRNA;	Thioredoxin-dependent peroxide reductase, mitochondrial Precursor (EC 1.11.1.15)(Peroxiredoxin- 3)(PRX III)(Antioxidant protein 1)(AOP-1)(Protein MER5 homolog)(HBC189) [Source:UniProtKB/Swiss-Prot;Acc:P30048]
SLC7A11	2.3281	0	0	27.06	11.24	4	-	139085248	139163503	mRNA;	Cystine/glutamate transporter (Amino acid transport system xc-)(xCT)(Solute carrier family 7 member 11)(Calcium channel blocker resistance protein CCBR1) [Source:UniProtKB/Swiss-Prot;Acc:Q9UPY5]
AEN	1.84287	0	0	138.93	72.91	15	+	89164527	89175512	mRNA;	Apoptosis-enhancing nuclease (EC 3.1.-.- )(Interferon-stimulated 20 kDa exonuclease-like 1) [Source:UniProtKB/Swiss-Prot;Acc:Q8WTP8]
PCDH21	5.22202	0	0	16.68	3.09	10	+	85954406	85979374	mRNA;	Protocadherin-21 Precursor (Photoreceptor cadherin)(prCAD) [Source:UniProtKB/Swiss-Prot;Acc:Q96JP9]
NKTR	1.81462	0	0	55.48	29.57	3	+	42642147	42690232	mRNA;	NK-tumor recognition protein (Natural-killer cells cyclophilin-related protein)(NK-TR protein) [Source:UniProtKB/Swiss-Prot;Acc:P30414]
ADD3	2.1697	0	0	60.53	26.98	10	+	111765726	111895320	mRNA;	Gamma-adducin (Adducin-like protein 70) [Source:UniProtKB/Swiss-Prot;Acc:Q9UEY8]
FDFT1	1.6379	0	0	284.3	167.88	8	+	11660190	11696817	mRNA;	Squalene synthetase (SQS)(SS)(EC 2.5.1.21)(Farnesyl-diphosphate farnesyltransferase)(FPP:FPP farnesyltransferase) [Source:UniProtKB/Swiss-Prot;Acc:P37268]
XPO1	1.56829	0	0	82.61	50.95	2	-	61704984	61765761	mRNA;	Exportin-1 (Exp1)(Chromosome region maintenance 1 protein homolog) [Source:UniProtKB/Swiss-Prot;Acc:O14980]
LIPA	2.46093	0	0	57.2	22.48	10	-	90973326	91174314	mRNA;	Lysosomal acid lipase/cholesteryl ester hydrolase Precursor (LAL)(Acid cholesteryl ester hydrolase)(EC 3.1.1.13)(Sterol esterase)(Lipase A)(Cholesteryl esterase) [Source:UniProtKB/Swiss-Prot;Acc:P38571]
DPY30	3.20968	0	0	54.38	16.39	2	-	32092878	32264874	mRNA;	Protein dpy-30 homolog (Dpy-30-like protein) [Source:UniProtKB/Swiss-Prot;Acc:Q9C005]
RTF1	2.17471	7.73166e-303	9.69349e-301	53.66	23.87	15	+	41709302	41775760	mRNA;	RNA polymerase-associated protein RTF1 homolog [Source:UniProtKB/Swiss-Prot;Acc:Q92541]
PSMD6	2.94853	1.58923e-301	1.9606e-299	119.52	39.21	3	-	63996231	64009511	mRNA;	26S proteasome non-ATPase regulatory subunit 6 (26S proteasome regulatory subunit S10)(p42A)(Proteasome regulatory particle subunit p44S10)(Phosphonoformate immuno-associated protein 4)(Breast cancer-associated protein SGA-113M) [Source:UniProtKB/Swiss- Prot;Acc:Q15008]
ZNF354B	7.36084	1.93793e-301	2.37181e-299	26.87	3.53	5	+	178286954	178312008	mRNA;	Zinc finger protein 354B [Source:UniProtKB/Swiss- Prot;Acc:Q96LW1]
RDH11	1.91918	1.63941e-300	1.99066e-298	139.08	70.09	14	-	68143521	68162510	mRNA;	Retinol dehydrogenase 11 (EC 1.1.1.-)(Retinal reductase 1)(RalR1)(Prostate short-chain dehydrogenase/reductase 1)(Androgen-regulated short-chain dehydrogenase/reductase 1)(HCV core-binding protein HCBP12) [Source:UniProtKB/Swiss-Prot;Acc:Q8TC12]
ACTC1	3.56734	5.3138e-300	6.35225e-298	34.54	9.36	15	-	35080297	35087927	mRNA;	Actin, alpha cardiac muscle 1 (Alpha-cardiac actin) [Source:UniProtKB/Swiss-Prot;Acc:P68032]
DGUOK	3.07155	2.22282e-299	2.63678e-297	127.37	40.11	2	+	74153953	74186088	mRNA;	Deoxyguanosine kinase, mitochondrial Precursor (dGK)(EC 2.7.1.113) [Source:UniProtKB/Swiss- Prot;Acc:Q16854]
ROBO1	1.99334	1.45443e-295	1.69915e-293	41.77	20.27	3	-	78646390	79174708	mRNA;	Roundabout homolog 1 Precursor (H-Robo-1)(Deleted in U twenty twenty) [Source:UniProtKB/Swiss- Prot;Acc:Q9Y6N7]
SFRS14	1.86421	4.61278e-292	5.30848e-290	65.77	34.12	19	-	19101697	19144380	mRNA;	Putative splicing factor, arginine/serine-rich 14 (Arginine/serine-rich-splicing factor 14) [Source:UniProtKB/Swiss-Prot;Acc:Q8IX01]
HMGCS1	1.55573	9.10698e-290	1.0251e-287	191.78	119.23	5	-	43289493	43313595	mRNA;	Hydroxymethylglutaryl-CoA synthase, cytoplasmic (HMG-CoA synthase)(EC 2.3.3.10)(3-hydroxy-3-methylglutaryl coenzyme A synthase) [Source:UniProtKB/Swiss- Prot;Acc:Q01581]
ZFP42	3.00612	1.63107e-287	1.79662e-285	56.61	18.21	4	+	188916925	188926199	mRNA;	Zinc finger protein 42 homolog (Zfp-42)(Reduced expression protein 1)(REX-1)(hREX-1)(Zinc finger protein 754) [Source:UniProtKB/Swiss-Prot;Acc:Q96MM3]
PDIA6	1.55268	1.36981e-282	1.47719e-280	163.03	101.55	2	-	10923519	10978103	mRNA;	Protein disulfide-isomerase A6 Precursor (EC 5.3.4.1)(Protein disulfide isomerase P5)(Thioredoxin domain-containing protein 7) [Source:UniProtKB/Swiss- Prot;Acc:Q15084]
ACSS2	4.128	8.75967e-281	9.31606e-279	32.79	7.68	20	+	33462745	33515762	mRNA;	Acetyl-coenzyme A synthetase, cytoplasmic (EC 6.2.1.1)(Acetate--CoA ligase)(Acyl-activating enzyme)(Acetyl-CoA synthetase)(AceCS)(ACS)(Acyl-CoA synthetase short-chain family member 2) [Source:UniProtKB/Swiss-Prot;Acc:Q9NR19]
KIAA0980	2.87857	4.38329e-280	4.62978e-278	31.13	10.46	20	-	25433341	25566153	mRNA;	Ninein-like protein [Source:UniProtKB/Swiss- Prot;Acc:Q9Y2I6]
FBXO18	3.18104	3.73144e-275	3.78569e-273	34.47	10.48	10	+	5932194	5979556	mRNA;	F-box only protein 18 (EC 3.6.1.-)(F-box DNA helicase 1) [Source:UniProtKB/Swiss-Prot;Acc:Q8NFZ0]
SF3B1	1.53881	1.29801e-271	1.29978e-269	138.83	87.26	2	-	198256700	198299771	mRNA;	Splicing factor 3B subunit 1 (Pre-mRNA-splicing factor SF3b 155 kDa subunit)(SF3b155)(Spliceosome- associated protein 155)(SAP 155) [Source:UniProtKB/Swiss- Prot;Acc:O75533]
PSAP	1.52145	4.93312e-269	4.87651e-267	240.77	153.06	10	-	73576056	73611082	mRNA;	Proactivator polypeptide Precursor [Contains Saposin-A(Protein A);Saposin-B-Val;Saposin-B(Sphingolipid activator protein 1)(SAP-1)(Cerebroside sulfate activator)(CSAct)(Dispersin)(Sulfatide/GM1 activator);Saposin-C(Co-beta-glucosidase)(A1 activator)(Glucosylceramidase activator)(Sphingolipid activator protein 2)(SAP-2);Saposin-D(Protein C)(Component C)] [Source:UniProtKB/Swiss-Prot;Acc:P07602]
DUSP16	3.66692	9.40504e-269	9.23791e-267	31.1	8.2	12	-	12628831	12715317	mRNA;	Dual specificity protein phosphatase 16 (EC 3.1.3.48)(EC 3.1.3.16)(Mitogen-activated protein kinase phosphatase 7)(MAP kinase phosphatase 7)(MKP-7) [Source:UniProtKB/Swiss-Prot;Acc:Q9BY84]
PAK1	2.01436	1.50601e-268	1.46989e-266	81.28	39.03	11	-	77033061	77185108	mRNA;	Serine/threonine-protein kinase PAK 1 (EC 2.7.11.1)(p21-activated kinase 1)(PAK-1)(p65-PAK)(Alpha- PAK) [Source:UniProtKB/Swiss-Prot;Acc:Q13153]
SLC25A29	2.65739	1.92214e-265	1.84108e-263	69.38	25.25	14	-	100757448	100772860	mRNA;	Mitochondrial carnitine/acylcarnitine carrier protein CACL (CACT-like)(Solute carrier family 25 member 29) [Source:UniProtKB/Swiss-Prot;Acc:Q8N8R3]
MPDZ	2.2996	7.9742e-265	7.59075e-263	24.47	10.29	9	-	13105703	13250365	mRNA;	Multiple PDZ domain protein (Multi-PDZ domain protein 1) [Source:UniProtKB/Swiss-Prot;Acc:O75970]
RNF213	2.42679	3.36285e-263	3.16211e-261	14.73	5.87	17	+	78313726	78370085	mRNA;	RING finger protein 213 [Source:UniProtKB/Swiss- Prot;Acc:Q63HN8]
PPIF	2.67733	4.52841e-261	4.23228e-259	71.07	25.67	10	+	81107220	81115081	mRNA;	Peptidyl-prolyl cis-trans isomerase, mitochondrial Precursor (PPIase)(Rotamase)(EC 5.2.1.8)(Cyclophilin F) [Source:UniProtKB/Swiss-Prot;Acc:P30405]
SAR1A	2.81881	3.5515e-258	3.29926e-256	39.97	13.72	10	-	71909960	71930285	mRNA;	GTP-binding protein SAR1a (COPII-associated small GTPase) [Source:UniProtKB/Swiss-Prot;Acc:Q9NR31]
ZNF22	2.51599	3.45118e-257	3.18687e-255	68.31	26.26	10	+	45495922	45500773	mRNA;	Zinc finger protein 22 (Zinc finger protein KOX15)(Krox-26 protein) [Source:UniProtKB/Swiss- Prot;Acc:P17026]
ATP5EP2	12.2544	2.9201e-254	2.64888e-252	133.89	10.57	13	+	28519343	28519727	mRNA;	ATP synthase subunit epsilon-like protein, mitochondrial [Source:UniProtKB/Swiss-Prot;Acc:Q5VTU8]
DOCK1	2.38686	1.17826e-242	1.03238e-240	25.91	10.5	10	+	128594023	129250780	mRNA;	Dedicator of cytokinesis protein 1 (180 kDa protein downstream of CRK)(DOCK180) [Source:UniProtKB/Swiss- Prot;Acc:Q14185]
PUM2	1.9612	1.1501e-240	1.00202e-238	39.37	19.42	2	-	20448453	20551995	mRNA;	Pumilio homolog 2 (Pumilio-2) [Source:UniProtKB/Swiss-Prot;Acc:Q8TB72]
SNRNP200	1.519	1.45849e-239	1.2565e-237	82.12	52.29	2	-	96940077	96971261	mRNA;	U5 small nuclear ribonucleoprotein 200 kDa helicase (EC 3.6.1.-)(U5 snRNP-specific 200 kDa protein)(U5- 200KD)(Activating signal cointegrator 1 complex subunit 3- like 1)(BRR2 homolog) [Source:UniProtKB/Swiss- Prot;Acc:O75643]
SC5DL	1.93264	2.84457e-238	2.43701e-236	38.74	19.39	11	+	121163388	121184119	mRNA;	Lathosterol oxidase (EC 1.14.21.6)(Lathosterol 5- desaturase)(Delta(7)-sterol 5-desaturase)(C-5 sterol desaturase)(Sterol-C5-desaturase) [Source:UniProtKB/Swiss- Prot;Acc:O75845]
SFRS7	1.76155	2.67015e-236	2.26244e-234	94.53	51.9	2	-	38970741	38978636	mRNA;	Splicing factor, arginine/serine-rich 7 (Splicing factor 9G8) [Source:UniProtKB/Swiss-Prot;Acc:Q16629]
GDI2	1.64359	1.10026e-222	8.93002e-221	161.04	94.77	10	-	5807187	5884095	mRNA;	Rab GDP dissociation inhibitor beta (Rab GDI beta)(Guanosine diphosphate dissociation inhibitor 2)(GDI- 2) [Source:UniProtKB/Swiss-Prot;Acc:P50395]
TAGLN	1.87303	4.40004e-222	3.55252e-220	173.63	89.66	11	+	117070040	117075507	mRNA;	Transgelin (Smooth muscle protein 22-alpha)(SM22- alpha)(WS3-10)(22 kDa actin-binding protein) [Source:UniProtKB/Swiss-Prot;Acc:Q01995]
LAMC1	1.76098	4.51785e-217	3.55458e-215	41.4	22.74	1	+	182992595	183114727	mRNA;	Laminin subunit gamma-1 Precursor (Laminin B2 chain) [Source:UniProtKB/Swiss-Prot;Acc:P11047]
FOSB	17.7945	1.85255e-216	1.43559e-214	10.66	0.58	19	+	45971253	45978414	mRNA;	Protein fosB (G0/G1 switch regulatory protein 3) [Source:UniProtKB/Swiss-Prot;Acc:P53539]
SETD5	1.5295	5.74643e-211	4.36531e-209	62.43	39.48	3	+	9439299	9520924	mRNA;	SET domain-containing protein 5 [Source:UniProtKB/Swiss-Prot;Acc:Q9C0A6]
ITGB1	1.68044	2.60568e-210	1.96971e-208	66.04	38.01	10	-	33189247	33247293	mRNA;	Integrin beta-1 Precursor (Fibronectin receptor subunit beta)(Integrin VLA-4 subunit beta)(CD29 antigen) [Source:UniProtKB/Swiss-Prot;Acc:P05556]
OGT	1.50944	2.12201e-209	1.59627e-207	95.3	61.06	X	+	70752933	70795740	mRNA;	UDP-N-acetylglucosamine--peptide N- acetylglucosaminyltransferase 110 kDa subunit (EC 2.4.1.- )(O-linked N-acetylglucosamine transferase 110 kDa subunit)(O-GlcNAc transferase subunit p110) [Source:UniProtKB/Swiss-Prot;Acc:O15294]
MRPL43	2.9084	6.00046e-209	4.4919e-207	37.65	12.52	10	-	102737579	102747272	mRNA;	39S ribosomal protein L43, mitochondrial Precursor (L43mt)(MRP-L43)(Mitochondrial ribosomal protein bMRP36a) [Source:UniProtKB/Swiss-Prot;Acc:Q8N983]
RAB17	3.71725	7.18104e-208	5.3497e-206	37.72	9.81	2	-	238482965	238499738	mRNA;	Ras-related protein Rab-17 [Source:UniProtKB/Swiss-Prot;Acc:Q9H0T7]
MGEA5	1.56019	2.48838e-206	1.8273e-204	88.17	54.66	10	-	103544200	103578222	mRNA;	Bifunctional protein NCOAT (Nuclear cytoplasmic O- GlcNAcase and acetyltransferase)(Meningioma-expressed antigen 5) [Includes Beta-hexosaminidase(EC 3.2.1.52)(N- acetyl-beta-glucosaminidase)(Beta-N- acetylhexosaminidase)(Hexosaminidase C)(N-acetyl-beta-D- glucosaminidase)(O-GlcNAcase);Histone acetyltransferase(HAT)(EC 2.3.1.48)] [Source:UniProtKB/Swiss-Prot;Acc:O60502]
RPS27L	3.01128	3.81495e-203	2.72363e-201	45.29	14.55	15	-	63445550	63450220	mRNA;	40S ribosomal protein S27-like protein [Source:UniProtKB/Swiss-Prot;Acc:Q71UM5]
SPTAN1	1.58042	9.99668e-203	7.10409e-201	55.68	34.08	9	+	131314866	131395938	mRNA;	Spectrin alpha chain, brain (Spectrin, non- erythroid alpha chain)(Alpha-II spectrin)(Fodrin alpha chain) [Source:UniProtKB/Swiss-Prot;Acc:Q13813]
CAPN2	3.92141	1.74467e-202	1.22852e-200	20.74	5.12	1	+	223889347	223963718	mRNA;	Calpain-2 catalytic subunit Precursor (EC 3.4.22.53)(Calpain-2 large subunit)(Calcium-activated neutral proteinase 2)(CANP 2)(Calpain M-type)(M- calpain)(Millimolar-calpain)(Calpain large polypeptide L2) [Source:UniProtKB/Swiss-Prot;Acc:P17655]
ACAT2	1.82679	9.19181e-200	6.385e-198	174.14	92.2	6	+	160182989	160200085	mRNA;	Acetyl-CoA acetyltransferase, cytosolic (EC 2.3.1.9)(Cytosolic acetoacetyl-CoA thiolase)(Acetyl-CoA transferase-like protein) [Source:UniProtKB/Swiss- Prot;Acc:Q9BWD1]
VLDLR	2.49178	2.40772e-198	1.65756e-196	37.46	14.54	9	+	2621793	2654485	mRNA;	Very low-density lipoprotein receptor Precursor (VLDL receptor)(VLDL-R) [Source:UniProtKB/Swiss- Prot;Acc:P98155]
ALDH18A1	1.81055	7.58754e-194	5.04342e-192	77.53	41.41	10	-	97365687	97416567	mRNA;	Delta-1-pyrroline-5-carboxylate synthetase (P5CS)(Aldehyde dehydrogenase family 18 member A1) [Includes Glutamate 5-kinase(GK)(EC 2.7.2.11)(Gamma- glutamyl kinase);Gamma-glutamyl phosphate reductase(GPR)(EC 1.2.1.41)(Glutamate-5-semialdehyde dehydrogenase)(Glutamyl-gamma-semialdehyde dehydrogenase)] [Source:UniProtKB/Swiss-Prot;Acc:P54886]
FGFR2	1.81837	2.44157e-193	1.60904e-191	47.33	25.17	10	-	123237848	123357972	mRNA;	Fibroblast growth factor receptor 2 Precursor (FGFR-2)(EC 2.7.10.1)(Keratinocyte growth factor receptor 2)(CD332 antigen) [Source:UniProtKB/Swiss- Prot;Acc:P21802]
DBI	1.95375	3.98642e-191	2.58297e-189	167.01	82.68	2	+	120124504	120130122	mRNA;	Acyl-CoA-binding protein (ACBP)(Diazepam-binding inhibitor)(DBI)(Endozepine)(EP) [Source:UniProtKB/Swiss- Prot;Acc:P07108]
BUB3	1.78178	3.07582e-189	1.97634e-187	97.23	52.78	10	+	124913760	124924886	mRNA;	Mitotic checkpoint protein BUB3 [Source:UniProtKB/Swiss-Prot;Acc:O43684]
FAT3	3.0875	1.67428e-188	1.0669e-186	4.68	1.47	11	+	92085262	92629618	mRNA;	Protocadherin Fat 3 Precursor (hFat3)(FAT tumor suppressor homolog 3) [Source:UniProtKB/Swiss- Prot;Acc:Q8TDW7]
METTL10	3.18888	7.95484e-188	5.04821e-186	34.97	10.61	10	-	126447406	126480439	mRNA;	Methyltransferase-like protein 10 (EC 2.1.1.-) [Source:UniProtKB/Swiss-Prot;Acc:Q5JPI9]
ATP5J	2.57372	7.23346e-186	4.46189e-184	80.85	30.38	21	-	27088815	27107965	mRNA;	ATP synthase-coupling factor 6, mitochondrial Precursor (ATPase subunit F6) [Source:UniProtKB/Swiss- Prot;Acc:P18859]
GOT1	2.67785	4.74532e-182	2.84738e-180	53.07	19.17	10	-	101156657	101190530	mRNA;	Aspartate aminotransferase, cytoplasmic (EC 2.6.1.1)(Transaminase A)(Glutamate oxaloacetate transaminase 1) [Source:UniProtKB/Swiss-Prot;Acc:P17174]
DUSP1	7.70848	9.40057e-181	5.55426e-179	21.64	2.72	5	-	172195102	172198203	mRNA;	Dual specificity protein phosphatase 1 (EC 3.1.3.48)(EC 3.1.3.16)(MAP kinase phosphatase 1)(MKP- 1)(Protein-tyrosine phosphatase CL100)(Dual specificity protein phosphatase hVH1) [Source:UniProtKB/Swiss- Prot;Acc:P28562]
TRIO	2.06325	1.26794e-179	7.43456e-178	17.23	8.07	5	+	14143829	14509448	mRNA;	Triple functional domain protein (EC 2.7.11.1)(PTPRF-interacting protein) [Source:UniProtKB/Swiss-Prot;Acc:O75962]
HDAC1	1.96248	3.42742e-177	1.97218e-175	91.21	44.95	1	+	32757708	32799224	mRNA;	Histone deacetylase 1 (HD1)(EC 3.5.1.98) [Source:UniProtKB/Swiss-Prot;Acc:Q13547]
IFNGR2	2.72163	1.40806e-169	7.69991e-168	34.14	12.13	21	+	34775202	34851655	mRNA;	Interferon-gamma receptor beta chain Precursor (Interferon-gamma receptor accessory factor 1)(AF- 1)(Interferon-gamma transducer 1) [Source:UniProtKB/Swiss- Prot;Acc:P38484]
TNKS2	1.67163	2.11598e-167	1.13301e-165	47.3	27.37	10	+	93558151	93625232	mRNA;	Tankyrase-2 (TANK2)(EC 2.4.2.30)(Tankyrase II)(TNKS-2)(TRF1-interacting ankyrin-related ADP-ribose polymerase 2)(Tankyrase-like protein)(Tankyrase-related protein) [Source:UniProtKB/Swiss-Prot;Acc:Q9H2K2]
KIAA1211	2.91929	1.117e-162	5.83908e-161	12.5	4.14	4	+	57036361	57196890	mRNA;	Uncharacterized protein KIAA1211 [Source:UniProtKB/Swiss-Prot;Acc:Q6ZU35]
CCDC21	2.00464	1.28447e-162	6.6918e-161	43.79	21.13	1	+	26560693	26605298	mRNA;	Coiled-coil domain-containing protein 21 [Source:UniProtKB/Swiss-Prot;Acc:Q6P2H3]
WDR11	2.03498	1.74305e-162	9.01999e-161	35.09	16.68	10	+	122610695	122669036	mRNA;	Bromodomain and WD repeat-containing protein 2 (WD repeat-containing protein 11)(WD repeat-containing protein 15) [Source:UniProtKB/Swiss-Prot;Acc:Q9BZH6]
PIP5K3	2.03586	1.02405e-161	5.24649e-160	15.78	7.5	2	+	209130991	209223475	mRNA;	FYVE finger-containing phosphoinositide kinase (EC 2.7.1.68)(PIKfyve)(1-phosphatidylinositol-4-phosphate 5- kinase)(PtdIns(4)P-5-kinase)(PIP5K)(Phosphatidylinositol- 3-phosphate 5-kinase type III)(p235) [Source:UniProtKB/Swiss-Prot;Acc:Q9Y2I7]
TARBP1	2.42243	6.01777e-160	3.04262e-158	22.43	8.96	1	-	234527059	234614849	mRNA;	Probable methyltransferase TARBP1 (EC 2.1.1.-)(TAR RNA-binding protein 1)(TAR RNA-binding protein of 185 kDa)(TRP-185) [Source:UniProtKB/Swiss-Prot;Acc:Q13395]
FAM102B	2.9374	6.35979e-160	3.20504e-158	14.66	4.83	1	+	109102711	109187522	mRNA;	Protein FAM102B [Source:UniProtKB/Swiss- Prot;Acc:Q5T8I3]
EIF3S9	1.64075	1.31067e-158	6.51993e-157	93.99	55.41	7	+	2393721	2420375	mRNA;	Eukaryotic translation initiation factor 3 subunit B (eIF3b)(Eukaryotic translation initiation factor 3 subunit 9)(eIF-3-eta)(eIF3 p116)(eIF3 p110)(Prt1 homolog)(hPrt1) [Source:UniProtKB/Swiss-Prot;Acc:P55884]
METAP1	1.7829	3.02003e-158	1.49749e-156	82.56	44.79	4	+	99916788	99983959	mRNA;	Methionine aminopeptidase 1 (MetAP 1)(MAP 1)(EC 3.4.11.18)(Peptidase M 1) [Source:UniProtKB/Swiss- Prot;Acc:P53582]
TCTN3	2.4209	3.16556e-158	1.56462e-156	30.18	12.06	10	-	97423153	97454712	mRNA;	Tectonic-3 Precursor [Source:UniProtKB/Swiss- Prot;Acc:Q6NUS6]
PTGR2	4.94723	2.80051e-157	1.36667e-155	19.51	3.81	14	+	74318671	74352162	mRNA;	Prostaglandin reductase 2 (PRG-2)(EC 1.3.1.48)(15- oxoprostaglandin 13-reductase)(Zinc-binding alcohol dehydrogenase domain-containing protein 1) [Source:UniProtKB/Swiss-Prot;Acc:Q8N8N7]
ADCY2	2.16648	6.35847e-156	3.04515e-154	20.89	9.32	5	+	7396343	7830194	mRNA;	Adenylate cyclase type 2 (EC 4.6.1.1)(Adenylate cyclase type II)(ATP pyrophosphate-lyase 2)(Adenylyl cyclase 2) [Source:UniProtKB/Swiss-Prot;Acc:Q08462]
ADM	2.1696	7.39382e-155	3.51914e-153	93.74	41.79	11	+	10326643	10328942	mRNA;	ADM Precursor [Contains Adrenomedullin(AM);Proadrenomedullin N-20 terminal peptide(ProAM N-terminal 20 peptide)(ProAM-N20)(PAMP)] [Source:UniProtKB/Swiss-Prot;Acc:P35318]
DAP3	2.42317	1.34253e-152	6.33122e-151	66.5	26.54	1	+	155658874	155708317	mRNA;	28S ribosomal protein S29, mitochondrial (S29mt)(MRP-S29)(Death-associated protein 3)(DAP- 3)(Ionizing radiation resistance conferring protein) [Source:UniProtKB/Swiss-Prot;Acc:P51398]
MINPP1	2.59075	7.98206e-152	3.75278e-150	34.25	12.79	10	+	89264223	89313168	mRNA;	Multiple inositol polyphosphate phosphatase 1 Precursor (EC 3.1.3.62)(Inositol (1,3,4,5)- tetrakisphosphate 3-phosphatase)(Ins(1,3,4,5)P(4) 3- phosphatase) [Source:UniProtKB/Swiss-Prot;Acc:Q9UNW1]
CD46	1.52741	4.85064e-151	2.27361e-149	111.56	70.64	1	+	207925402	207968858	mRNA;	Membrane cofactor protein Precursor (Trophoblast leukocyte common antigen)(TLX)(CD46 antigen) [Source:UniProtKB/Swiss-Prot;Acc:P15529]
C10orf137	2.17815	7.08893e-151	3.31268e-149	25.16	11.17	10	+	127408084	127452712	mRNA;	Erythroid differentiation-related factor 1 [Source:UniProtKB/Swiss-Prot;Acc:Q3B7T1]
RYR1	2.32295	1.67988e-150	7.82639e-149	7.58	3.16	19	+	38924340	39078204	mRNA;	Ryanodine receptor 1 (RYR-1)(RyR1)(Skeletal muscle- type ryanodine receptor)(Skeletal muscle calcium release channel) [Source:UniProtKB/Swiss-Prot;Acc:P21817]
SGPL1	2.12408	1.75871e-150	8.16902e-149	23.41	10.66	10	+	72575704	72640930	mRNA;	Sphingosine-1-phosphate lyase 1 (SP-lyase)(hSPL)(EC 4.1.2.27)(Sphingosine-1-phosphate aldolase) [Source:UniProtKB/Swiss-Prot;Acc:O95470]
ELOVL6	1.8692	1.89778e-150	8.78847e-149	56.03	28.99	4	-	110970229	111119820	mRNA;	Elongation of very long chain fatty acids protein 6 (hELO2)(Fatty acyl-CoA elongase)(Long-chain fatty-acyl elongase) [Source:UniProtKB/Swiss-Prot;Acc:Q9H5J4]
TRIM22	1.93243	1.97564e-150	9.12166e-149	37.5	18.77	11	+	5710919	5758319	mRNA;	Tripartite motif-containing protein 22 (RING finger protein 94)(50 kDa-stimulated trans-acting factor)(Staf- 50) [Source:UniProtKB/Swiss-Prot;Acc:Q8IYM9]
HIF1AN	1.803	1.75926e-149	8.07427e-148	30.11	16.15	10	+	102295616	102313680	mRNA;	Hypoxia-inducible factor 1-alpha inhibitor (EC 1.14.11.16)(Hypoxia-inducible factor asparagine hydroxylase)(Factor inhibiting HIF-1)(FIH-1) [Source:UniProtKB/Swiss-Prot;Acc:Q9NWT6]
MAPK8	1.91609	2.73593e-147	1.2409e-145	27.11	13.68	10	+	49514698	49647403	mRNA;	Mitogen-activated protein kinase 8 (EC 2.7.11.24)(Stress-activated protein kinase JNK1)(c-Jun N- terminal kinase 1)(JNK-46) [Source:UniProtKB/Swiss- Prot;Acc:P45983]
COQ5	2.88552	1.3545e-146	6.12544e-145	53.15	17.82	12	-	120941083	120966964	mRNA;	Ubiquinone biosynthesis methyltransferase COQ5, mitochondrial Precursor (EC 2.1.1.-) [Source:UniProtKB/Swiss-Prot;Acc:Q5HYK3]
DNMBP	2.19269	1.57256e-146	7.09075e-145	19.22	8.48	10	-	101635334	101769676	mRNA;	Dynamin-binding protein (Scaffold protein Tuba) [Source:UniProtKB/Swiss-Prot;Acc:Q6XZF7]
MLLT10	1.82205	3.63422e-146	1.62917e-144	34.29	18.2	10	+	21823102	22032554	mRNA;	Protein AF-10 [Source:UniProtKB/Swiss- Prot;Acc:P55197]
EIF2AK4	1.62044	1.12009e-145	5.00662e-144	52.17	31.14	15	+	40226347	40327797	mRNA;	Eukaryotic translation initiation factor 2-alpha kinase 4 (EC 2.7.11.1)(GCN2-like protein) [Source:UniProtKB/Swiss-Prot;Acc:Q9P2K8]
KIF5B	1.71244	3.66076e-145	1.6222e-143	40.29	22.76	10	-	32297940	32345371	mRNA;	Kinesin-1 heavy chain (Ubiquitous kinesin heavy chain)(UKHC)(Conventional kinesin heavy chain) [Source:UniProtKB/Swiss-Prot;Acc:P33176]
EEF1B2	3.16175	3.70678e-145	1.63789e-143	49.93	15.27	2	+	207024318	207027651	mRNA;	Elongation factor 1-beta (EF-1-beta) [Source:UniProtKB/Swiss-Prot;Acc:P24534]
IRX2	4.161	8.64483e-145	3.79806e-143	17.22	4	5	-	2746286	2751769	mRNA;	Iroquois-class homeodomain protein IRX-2 (Iroquois homeobox protein 2)(Homeodomain protein IRXA2) [Source:UniProtKB/Swiss-Prot;Acc:Q9BZI1]
CHMP5	2.52291	3.80184e-144	1.66086e-142	63.77	24.45	9	+	33264877	33281512	mRNA;	Charged multivesicular body protein 5 (Chromatin- modifying protein 5)(Vacuolar protein-sorting-associated protein 60)(Vps60)(hVps60)(SNF7 domain-containing protein 2) [Source:UniProtKB/Swiss-Prot;Acc:Q9NZZ3]
S100A11	2.39366	1.34068e-143	5.79121e-142	177.4	71.68	1	-	152004982	152009511	mRNA;	Protein S100-A11 (S100 calcium-binding protein A11)(Protein S100C)(Calgizzarin)(MLN 70) [Source:UniProtKB/Swiss-Prot;Acc:P31949]
AASS	2.12962	8.42095e-142	3.56757e-140	181.19	82.29	7	-	121717890	121722926	mRNA;	/
CPT1B	2.17039	2.25482e-141	9.50043e-140	22.35	9.96	22	-	51007290	51021394	mRNA;	Carnitine O-palmitoyltransferase 1, muscle isoform (CPT1-M)(EC 2.3.1.21)(Carnitine O-palmitoyltransferase I, muscle isoform)(CPTI-M)(CPT I)(Carnitine palmitoyltransferase 1B)(Carnitine palmitoyltransferase I- like protein) [Source:UniProtKB/Swiss-Prot;Acc:Q92523]
CHCHD1	2.24167	3.2128e-141	1.34999e-139	130.97	56.51	10	+	75541808	75543406	mRNA;	Coiled-coil-helix-coiled-coil-helix domain- containing protein 1 (C2360) [Source:UniProtKB/Swiss- Prot;Acc:Q96BP2]
WAC	1.58685	1.02766e-139	4.24866e-138	59.72	36.4	10	+	28821422	28909928	mRNA;	WW domain-containing adapter protein with coiled- coil [Source:UniProtKB/Swiss-Prot;Acc:Q9BTA9]
DDIT4	3.02161	1.02626e-138	4.20901e-137	40.65	13.01	10	+	74033677	74035797	mRNA;	DNA-damage-inducible transcript 4 protein (Protein regulated in development and DNA damage response 1)(REDD- 1)(HIF-1 responsive protein RTP801) [Source:UniProtKB/Swiss-Prot;Acc:Q9NX09]
PTK2	1.78694	1.63402e-138	6.66618e-137	41.16	22.28	8	-	141668501	142011332	mRNA;	Focal adhesion kinase 1 (FADK 1)(EC 2.7.10.2)(pp125FAK)(Protein-tyrosine kinase 2) [Source:UniProtKB/Swiss-Prot;Acc:Q05397]
NME2P1	2.21507	5.25826e-138	2.13389e-136	169.22	73.89	12	+	120719940	120720632	mRNA;	Putative nucleoside diphosphate kinase (NDP kinase)(NDK)(EC 2.7.4.6) [Source:UniProtKB/Swiss- Prot;Acc:O60361]
CHRDL1	3.52676	8.55691e-138	3.45435e-136	14.14	3.88	X	-	109917084	110039286	mRNA;	Chordin-like protein 1 Precursor (Neuralin- 1)(Ventroptin)(Neurogenesin-1) [Source:UniProtKB/Swiss- Prot;Acc:Q9BU40]
RASGEF1A	3.81781	2.47448e-137	9.93722e-136	9.21	2.33	10	-	43689983	43762367	mRNA;	Ras-GEF domain-containing family member 1A [Source:UniProtKB/Swiss-Prot;Acc:Q8N9B8]
RBM5	1.93102	2.65779e-137	1.06457e-135	45.08	22.58	3	+	50126352	50156388	mRNA;	RNA-binding protein 5 (RNA-binding motif protein 5)(Putative tumor suppressor LUCA15)(Protein G15)(Renal carcinoma antigen NY-REN-9) [Source:UniProtKB/Swiss- Prot;Acc:P52756]
ZBED4	2.33542	7.99045e-136	3.17579e-134	15.13	6.26	22	+	50247497	50283726	mRNA;	Zinc finger BED domain-containing protein 4 [Source:UniProtKB/Swiss-Prot;Acc:O75132]
CXCL12	2.00165	8.77766e-136	3.4797e-134	27.52	13.3	10	-	44865605	44880542	mRNA;	Stromal cell-derived factor 1 Precursor (SDF-1)(C- X-C motif chemokine 12)(Pre-B cell growth-stimulating factor)(PBSF)(hIRH) [Contains SDF-1-beta(3-72);SDF-1- alpha(3-67)] [Source:UniProtKB/Swiss-Prot;Acc:P48061]
LDB1	1.87135	3.09872e-135	1.22213e-133	62.89	32.5	10	-	103867340	103880210	mRNA;	LIM domain-binding protein 1 (Nuclear LIM interactor)(Carboxyl-terminal LIM domain-binding protein 2)(CLIM-2)(LIM domain-binding factor CLIM2)(hLdb1) [Source:UniProtKB/Swiss-Prot;Acc:Q86U70]
PRDM14	1.95683	3.83157e-135	1.50731e-133	65.58	32.41	8	-	70964020	70983928	mRNA;	PR domain zinc finger protein 14 (PR domain- containing protein 14) [Source:UniProtKB/Swiss- Prot;Acc:Q9GZV8]
ITPR3	1.61576	7.84784e-135	3.07943e-133	29.78	17.82	6	+	33589161	33664346	mRNA;	Inositol 1,4,5-trisphosphate receptor type 3 (Type 3 inositol 1,4,5-trisphosphate receptor)(Type 3 InsP3 receptor)(IP3 receptor isoform 3)(InsP3R3) [Source:UniProtKB/Swiss-Prot;Acc:Q14573]
CBARA1	2.47257	2.42013e-133	9.40071e-132	37.56	14.69	10	-	74127098	74385863	mRNA;	Calcium-binding atopy-related autoantigen 1 (Atopy- related autoantigen CALC)(ara CALC)(Allergen Hom s 4) [Source:UniProtKB/Swiss-Prot;Acc:Q9BPX6]
PDZD8	2.7398	8.81202e-133	3.39726e-131	20.36	7.19	10	-	119042608	119134937	mRNA;	PDZ domain-containing protein 8 (Sarcoma antigen NY-SAR-84/NY-SAR-104) [Source:UniProtKB/Swiss- Prot;Acc:Q8NEN9]
LCP1	15.1217	1.39927e-132	5.36771e-131	5.74	0.37	13	-	46700061	46786006	mRNA;	Plastin-2 (L-plastin)(Lymphocyte cytosolic protein 1)(LCP-1)(LC64P) [Source:UniProtKB/Swiss-Prot;Acc:P13796]
EEF1A1	1.62489	1.11205e-130	4.21348e-129	49.15	29.26	6	-	74225475	74233520	mRNA;	Elongation factor 1-alpha 1 (EF-1-alpha- 1)(Elongation factor 1 A-1)(eEF1A-1)(Elongation factor Tu)(EF-Tu)(Leukocyte receptor cluster member 7) [Source:UniProtKB/Swiss-Prot;Acc:P68104]
MAP4K4	1.57507	4.31731e-130	1.63179e-128	52.09	31.99	2	+	102313312	102508449	mRNA;	Mitogen-activated protein kinase kinase kinase kinase 4 (EC 2.7.11.1)(MAPK/ERK kinase kinase kinase 4)(MEK kinase kinase 4)(MEKKK 4)(HPK/GCK-like kinase HGK)(Nck-interacting kinase) [Source:UniProtKB/Swiss- Prot;Acc:O95819]
PPP1R3B	2.17691	6.10438e-130	2.30161e-128	20.59	9.15	8	-	8993776	9008220	mRNA;	Protein phosphatase 1 regulatory subunit 3B (Protein phosphatase 1 regulatory subunit 4)(R4)(Protein phosphatase 1 subunit GL)(Hepatic glycogen-targeting protein phosphatase 1 regulatory subunit GL) [Source:UniProtKB/Swiss-Prot;Acc:Q86XI6]
C18orf21	3.35705	4.81057e-128	1.80058e-126	51.61	14.87	18	+	33552588	33559241	mRNA;	UPF0711 protein C18orf21 (HBV X-transactivated gene 13 protein) [Source:UniProtKB/Swiss-Prot;Acc:Q32NC0]
RCN2	1.53749	8.18482e-128	3.05613e-126	175.59	110.46	15	+	77224116	77242247	mRNA;	Reticulocalbin-2 Precursor (Calcium-binding protein ERC-55)(E6-binding protein)(E6BP) [Source:UniProtKB/Swiss- Prot;Acc:Q14257]
KIAA1217	2.68564	4.90059e-127	1.82541e-125	7.8	2.81	10	+	23983675	24836772	mRNA;	Sickle tail protein homolog [Source:UniProtKB/Swiss-Prot;Acc:Q5T5P2]
NT5C2	1.76461	7.67878e-127	2.85336e-125	34.31	18.8	10	-	104845940	104953056	mRNA;	Cytosolic purine 5'-nucleotidase (EC 3.1.3.5)(5'- nucleotidase cytosolic II) [Source:UniProtKB/Swiss- Prot;Acc:P49902]
RPS18	1.5895	1.04722e-125	3.85422e-124	448.67	273.01	6	+	33239799	33244279	mRNA;	40S ribosomal protein S18 (Ke-3)(Ke3) [Source:UniProtKB/Swiss-Prot;Acc:P62269]
JUN	3.54102	4.69055e-124	1.71405e-122	15.85	4.33	1	-	59246465	59249785	mRNA;	Transcription factor AP-1 (Activator protein 1)(AP1)(Proto-oncogene c-jun)(V-jun avian sarcoma virus 17 oncogene homolog)(p39) [Source:UniProtKB/Swiss- Prot;Acc:P05412]
C10orf104	2.78446	6.60984e-124	2.4097e-122	22.26	7.73	10	+	73975806	73995616	mRNA;	UPF0448 protein C10orf104 [Source:UniProtKB/Swiss- Prot;Acc:Q96DE5]
C10orf82	6.26709	3.74605e-122	1.34657e-120	30	4.63	10	-	118423208	118429481	mRNA;	Uncharacterized protein C10orf82 [Source:UniProtKB/Swiss-Prot;Acc:Q8WW14]
WDR75	1.72177	1.06688e-121	3.82614e-120	44.5	25	2	+	190306159	190340278	mRNA;	WD repeat-containing protein 75 [Source:UniProtKB/Swiss-Prot;Acc:Q8IWA0]
CCDC138	3.22347	8.94445e-121	3.18551e-119	22.79	6.84	2	+	109403217	109493032	mRNA;	Coiled-coil domain-containing protein 138 [Source:UniProtKB/Swiss-Prot;Acc:Q96M89]
ANXA3	3.20088	1.84773e-118	6.46117e-117	34.59	10.45	4	+	79472742	79531603	mRNA;	Annexin A3 (Annexin-3)(Annexin III)(Lipocortin III)(Placental anticoagulant protein III)(PAP-III)(35- alpha calcimedin)(Inositol 1,2-cyclic phosphate 2- phosphohydrolase) [Source:UniProtKB/Swiss- Prot;Acc:P12429]
DCLRE1A	2.933	2.25176e-117	7.85621e-116	13.9	4.58	10	-	115594484	115614142	mRNA;	DNA cross-link repair 1A protein (hSNM1A)(hSNM1) [Source:UniProtKB/Swiss-Prot;Acc:Q6PJP8]
CHUK	2.44467	9.86352e-117	3.4258e-115	23.14	9.16	10	-	101948125	101989376	mRNA;	Inhibitor of nuclear factor kappa-B kinase subunit alpha (I kappa-B kinase alpha)(IkBKA)(IKK-alpha)(IKK- A)(IkappaB kinase)(EC 2.7.11.10)(I-kappa-B kinase 1)(IKK1)(Conserved helix-loop-helix ubiquitous kinase)(Nuclear factor NF-kappa-B inhibitor kinase alpha)(NFKBIKA) [Source:UniProtKB/Swiss-Prot;Acc:O15111]
SNRPD2	2.11166	1.4248e-116	4.91541e-115	126.97	58.16	19	-	46190719	46195442	mRNA;	Small nuclear ribonucleoprotein Sm D2 (Sm-D2)(snRNP core protein D2) [Source:UniProtKB/Swiss-Prot;Acc:P62316]
CCDC6	1.70103	3.08201e-116	1.05852e-114	31.12	17.7	10	-	61548521	61666818	mRNA;	Coiled-coil domain-containing protein 6 (Protein H4)(Papillary thyroid carcinoma-encoded protein) [Source:UniProtKB/Swiss-Prot;Acc:Q16204]
ABLIM1	1.82214	4.44727e-116	1.52403e-114	17.99	9.55	10	-	116190872	116444414	mRNA;	Actin-binding LIM protein 1 (Actin-binding LIM protein family member 1)(abLIM-1)(Actin-binding double zinc finger protein)(LIMAB1)(Limatin) [Source:UniProtKB/Swiss-Prot;Acc:O14639]
ZNF248	2.92808	9.58266e-116	3.26934e-114	11.79	3.9	10	-	38117899	38147034	mRNA;	Zinc finger protein 248 [Source:UniProtKB/Swiss- Prot;Acc:Q8NDW4]
COL4A5	1.82289	6.55273e-115	2.22087e-113	24.04	12.76	X	+	107683154	107940775	mRNA;	Collagen alpha-5(IV) chain Precursor [Source:UniProtKB/Swiss-Prot;Acc:P29400]
CDCA7	1.53131	9.23518e-115	3.11632e-113	94.7	59.81	2	+	174219561	174233719	mRNA;	Cell division cycle-associated protein 7 (Protein JPO1) [Source:UniProtKB/Swiss-Prot;Acc:Q9BWT1]
CUL4A	1.53665	1.36543e-114	4.58743e-113	71.17	44.79	13	+	113863086	113919399	mRNA;	Cullin-4A (CUL-4A) [Source:UniProtKB/Swiss- Prot;Acc:Q13619]
PFKP	1.78834	6.94232e-114	2.31226e-112	35.43	19.16	10	+	3109740	3179904	mRNA;	6-phosphofructokinase type C (EC 2.7.1.11)(Phosphofructokinase 1)(Phosphohexokinase)(Phosphofructo-1-kinase isozyme C)(PFK-C)(6-phosphofructokinase, platelet type) [Source:UniProtKB/Swiss-Prot;Acc:Q01813]
DIP2C	3.01664	4.76721e-113	1.58438e-111	6.75	2.16	10	-	320130	735683	mRNA;	Disco-interacting protein 2 homolog C (DIP2 homolog C) [Source:UniProtKB/Swiss-Prot;Acc:Q9Y2E4]
POLI	2.27115	5.56982e-113	1.84318e-111	15.04	6.41	18	+	51795849	51824602	mRNA;	DNA polymerase iota (EC 2.7.7.7)(RAD30 homolog B)(Eta2) [Source:UniProtKB/Swiss-Prot;Acc:Q9UNA4]
VRK1	2.08062	1.21132e-112	3.99996e-111	64.01	29.76	14	+	97263684	97347950	mRNA;	Serine/threonine-protein kinase VRK1 (EC 2.7.11.1)(Vaccinia-related kinase 1) [Source:UniProtKB/Swiss-Prot;Acc:Q99986]
ARNTL2	4.27113	2.36085e-112	7.71327e-111	20.16	4.56	12	+	27485988	27573466	mRNA;	Aryl hydrocarbon receptor nuclear translocator-like protein 2 (Brain and muscle ARNT-like 2)(Member of PAS protein 9)(Basic-helix-loop-helix-PAS protein MOP9)(CYCLE- like factor)(CLIF) [Source:UniProtKB/Swiss- Prot;Acc:Q8WYA1]
RABL4	2.41435	1.1638e-111	3.77036e-110	11.4	4.57	22	-	37154255	37172169	mRNA;	Putative GTP-binding protein RAY-like (Rab-like protein 4) [Source:UniProtKB/Swiss-Prot;Acc:Q9BW83]
SUV39H2	2.36694	1.26282e-111	4.08257e-110	23.62	9.65	10	+	14920847	14946302	mRNA;	Histone-lysine N-methyltransferase SUV39H2 (EC 2.1.1.43)(Suppressor of variegation 3-9 homolog 2)(Su(var)3-9 homolog 2)(Histone H3-K9 methyltransferase 2)(H3-K9-HMTase 2)(Lysine N-methyltransferase 1B) [Source:UniProtKB/Swiss-Prot;Acc:Q9H5I1]
RAF1	1.55623	1.50827e-111	4.8659e-110	76.78	47.72	3	-	12625102	12705700	mRNA;	RAF proto-oncogene serine/threonine-protein kinase (EC 2.7.11.1)(C-RAF)(cRaf)(Raf-1) [Source:UniProtKB/Swiss- Prot;Acc:P04049]
TRDMT1	2.53812	3.85934e-111	1.23732e-109	8.87	3.38	10	-	17184982	17243681	mRNA;	tRNA (cytosine-5-)-methyltransferase (EC 2.1.1.29)(DNA (cytosine-5)-methyltransferase-like protein 2)(Dnmt2)(DNA methyltransferase homolog HsaIIP)(DNA MTase homolog HsaIIP)(M.HsaIIP)(PuMet) [Source:UniProtKB/Swiss- Prot;Acc:O14717]
COX5B	2.42322	6.99887e-110	2.20264e-108	156.49	62.46	2	+	98262521	98264654	mRNA;	Cytochrome c oxidase subunit 5B, mitochondrial Precursor (Cytochrome c oxidase polypeptide Vb) [Source:UniProtKB/Swiss-Prot;Acc:P10606]
ACBD7	3.42943	1.99513e-109	6.26617e-108	14.2	4	10	-	15117475	15130775	mRNA;	Acyl-CoA-binding domain-containing protein 7 [Source:UniProtKB/Swiss-Prot;Acc:Q8N6N7]
ALG13	1.69398	8.81684e-109	2.74676e-107	35.62	20.34	X	+	110924405	111003877	mRNA;	UDP-N-acetylglucosamine transferase subunit ALG13 homolog (EC 2.4.1.141)(Glycosyltransferase 28 domain- containing protein 1) [Source:UniProtKB/Swiss- Prot;Acc:Q9NP73]
AC027139.5-1	2.26187	4.42911e-108	1.37704e-106	62.24	26.62	15	-	34781206	34782683	mRNA;	/
CXorf15	2.18458	2.19929e-107	6.78306e-106	45.71	20.24	X	+	16804560	16860296	mRNA;	Gamma-taxilin (Lipopolysaccharide-specific response protein 5) [Source:UniProtKB/Swiss-Prot;Acc:Q9NUQ3]
CDC42EP3	3.77645	3.00094e-107	9.23701e-106	8.71	2.23	2	-	37870743	37965611	mRNA;	Cdc42 effector protein 3 (Binder of Rho GTPases 2)(MSE55-related Cdc42-binding protein) [Source:UniProtKB/Swiss-Prot;Acc:Q9UKI2]
CTPS2	2.04286	6.0992e-107	1.87362e-105	20.22	9.57	X	-	16606126	16731059	mRNA;	CTP synthase 2 (EC 6.3.4.2)(UTP--ammonia ligase 2)(CTP synthetase 2) [Source:UniProtKB/Swiss- Prot;Acc:Q9NRF8]
CCDC45	2.38586	6.14783e-107	1.8848e-105	28.52	11.56	17	+	62503114	62534060	mRNA;	Coiled-coil domain-containing protein 45 [Source:UniProtKB/Swiss-Prot;Acc:Q96GE4]
DMXL2	2.59137	1.46831e-106	4.47486e-105	6.43	2.4	15	-	51739937	51914967	mRNA;	DmX-like protein 2 (Rabconnectin-3) [Source:UniProtKB/Swiss-Prot;Acc:Q8TDJ6]
GPT2	1.74901	1.1932e-105	3.615e-104	38.17	21.11	16	+	46918308	46965200	mRNA;	Alanine aminotransferase 2 (ALT2)(EC 2.6.1.2)(Glutamic--pyruvic transaminase 2)(Glutamate pyruvate transaminase 2)(GPT 2)(Glutamic--alanine transaminase 2) [Source:UniProtKB/Swiss-Prot;Acc:Q8TD30]
PRPF3	2.29282	1.40254e-105	4.23261e-104	33.91	14.3	1	+	150293928	150325703	mRNA;	U4/U6 small nuclear ribonucleoprotein Prp3 (Pre- mRNA-splicing factor 3)(hPrp3)(U4/U6 snRNP 90 kDa protein) [Source:UniProtKB/Swiss-Prot;Acc:O43395]
FANCI	1.56563	2.22192e-105	6.69223e-104	49.66	30.68	15	+	89787194	89860362	mRNA;	Fanconi anemia group I protein (Protein FANCI) [Source:UniProtKB/Swiss-Prot;Acc:Q9NVI1]
SMC3	1.55157	7.39227e-105	2.22215e-103	59.19	36.9	10	+	112327449	112364390	mRNA;	Structural maintenance of chromosomes protein 3 (Chondroitin sulfate proteoglycan 6)(Chromosome-associated polypeptide)(hCAP)(Basement membrane-associated chondroitin proteoglycan)(Bamacan) [Source:UniProtKB/Swiss-Prot;Acc:Q9UQE7]
BLOC1S2	2.06932	1.107e-104	3.31476e-103	48.53	22.68	10	-	102033713	102046446	mRNA;	Biogenesis of lysosome-related organelles complex 1 subunit 2 (BLOC subunit 2)(Centrosome-associated protein) [Source:UniProtKB/Swiss-Prot;Acc:Q6QNY1]
ENTPD4	2.70314	1.23113e-104	3.67219e-103	20.12	7.2	8	-	23243441	23315244	mRNA;	Ectonucleoside triphosphate diphosphohydrolase 4 (NTPDase 4)(EC 3.6.1.6)(Uridine- diphosphatase)(UDPase)(Lysosomal apyrase-like protein of 70 kDa) [Source:UniProtKB/Swiss-Prot;Acc:Q9Y227]
ACADSB	2.90987	1.91618e-104	5.69353e-103	9.36	3.11	10	+	124768429	124817806	mRNA;	Short/branched chain specific acyl-CoA dehydrogenase, mitochondrial Precursor (SBCAD)(EC 1.3.99.- )(2-methyl branched chain acyl-CoA dehydrogenase)(2- MEBCAD)(2-methylbutyryl-coenzyme A dehydrogenase)(2- methylbutyryl-CoA dehydrogenase) [Source:UniProtKB/Swiss- Prot;Acc:P45954]
MX2	7.90334	3.10528e-104	9.17366e-103	6.32	0.77	21	+	42733926	42780861	mRNA;	Interferon-induced GTP-binding protein Mx2 (Myxovirus resistance protein 2)(Interferon-regulated resistance GTP-binding protein MxB)(p78-related protein) [Source:UniProtKB/Swiss-Prot;Acc:P20592]
GON4L	2.12744	2.45717e-103	7.21752e-102	11.74	5.34	1	-	155719508	155829191	mRNA;	GON-4-like protein (GON-4 homolog) [Source:UniProtKB/Swiss-Prot;Acc:Q3T8J9]
MAPK6	1.91512	3.49533e-103	1.02474e-101	28.76	14.53	15	+	52311411	52358462	mRNA;	Mitogen-activated protein kinase 6 (EC 2.7.11.24)(Extracellular signal-regulated kinase 3)(ERK- 3)(MAP kinase isoform p97)(p97-MAPK) [Source:UniProtKB/Swiss-Prot;Acc:Q16659]
KANK1	2.31061	1.9432e-102	5.64332e-101	11.94	5	9	+	470291	746105	mRNA;	KN motif and ankyrin repeat domain-containing protein 1 (Ankyrin repeat domain-containing protein 15)(Kidney ankyrin repeat-containing protein) [Source:UniProtKB/Swiss-Prot;Acc:Q14678]
ALPK3	1.83076	2.22999e-102	6.46405e-101	12.47	6.59	15	+	85359911	85416712	mRNA;	Alpha-protein kinase 3 (EC 2.7.11.-)(Muscle alpha- protein kinase) [Source:UniProtKB/Swiss-Prot;Acc:Q96L96]
SSH3BP	2.03926	3.62662e-102	1.0434e-100	27.6	13.09	10	-	27035522	27149959	mRNA;	Abl interactor 1 (Abelson interactor 1)(Abi- 1)(Spectrin SH3 domain-binding protein 1)(Eps8 SH3 domain- binding protein)(Eps8-binding protein)(e3B1)(Nap1-binding protein)(Nap1BP)(Abl-binding protein 4)(AblBP4) [Source:UniProtKB/Swiss-Prot;Acc:Q8IZP0]
ASNS	1.93877	6.86611e-102	1.96807e-100	41.66	20.78	7	-	97481443	97501854	mRNA;	Asparagine synthetase [glutamine-hydrolyzing] (EC 6.3.5.4)(Glutamine-dependent asparagine synthetase)(Cell cycle control protein TS11) [Source:UniProtKB/Swiss- Prot;Acc:P08243]
AP3M1	1.96274	7.40206e-102	2.11776e-100	21.44	10.57	10	-	75880016	75910826	mRNA;	AP-3 complex subunit mu-1 (Adapter-related protein complex 3 mu-1 subunit)(AP-3 adapter complex mu3A subunit)(Mu-adaptin 3A)(Mu3A-adaptin) [Source:UniProtKB/Swiss-Prot;Acc:Q9Y2T2]
PARP14	2.10745	1.25293e-101	3.57142e-100	12.21	5.6	3	+	122399672	122449686	mRNA;	Poly [ADP-ribose] polymerase 14 (PARP-14)(EC 2.4.2.30)(B aggressive lymphoma protein 2) [Source:UniProtKB/Swiss-Prot;Acc:Q460N5]
ARPC5L	1.87506	5.85858e-101	1.65165e-99	50.3	25.95	9	+	127624409	127640003	mRNA;	Actin-related protein 2/3 complex subunit 5-like protein (Arp2/3 complex 16 kDa subunit 2)(ARC16-2) [Source:UniProtKB/Swiss-Prot;Acc:Q9BPX5]
IGDCC4	2.71563	6.05353e-101	1.70349e-99	8.98	3.2	15	-	65673825	65715410	mRNA;	Immunoglobulin superfamily DCC subclass member 4 Precursor (Neighbor of punc e11)(Protein DDM36)(hDDM36) [Source:UniProtKB/Swiss-Prot;Acc:Q8TDY8]
SS18L2	2.64736	2.8593e-100	8.00239e-99	58.88	21.51	3	+	42623332	42636606	mRNA;	SS18-like protein 2 (SYT homolog 2) [Source:UniProtKB/Swiss-Prot;Acc:Q9UHA2]
HMGXB3	1.94428	4.38916e-100	1.22618e-98	20.42	10.16	5	+	149379609	149432690	mRNA;	HMG domain-containing protein 3 (HMG box-containing protein 3)(Protein SMF) [Source:UniProtKB/Swiss- Prot;Acc:Q12766]
C21orf66	1.65648	5.63235e-100	1.57064e-98	33.43	19.52	21	-	34106213	34144169	mRNA;	GC-rich sequence DNA-binding factor homolog [Source:UniProtKB/Swiss-Prot;Acc:Q9Y5B6]
CDCA4	2.01759	6.50806e-100	1.81157e-98	42.17	20.22	14	-	105475910	105487425	mRNA;	Cell division cycle-associated protein 4 (Hematopoietic progenitor protein) [Source:UniProtKB/Swiss-Prot;Acc:Q9BXL8]
PDCD11	1.54809	8.70404e-100	2.41412e-98	36.38	22.73	10	+	105156412	105206019	mRNA;	Protein RRP5 homolog (Programmed cell death protein 11)(NF-kappa-B-binding protein)(NFBP) [Source:UniProtKB/Swiss-Prot;Acc:Q14690]
HSPA14	1.99952	2.82943e-99	7.81946e-98	28.14	13.61	10	+	14880261	14913738	mRNA;	Heat shock 70 kDa protein 14 (Heat shock protein HSP60)(HSP70-like protein 1) [Source:UniProtKB/Swiss- Prot;Acc:Q0VDF9]
GSTO2	5.13575	3.00153e-99	8.28024e-98	18.95	3.57	10	+	106028631	106059176	mRNA;	Glutathione S-transferase omega-2 (EC 2.5.1.18)(GSTO-2) [Source:UniProtKB/Swiss- Prot;Acc:Q9H4Y5]
FRMD4A	2.24232	3.38653e-99	9.32567e-98	9.96	4.3	10	-	13685706	14372883	mRNA;	FERM domain-containing protein 4A [Source:UniProtKB/Swiss-Prot;Acc:Q9P2Q2]
HNRNPR	1.54428	3.99621e-99	1.09849e-97	85.28	53.41	1	-	23636277	23670853	mRNA;	Heterogeneous nuclear ribonucleoprotein R (hnRNP R) [Source:UniProtKB/Swiss-Prot;Acc:O43390]
RBM45	4.58084	4.09295e-99	1.12308e-97	13.87	2.93	2	+	178977151	179001531	mRNA;	RNA-binding protein 45 (RNA-binding motif protein 45)(Developmentally-regulated RNA-binding protein 1)(RB-1) [Source:UniProtKB/Swiss-Prot;Acc:Q8IUH3]
LSM7	2.50611	8.82927e-99	2.41412e-97	128.42	49.56	19	-	2321522	2328614	mRNA;	U6 snRNA-associated Sm-like protein LSm7 [Source:UniProtKB/Swiss-Prot;Acc:Q9UK45]
CARS	1.74909	1.83395e-98	4.99672e-97	52.06	28.79	11	-	3022160	3078671	mRNA;	Cysteinyl-tRNA synthetase, cytoplasmic (EC 6.1.1.16)(Cysteine--tRNA ligase)(CysRS) [Source:UniProtKB/Swiss-Prot;Acc:P49589]
SECISBP2	1.75735	1.72167e-97	4.63349e-96	38.53	21.21	9	+	91933412	91974561	mRNA;	SECIS-binding protein 2 (Selenocysteine insertion sequence-binding protein 2) [Source:UniProtKB/Swiss- Prot;Acc:Q96T21]
PRKG1	2.6707	3.4994e-97	9.3688e-96	7.89	2.86	10	+	52751118	54058110	mRNA;	cGMP-dependent protein kinase 1, alpha isozyme (CGK 1 alpha)(cGKI-alpha)(EC 2.7.11.12) [Source:UniProtKB/Swiss-Prot;Acc:Q13976]
KIAA1128	2.33765	6.68729e-97	1.78416e-95	9.5	3.93	10	+	86088410	86278276	mRNA;	Protein GCAP14 homolog [Source:UniProtKB/Swiss- Prot;Acc:Q9H7U1]
ZNF397	2.07259	7.01448e-97	1.86823e-95	25.49	11.9	18	+	32820998	32838325	mRNA;	Zinc finger protein 397 (Zinc finger and SCAN domain-containing protein 15)(Zinc finger protein 47) [Source:UniProtKB/Swiss-Prot;Acc:Q8NF99]
C1orf77	1.64118	1.03026e-96	2.72983e-95	32.62	19.22	1	+	153606525	153618778	mRNA;	Uncharacterized protein C1orf77 [Source:UniProtKB/Swiss-Prot;Acc:Q9Y3Y2]
NUP107	1.61963	1.38929e-96	3.66226e-95	60.74	36.27	12	+	69080731	69136472	mRNA;	Nuclear pore complex protein Nup107 (Nucleoporin Nup107)(107 kDa nucleoporin) [Source:UniProtKB/Swiss- Prot;Acc:P57740]
PHYH	2.79327	1.42731e-96	3.75606e-95	28	9.69	10	-	13319800	13344007	mRNA;	Phytanoyl-CoA dioxygenase, peroxisomal Precursor (EC 1.14.11.18)(Phytanoyl-CoA alpha- hydroxylase)(PhyH)(Phytanic acid oxidase) [Source:UniProtKB/Swiss-Prot;Acc:O14832]
XPNPEP1	1.77046	2.37693e-96	6.2232e-95	54.86	29.97	10	-	111624524	111683269	mRNA;	Xaa-Pro aminopeptidase 1 (EC 3.4.11.9)(X-Pro aminopeptidase 1)(X-prolyl aminopeptidase 1, soluble)(Cytosolic aminopeptidase P)(Soluble aminopeptidase P)(sAmp)(Aminoacylproline aminopeptidase) [Source:UniProtKB/Swiss-Prot;Acc:Q9NQW7]
SLC25A36	1.60018	2.74481e-96	7.17418e-95	42.33	25.58	3	+	140660662	140698785	mRNA;	Solute carrier family 25 member 36 [Source:UniProtKB/Swiss-Prot;Acc:Q96CQ1]
CSTF2T	1.62097	5.99202e-96	1.56086e-94	45.72	27.28	10	-	53455247	53459355	mRNA;	Cleavage stimulation factor 64 kDa subunit, tau variant (CSTF 64 kDa subunit, tau variant)(TauCstF-64)(CF- 1 64 kDa subunit, tau variant) [Source:UniProtKB/Swiss- Prot;Acc:Q9H0L4]
SGK1	3.48932	1.60735e-95	4.14498e-94	10.23	2.84	6	-	134490387	134639196	mRNA;	Serine/threonine-protein kinase Sgk1 (EC 2.7.11.1)(Serum/glucocorticoid-regulated kinase 1) [Source:UniProtKB/Swiss-Prot;Acc:O00141]
ARHGAP11A	1.85054	1.61934e-95	4.16892e-94	21.95	11.47	15	+	32907691	32931858	mRNA;	Rho GTPase-activating protein 11A (Rho-type GTPase- activating protein 11A) [Source:UniProtKB/Swiss- Prot;Acc:Q6P4F7]
ANUBL1	4.00295	6.36397e-95	1.63293e-93	9.38	2.27	10	-	46111041	46168261	mRNA;	AN1-type zinc finger and ubiquitin domain- containing protein 1 (AN1-type zinc finger protein 4) [Source:UniProtKB/Swiss-Prot;Acc:Q86XD8]
EP400	1.56711	8.34937e-95	2.13525e-93	17.04	10.52	12	+	132434508	132565005	mRNA;	E1A-binding protein p400 (EC 3.6.1.-)(p400 kDa SWI2/SNF2-related protein)(Domino homolog)(hDomino)(CAG repeat protein 32)(Trinucleotide repeat-containing gene 12 protein) [Source:UniProtKB/Swiss-Prot;Acc:Q96L91]
SLC35F5	3.07204	1.27826e-94	3.26358e-93	11.21	3.53	2	-	114471930	114514400	mRNA;	Solute carrier family 35 member F5 (Hepatitis C virus NS5A-transactivated protein 3)(HCV NS5A- transactivated protein 3) [Source:UniProtKB/Swiss- Prot;Acc:Q8WV83]
ZMIZ1	1.89755	2.15784e-94	5.48205e-93	14.62	7.45	10	+	80828792	81076285	mRNA;	Zinc finger MIZ domain-containing protein 1 (Retinoic acid-induced protein 17)(PIAS-like protein Zimp10) [Source:UniProtKB/Swiss-Prot;Acc:Q9ULJ6]
OGDHL	2.37542	3.13405e-94	7.94903e-93	18.52	7.54	10	-	50942690	50970425	mRNA;	2-oxoglutarate dehydrogenase E1 component-like, mitochondrial Precursor (EC 1.2.4.-)(Alpha-ketoglutarate dehydrogenase-like) [Source:UniProtKB/Swiss- Prot;Acc:Q9ULD0]
PARD3	1.84186	7.07163e-94	1.78189e-92	19.19	10.08	10	-	34398489	35104249	mRNA;	Partitioning defective 3 homolog (PARD-3)(PAR- 3)(Atypical PKC isotype-specific-interacting protein)(ASIP)(CTCL tumor antigen se2-5)(PAR3-alpha) [Source:UniProtKB/Swiss-Prot;Acc:Q8TEW0]
KIAA1109	1.74245	1.27735e-92	3.18222e-91	8.62	4.79	4	+	123073488	123283907	mRNA;	Uncharacterized protein KIAA1109 (Fragile site- associated protein) [Source:UniProtKB/Swiss- Prot;Acc:Q2LD37]
PYGL	1.98864	1.33e-92	3.30806e-91	35.01	17.03	14	-	51371937	51411234	mRNA;	Glycogen phosphorylase, liver form (EC 2.4.1.1) [Source:UniProtKB/Swiss-Prot;Acc:P06737]
OCIAD2	1.94386	1.91167e-92	4.74715e-91	137.28	68.3	4	-	48887407	48908815	mRNA;	OCIA domain-containing protein 2 (Ovarian carcinoma immunoreactive antigen-like protein) [Source:UniProtKB/Swiss-Prot;Acc:Q56VL3]
LDLR	1.60396	2.60838e-92	6.46685e-91	35.66	21.5	19	+	11200057	11244506	mRNA;	Low-density lipoprotein receptor Precursor (LDL receptor) [Source:UniProtKB/Swiss-Prot;Acc:P01130]
WSB1	1.50225	8.52614e-92	2.10708e-90	82.24	52.95	17	+	25621106	25640645	mRNA;	WD repeat and SOCS box-containing protein 1 (WSB- 1)(SOCS box-containing WD protein SWiP-1) [Source:UniProtKB/Swiss-Prot;Acc:Q9Y6I7]
TTC17	1.89106	1.76028e-91	4.34324e-90	29.57	15.12	11	+	43380491	43515493	mRNA;	Tetratricopeptide repeat protein 17 (TPR repeat protein 17) [Source:UniProtKB/Swiss-Prot;Acc:Q96AE7]
HSBP1	1.54792	1.88718e-91	4.6489e-90	112.97	70.59	16	+	83841593	83846594	mRNA;	Heat shock factor-binding protein 1 (Nasopharyngeal carcinoma-associated antigen 13)(NPC-A-13) [Source:UniProtKB/Swiss-Prot;Acc:O75506]
EBNA1BP2	1.86447	3.8679e-91	9.46775e-90	84.45	43.81	1	-	43629853	43637968	mRNA;	Probable rRNA-processing protein EBP2 (EBNA1- binding protein 2)(Nucleolar protein p40) [Source:UniProtKB/Swiss-Prot;Acc:Q99848]
H6PD	3.88644	3.88596e-91	9.49689e-90	3.83	0.95	1	+	9294863	9331396	mRNA;	GDH/6PGL endoplasmic bifunctional protein Precursor [Includes Glucose 1-dehydrogenase(EC 1.1.1.47)(Hexose-6- phosphate dehydrogenase);6- phosphogluconolactonase(6PGL)(EC 3.1.1.31)] [Source:UniProtKB/Swiss-Prot;Acc:O95479]
WHSC1	1.50826	1.65933e-90	4.03604e-89	13.32	8.54	4	+	1873123	1983933	mRNA;	Probable histone-lysine N-methyltransferase NSD2 (EC 2.1.1.43)(Nuclear SET domain-containing protein 2)(Wolf-Hirschhorn syndrome candidate 1 protein)(Multiple myeloma SET domain-containing protein)(Protein trithorax- 5) [Source:UniProtKB/Swiss-Prot;Acc:O96028]
PLA2G3	2.03779	1.82336e-90	4.42804e-89	33.86	16.07	22	-	31530795	31536593	mRNA;	Group 3 secretory phospholipase A2 Precursor (EC 3.1.1.4)(Group III secretory phospholipase A2)(GIII sPLA2)(Phosphatidylcholine 2-acylhydrolase GIII)(sPLA2- III) [Source:UniProtKB/Swiss-Prot;Acc:Q9NZ20]
BAZ1B	1.53991	5.55764e-90	1.34123e-88	32.61	20.48	7	-	72854740	72936608	mRNA;	Bromodomain adjacent to zinc finger domain protein 1B (Williams-Beuren syndrome chromosomal region 9 protein)(Williams syndrome transcription factor)(hWALP2) [Source:UniProtKB/Swiss-Prot;Acc:Q9UIG0]
FDPS	1.70827	1.9235e-89	4.60593e-88	88.69	50.21	1	+	155278539	155290457	mRNA;	Farnesyl pyrophosphate synthetase (FPP synthetase)(FPS)(Farnesyl diphosphate synthetase) [Includes Dimethylallyltranstransferase(EC 2.5.1.1);Geranyltranstransferase(EC 2.5.1.10)] [Source:UniProtKB/Swiss-Prot;Acc:P14324]
ZNF318	1.97357	3.05833e-89	7.31203e-88	12.02	5.89	6	-	43299513	43337181	mRNA;	Zinc finger protein 318 (Endocrine regulatory protein) [Source:UniProtKB/Swiss-Prot;Acc:Q5VUA4]
SLK	1.97608	1.01449e-88	2.41055e-87	15.83	7.75	10	+	105726993	105787342	mRNA;	STE20-like serine/threonine-protein kinase (STE20- like kinase)(hSLK)(EC 2.7.11.1)(STE20-related serine/threonine-protein kinase)(STE20-related kinase)(Serine/threonine-protein kinase 2)(CTCL tumor antigen se20-9) [Source:UniProtKB/Swiss-Prot;Acc:Q9H2G2]
LANCL1	1.98049	2.40634e-88	5.65673e-87	18.15	8.86	2	-	211295973	211342376	mRNA;	LanC-like protein 1 (40 kDa erythrocyte membrane protein)(p40) [Source:UniProtKB/Swiss-Prot;Acc:O43813]
TACC2	1.76249	2.55163e-88	5.98915e-87	11.81	6.48	10	+	123748709	124014059	mRNA;	Transforming acidic coiled-coil-containing protein 2 (Anti Zuai-1)(AZU-1) [Source:UniProtKB/Swiss- Prot;Acc:O95359]
SGMS1	2.91201	5.07619e-88	1.17714e-86	12.1	4.02	10	-	52065346	52384795	mRNA;	Phosphatidylcholine:ceramide cholinephosphotransferase 1 (EC 2.7.8.27)(Sphingomyelin synthase 1)(Transmembrane protein 23)(Medulla oblongata- derived protein)(Protein Mob) [Source:UniProtKB/Swiss- Prot;Acc:Q86VZ5]
SPC25	2.86292	3.41698e-87	7.86465e-86	30.21	10.2	2	-	169727402	169769787	mRNA;	Kinetochore protein Spc25 (hSpc25) [Source:UniProtKB/Swiss-Prot;Acc:Q9HBM1]
PER3	2.98722	3.46282e-87	7.9583e-86	6.99	2.26	1	+	7844380	7905237	mRNA;	Period circadian protein homolog 3 (Circadian clock protein PERIOD 3)(hPER3)(Cell growth-inhibiting gene 13 protein) [Source:UniProtKB/Swiss-Prot;Acc:P56645]
FHL2	2.34173	7.68577e-87	1.76372e-85	10.23	4.22	2	-	105974169	106055230	mRNA;	Four and a half LIM domains protein 2 (FHL- 2)(Skeletal muscle LIM-protein 3)(SLIM 3)(LIM domain protein DRAL) [Source:UniProtKB/Swiss-Prot;Acc:Q14192]
CUZD1	2.84477	1.25571e-86	2.8773e-85	13.82	4.7	10	-	124591665	124610309	mRNA;	CUB and zona pellucida-like domain-containing protein 1 Precursor (CUB and ZP domain-containing protein 1)(Transmembrane protein UO-44) [Source:UniProtKB/Swiss- Prot;Acc:Q86UP6]
FMNL2	1.63303	1.73201e-86	3.9628e-85	28.97	17.16	2	+	153191751	153506348	mRNA;	Formin-like protein 2 (Formin homology 2 domain- containing protein 2) [Source:UniProtKB/Swiss- Prot;Acc:Q96PY5]
CAMKK2	2.1061	8.50803e-86	1.93514e-84	12.94	5.94	12	-	121675497	121736111	mRNA;	Calcium/calmodulin-dependent protein kinase kinase 2 (EC 2.7.11.17)(Calcium/calmodulin-dependent protein kinase kinase beta)(CaM-kinase kinase beta)(CaM-KK beta)(CaMKK beta) [Source:UniProtKB/Swiss- Prot;Acc:Q96RR4]
MAN2A2	2.30256	1.53708e-85	3.49092e-84	10.61	4.46	15	+	91447420	91465814	mRNA;	Alpha-mannosidase 2x (EC 3.2.1.114)(Alpha- mannosidase IIx)(MAN IIx)(Mannosyl-oligosaccharide 1,3-1, 6-alpha-mannosidase)(Mannosidase alpha class 2A member 2) [Source:UniProtKB/Swiss-Prot;Acc:P49641]
TDP1	1.89893	3.31231e-85	7.46771e-84	26.96	13.73	14	+	90422246	90511106	mRNA;	Tyrosyl-DNA phosphodiesterase 1 (Tyr-DNA phosphodiesterase 1)(EC 3.1.4.-) [Source:UniProtKB/Swiss- Prot;Acc:Q9NUW8]
RPS24	1.66072	5.26241e-85	1.1847e-83	51.13	29.78	10	+	79793518	79816570	mRNA;	40S ribosomal protein S24 [Source:UniProtKB/Swiss- Prot;Acc:P62847]
PFKFB3	2.14976	6.25205e-85	1.40135e-83	14.79	6.65	10	+	6186843	6277508	mRNA;	6-phosphofructo-2-kinase/fructose-2,6-biphosphatase 3 (6PF-2-K/Fru-2,6-P2ASE brain/placenta-type isozyme)(iPFK-2)(Renal carcinoma antigen NY-REN-56) [Includes 6-phosphofructo-2-kinase(EC 2.7.1.105);Fructose- 2,6-bisphosphatase(EC 3.1.3.46)] [Source:UniProtKB/Swiss- Prot;Acc:Q16875]
MYST1	2.32944	6.34109e-85	1.41924e-83	35.8	14.87	16	+	31128987	31142705	mRNA;	Probable histone acetyltransferase MYST1 (MYST protein 1)(EC 2.3.1.48)(MOZ, YBF2/SAS3, SAS2 and TIP60 protein 1)(hMOF) [Source:UniProtKB/Swiss-Prot;Acc:Q9H7Z6]
FAM62B	1.78562	2.17224e-84	4.84077e-83	19.14	10.37	7	-	158523689	158622729	mRNA;	Extended synaptotagmin-2 (E-Syt2)(Chr2Syt)(Protein FAM62B) [Source:UniProtKB/Swiss-Prot;Acc:A0FGR8]
MAT1A	6.94589	2.87649e-84	6.39169e-83	6.22	0.87	10	-	82031577	82049434	mRNA;	S-adenosylmethionine synthetase isoform type-1 (AdoMet synthetase 1)(EC 2.5.1.6)(Methionine adenosyltransferase 1)(MAT 1)(Methionine adenosyltransferase I/III)(MAT-I/III) [Source:UniProtKB/Swiss-Prot;Acc:Q00266]
PXDNL	8.15138	4.5897e-84	1.01401e-82	4.07	0.48	8	-	52232145	52722005	mRNA;	Peroxidasin-like protein Precursor (EC 1.11.1.7)(Vascular peroxidase 2)(Cardiac peroxidase) [Source:UniProtKB/Swiss-Prot;Acc:A1KZ92]
CCDC14	1.51373	5.06041e-84	1.11481e-82	46.1	29.45	3	-	123632300	123680255	mRNA;	Coiled-coil domain-containing protein 14 [Source:UniProtKB/Swiss-Prot;Acc:Q49A88]
CDK5RAP2	1.85445	5.14125e-84	1.131e-82	17.21	8.98	9	-	123151147	123342437	mRNA;	CDK5 regulatory subunit-associated protein 2 (CDK5 activator-binding protein C48)(Centrosome-associated protein 215) [Source:UniProtKB/Swiss-Prot;Acc:Q96SN8]
SPG11	1.89536	5.68464e-84	1.24876e-82	12.93	6.6	15	-	44854895	44955876	mRNA;	Spatacsin (Spastic paraplegia 11 protein)(Colorectal carcinoma-associated protein) [Source:UniProtKB/Swiss-Prot;Acc:Q96JI7]
MYST4	1.90323	7.48377e-84	1.63698e-82	11.53	5.86	10	+	76585340	76792639	mRNA;	Histone acetyltransferase MYST4 (MYST protein 4)(EC 2.3.1.48)(EC 2.3.1.-)(MOZ, YBF2/SAS3, SAS2 and TIP60 protein 4)(Histone acetyltransferase MOZ2)(Monocytic leukemia zinc finger protein-related factor)(Histone acetyltransferase MORF) [Source:UniProtKB/Swiss- Prot;Acc:Q8WYB5]
NSMCE4A	2.03049	1.80547e-83	3.93807e-82	57.66	27.47	10	-	123716611	123734710	mRNA;	Non-SMC element 4 homolog A [Source:UniProtKB/Swiss-Prot;Acc:Q9NXX6]
DHTKD1	1.7302	1.946e-83	4.2386e-82	25	13.98	10	+	12110934	12165223	mRNA;	Probable 2-oxoglutarate dehydrogenase E1 component DHKTD1, mitochondrial Precursor (EC 1.2.4.2)(Dehydrogenase E1 and transketolase domain-containing protein 1) [Source:UniProtKB/Swiss-Prot;Acc:Q96HY7]
TSC22D3	3.92178	3.2245e-83	7.01341e-82	10.48	2.58	X	-	106956451	107019171	mRNA;	TSC22 domain family protein 3 (Glucocorticoid- induced leucine zipper protein)(Delta sleep-inducing peptide immunoreactor)(DSIP-immunoreactive peptide)(Protein DIP)(hDIP)(TSC-22-like protein)(TSC-22R) [Source:UniProtKB/Swiss-Prot;Acc:Q99576]
DNA2	1.62893	4.13465e-83	8.9677e-82	35.3	20.96	10	-	70173821	70231879	mRNA;	DNA2-like helicase (EC 3.6.1.-)(DNA replication ATP-dependent helicase-like homolog) [Source:UniProtKB/Swiss-Prot;Acc:P51530]
SP3	1.78926	4.42694e-83	9.56132e-82	25.4	13.73	2	-	174773258	174830430	mRNA;	Transcription factor Sp3 (SPR-2) [Source:UniProtKB/Swiss-Prot;Acc:Q02447]
FAM171A1	1.76304	6.27214e-83	1.35087e-81	30.79	16.89	10	-	15253655	15413097	mRNA;	Protein FAM171A1 Precursor (Astroprincin) [Source:UniProtKB/Swiss-Prot;Acc:Q5VUB5]
FAM160B1	2.44468	7.79383e-83	1.67394e-81	9.32	3.69	10	+	116581503	116659585	mRNA;	UPF0518 protein FAM160B1 [Source:UniProtKB/Swiss- Prot;Acc:Q5W0V3]
PSMB7	1.59554	8.31349e-83	1.78306e-81	155.09	94.01	9	-	127115745	127177723	mRNA;	Proteasome subunit beta type-7 Precursor (EC 3.4.25.1)(Proteasome subunit Z)(Macropain chain Z)(Multicatalytic endopeptidase complex chain Z) [Source:UniProtKB/Swiss-Prot;Acc:Q99436]
BBS4	2.02434	8.62194e-83	1.84665e-81	33.68	16.09	15	+	72978526	73030816	mRNA;	Bardet-Biedl syndrome 4 protein [Source:UniProtKB/Swiss-Prot;Acc:Q96RK4]
EIF4G3	1.51646	2.8253e-82	6.0095e-81	28.17	17.96	1	-	21132972	21503377	mRNA;	Eukaryotic translation initiation factor 4 gamma 3 (eIF-4-gamma 3)(eIF-4G 3)(eIF4G 3)(eIF-4-gamma II)(eIF4GII) [Source:UniProtKB/Swiss-Prot;Acc:O43432]
LGALS3BP	2.336	4.15658e-82	8.81686e-81	27.61	11.43	17	-	76967337	76976061	mRNA;	Galectin-3-binding protein Precursor (Lectin galactoside-binding soluble 3-binding protein)(Mac-2- binding protein)(Mac-2 BP)(MAC2BP)(Tumor-associated antigen 90K)(Basement membrane autoantigen p105) [Source:UniProtKB/Swiss-Prot;Acc:Q08380]
MATN3	3.26062	7.517e-82	1.58794e-80	14.65	4.35	2	-	20191814	20212455	mRNA;	Matrilin-3 Precursor [Source:UniProtKB/Swiss- Prot;Acc:O15232]
ATP8A1	2.38476	3.70392e-81	7.77118e-80	7.09	2.87	4	-	42410390	42659122	mRNA;	Probable phospholipid-transporting ATPase IA (EC 3.6.3.1)(Chromaffin granule ATPase II)(ATPase class I type 8A member 1) [Source:UniProtKB/Swiss-Prot;Acc:Q9Y2Q0]
PMS1	1.86326	4.44297e-81	9.30911e-80	18.88	9.8	2	+	190648811	190742354	mRNA;	PMS1 protein homolog 1 (DNA mismatch repair protein PMS1) [Source:UniProtKB/Swiss-Prot;Acc:P54277]
UBE2A	1.82452	1.16015e-80	2.42094e-79	36.51	19.36	X	+	118708499	118718361	mRNA;	Ubiquitin-conjugating enzyme E2 A (EC 6.3.2.19)(Ubiquitin-protein ligase A)(Ubiquitin carrier protein A)(HR6A)(hHR6A) [Source:UniProtKB/Swiss- Prot;Acc:P49459]
CHCHD4	3.16479	5.14966e-80	1.06594e-78	21.63	6.61	3	-	14153578	14166371	mRNA;	Mitochondrial intermembrane space import and assembly protein 40 (Coiled-coil-helix-coiled-coil-helix domain-containing protein 4) [Source:UniProtKB/Swiss- Prot;Acc:Q8N4Q1]
SVIL	2.30802	8.49064e-80	1.74579e-78	7.25	3.04	10	-	29746277	30024730	mRNA;	Supervillin (Archvillin)(p205/p250) [Source:UniProtKB/Swiss-Prot;Acc:O95425]
CHD7	1.50646	3.38397e-79	6.90268e-78	19.72	12.66	8	+	61591339	61779463	mRNA;	Chromodomain-helicase-DNA-binding protein 7 (CHD- 7)(EC 3.6.1.-)(ATP-dependent helicase CHD7) [Source:UniProtKB/Swiss-Prot;Acc:Q9P2D1]
MYO1B	1.60017	6.01804e-79	1.22433e-77	24.81	14.99	2	+	192109911	192290115	mRNA;	Myosin-Ib (Myosin I alpha)(MMI-alpha)(MMIa)(MYH-1c) [Source:UniProtKB/Swiss-Prot;Acc:O43795]
TBC1D8	2.36346	1.66217e-78	3.37267e-77	13.91	5.69	2	-	101623691	101767846	mRNA;	TBC1 domain family member 8 (Vascular Rab-GAP/TBC- containing protein)(AD 3) [Source:UniProtKB/Swiss- Prot;Acc:O95759]
RAP2C	2.1304	8.13339e-78	1.6374e-76	17.27	7.84	X	-	131337053	131353461	mRNA;	Ras-related protein Rap-2c Precursor [Source:UniProtKB/Swiss-Prot;Acc:Q9Y3L5]
CCNY	1.8307	9.17803e-78	1.8453e-76	23.1	12.21	10	+	35535953	35860852	mRNA;	Cyclin-Y (Cyclin fold protein 1)(Cyclin box protein 1) [Source:UniProtKB/Swiss-Prot;Acc:Q8ND76]
NEDD4L	1.76592	9.30935e-78	1.86926e-76	11.86	6.49	18	+	55711619	56068772	mRNA;	E3 ubiquitin-protein ligase NEDD4-like (EC 6.3.2.- )(Nedd4-2)(NEDD4.2) [Source:UniProtKB/Swiss- Prot;Acc:Q96PU5]
RAC1	1.52666	1.41108e-77	2.82968e-76	77.1	48.85	7	+	6414126	6443598	mRNA;	Ras-related C3 botulinum toxin substrate 1 Precursor (p21-Rac1)(Ras-like protein TC25)(Cell migration-inducing gene 5 protein) [Source:UniProtKB/Swiss-Prot;Acc:P63000]
ZNF560	16.4491	1.68994e-77	3.3801e-76	5.07	0.3	19	-	9577009	9609279	mRNA;	Zinc finger protein 560 [Source:UniProtKB/Swiss- Prot;Acc:Q96MR9]
PRUNE2	2.07954	2.14531e-77	4.2798e-76	5.6	2.6	9	-	79226292	79521003	mRNA;	Protein prune homolog 2 [Source:UniProtKB/Swiss- Prot;Acc:Q8WUY3]
GGH	2.33671	2.23619e-77	4.44959e-76	39.41	16.31	8	-	63927643	63951610	mRNA;	Gamma-glutamyl hydrolase Precursor (EC 3.4.19.9)(Gamma-Glu-X carboxypeptidase)(Conjugase)(GH) [Source:UniProtKB/Swiss-Prot;Acc:Q92820]
UBE2D1	1.80522	2.60364e-77	5.17407e-76	39.79	21.32	10	+	60094739	60130509	mRNA;	Ubiquitin-conjugating enzyme E2 D1 (EC 6.3.2.19)(Ubiquitin-protein ligase D1)(Ubiquitin carrier protein D1)(UbcH5)(Ubiquitin-conjugating enzyme E2-17 kDa 1)(E2(17)KB 1)(UBC4/5 homolog)(Stimulator of Fe transport)(SFT) [Source:UniProtKB/Swiss-Prot;Acc:P51668]
C14orf2	1.93422	4.41279e-77	8.7355e-76	95.6	47.81	14	-	104378626	104387903	mRNA;	6.8 kDa mitochondrial proteolipid [Source:UniProtKB/Swiss-Prot;Acc:P56378]
GPR125	1.51547	5.09962e-77	1.00822e-75	42.08	26.86	4	-	22388999	22517672	mRNA;	Probable G-protein coupled receptor 125 Precursor [Source:UniProtKB/Swiss-Prot;Acc:Q8IWK6]
C10orf57	2.4782	6.7209e-77	1.32536e-75	22.39	8.74	10	+	82167585	82192753	mRNA;	Uncharacterized protein C10orf58 Precursor [Source:UniProtKB/Swiss-Prot;Acc:Q9BRX8]
SCHIP1	3.09182	1.8581e-76	3.64089e-75	16.2	5.07	3	+	158991610	159615149	mRNA;	Schwannomin-interacting protein 1 (SCHIP-1) [Source:UniProtKB/Swiss-Prot;Acc:Q9P0W5]
EXOSC1	2.29754	2.77484e-76	5.41657e-75	51.87	21.84	10	-	99195666	99205768	mRNA;	3'-5' exoribonuclease CSL4 homolog (EC 3.1.13.- )(Exosome component 1) [Source:UniProtKB/Swiss- Prot;Acc:Q9Y3B2]
RALGPS1	2.21867	4.17318e-76	8.12558e-75	7.17	3.12	9	+	129677053	129985445	mRNA;	Ras-specific guanine nucleotide-releasing factor RalGPS1 (RalA exchange factor RalGPS1)(Ral GEF with PH domain and SH3-binding motif 1) [Source:UniProtKB/Swiss- Prot;Acc:Q5JS13]
MCCC1	2.52994	5.21274e-76	1.01369e-74	19.78	7.56	3	-	182733008	182817365	mRNA;	Methylcrotonoyl-CoA carboxylase subunit alpha, mitochondrial Precursor (MCCase subunit alpha)(EC 6.4.1.4)(3-methylcrotonyl-CoA carboxylase 1)(3- methylcrotonyl-CoA:carbon dioxide ligase subunit alpha)(3- methylcrotonyl-CoA carboxylase biotin-containing subunit) [Source:UniProtKB/Swiss-Prot;Acc:Q96RQ3]
UPF2	1.66874	1.02065e-75	1.97236e-74	23.08	13.38	10	-	11962021	12085023	mRNA;	Regulator of nonsense transcripts 2 (Nonsense mRNA reducing factor 2)(Up-frameshift suppressor 2 homolog)(hUpf2) [Source:UniProtKB/Swiss-Prot;Acc:Q9HAU5]
GRPR	1.69117	1.62568e-75	3.13761e-74	47.35	27.08	X	+	16141424	16171641	mRNA;	Gastrin-releasing peptide receptor (GRP-R)(GRP- preferring bombesin receptor) [Source:UniProtKB/Swiss- Prot;Acc:P30550]
AIFM1	1.87024	2.196e-75	4.22251e-74	29.32	15.16	X	-	129263337	129299808	mRNA;	Apoptosis-inducing factor 1, mitochondrial Precursor (EC 1.-.-.-)(Programmed cell death protein 8) [Source:UniProtKB/Swiss-Prot;Acc:O95831]
MKI67IP	2.37234	5.41447e-75	1.03851e-73	27.53	11.22	2	-	122484524	122494503	mRNA;	MKI67 FHA domain-interacting nucleolar phosphoprotein (Nucleolar protein interacting with the FHA domain of pKI-67)(hNIFK)(Nucleolar phosphoprotein Nopp34) [Source:UniProtKB/Swiss-Prot;Acc:Q9BYG3]
IWS1	1.79409	7.07519e-75	1.35536e-73	28.61	15.42	2	-	128193783	128284462	mRNA;	Protein IWS1 homolog (IWS1-like protein) [Source:UniProtKB/Swiss-Prot;Acc:Q96ST2]
ZBED5	1.68956	1.66678e-74	3.18506e-73	45.87	26.26	11	-	10874254	10879620	mRNA;	Zinc finger BED domain-containing protein 5 (Transposon-derived Buster1 transposase-like protein) [Source:UniProtKB/Swiss-Prot;Acc:Q49AG3]
SNORD58B	1.85004	2.61571e-74	4.98602e-73	102.65	53.67	18	-	47014858	47018906	mRNA;	60S ribosomal protein L17 (60S ribosomal protein L23)(PD-1) [Source:UniProtKB/Swiss-Prot;Acc:P18621]
RSU1	1.81389	4.36331e-74	8.30699e-73	24.54	13.08	10	-	16632610	16859462	mRNA;	Ras suppressor protein 1 (Rsu-1)(RSP-1) [Source:UniProtKB/Swiss-Prot;Acc:Q15404]
ADAM10	1.5299	5.47932e-74	1.04188e-72	43.7	27.63	15	-	58888510	59042177	mRNA;	Disintegrin and metalloproteinase domain-containing protein 10 Precursor (ADAM 10)(EC 3.4.24.81)(Mammalian disintegrin-metalloprotease)(Kuzbanian protein homolog)(CDw156)(CD156c antigen) [Source:UniProtKB/Swiss- Prot;Acc:O14672]
DPP6	406.145	6.44763e-74	1.22449e-72	2.19	0.01	7	+	153584182	154685995	mRNA;	Dipeptidyl aminopeptidase-like protein 6 (Dipeptidylpeptidase VI)(Dipeptidylpeptidase 6)(Dipeptidyl peptidase IV-like protein)(Dipeptidyl aminopeptidase- related protein)(DPPX) [Source:UniProtKB/Swiss- Prot;Acc:P42658]
PSEN2	2.90735	7.67027e-74	1.4549e-72	15.43	5.13	1	+	227058273	227083806	mRNA;	Presenilin-2 (PS-2)(EC 3.4.23.-)(STM-2)(E5- 1)(AD3LP)(AD5) [Contains Presenilin-2 NTF subunit;Presenilin-2 CTF subunit] [Source:UniProtKB/Swiss- Prot;Acc:P49810]
PSMD14	1.52348	1.24032e-73	2.34398e-72	105.82	67.18	2	+	162164940	162268202	mRNA;	26S proteasome non-ATPase regulatory subunit 14 (EC 3.1.2.15)(26S proteasome regulatory subunit rpn11)(26S proteasome-associated PAD1 homolog 1) [Source:UniProtKB/Swiss-Prot;Acc:O00487]
NHS	2.57962	1.29416e-73	2.44274e-72	5.13	1.92	X	+	17393543	17754114	mRNA;	Nance-Horan syndrome protein (Congenital cataracts and dental anomalies protein) [Source:UniProtKB/Swiss- Prot;Acc:Q6T4R5]
MTA1	1.6443	1.3691e-73	2.57789e-72	41.17	24.22	14	+	105886157	105937066	mRNA;	Metastasis-associated protein MTA1 [Source:UniProtKB/Swiss-Prot;Acc:Q13330]
CAMK2G	1.71205	2.14238e-73	4.02408e-72	29.77	16.82	10	-	75572259	75634343	mRNA;	Calcium/calmodulin-dependent protein kinase type II gamma chain (CaM-kinase II gamma chain)(CaM kinase II subunit gamma)(CaMK-II subunit gamma)(EC 2.7.11.17) [Source:UniProtKB/Swiss-Prot;Acc:Q13555]
GIGYF2	1.63237	5.15272e-73	9.65493e-72	14.45	8.56	2	+	233562015	233725285	mRNA;	PERQ amino acid-rich with GYF domain-containing protein 2 (GRB10-interacting GYF protein 2)(Trinucleotide repeat-containing gene 15 protein) [Source:UniProtKB/Swiss-Prot;Acc:Q6Y7W6]
CPXM2	3.67501	1.1582e-72	2.1623e-71	7.53	1.98	10	-	125472792	125651500	mRNA;	Carboxypeptidase-like protein X2 Precursor [Source:UniProtKB/Swiss-Prot;Acc:Q8N436]
EGR2	11.8117	1.86676e-72	3.46419e-71	4.64	0.38	10	-	64571763	64578927	mRNA;	Early growth response protein 2 (EGR-2)(Protein Krox-20)(AT591) [Source:UniProtKB/Swiss-Prot;Acc:P11161]
GNPTAB	1.67721	2.69613e-72	4.97928e-71	22.18	12.79	12	-	102139278	102224632	mRNA;	N-acetylglucosamine-1-phosphotransferase subunits alpha/beta Precursor (EC 2.7.8.17)(GlcNAc-1- phosphotransferase subunits alpha/beta)(Stealth protein GNPTAB)(UDP-N-acetylglucosamine-1-phosphotransferase subunits alpha/beta) [Contains N-acetylglucosamine-1- phosphotransferase subunit alpha;N-acetylglucosamine-1- phosphotransferase subunit beta] [Source:UniProtKB/Swiss- Prot;Acc:Q3T906]
ANXA11	1.82899	4.03718e-72	7.43816e-71	12.75	6.74	10	-	81910645	81965433	mRNA;	Annexin A11 (Annexin-11)(Annexin XI)(Calcyclin- associated annexin 50)(CAP-50)(56 kDa autoantigen) [Source:UniProtKB/Swiss-Prot;Acc:P50995]
TXNL1	1.95046	6.52203e-72	1.19308e-70	60.67	30.09	18	-	54270055	54305920	mRNA;	Thioredoxin-like protein 1 (32 kDa thioredoxin- related protein) [Source:UniProtKB/Swiss-Prot;Acc:O43396]
ADAM9	2.21445	1.39975e-71	2.55451e-70	14.66	6.4	8	+	38854505	38962777	mRNA;	Disintegrin and metalloproteinase domain-containing protein 9 Precursor (ADAM 9)(EC 3.4.24.- )(Metalloprotease/disintegrin/cysteine-rich protein 9)(Myeloma cell metalloproteinase)(Meltrin-gamma)(Cellular disintegrin-related protein) [Source:UniProtKB/Swiss- Prot;Acc:Q13443]
HEPH	1.733	1.59501e-71	2.90741e-70	21.1	11.78	X	+	65382663	65487231	mRNA;	Hephaestin Precursor (EC 1.-.-.-) [Source:UniProtKB/Swiss-Prot;Acc:Q9BQS7]
ABR	1.76696	1.89692e-71	3.44958e-70	19.34	10.58	17	-	906760	1083131	mRNA;	Active breakpoint cluster region-related protein [Source:UniProtKB/Swiss-Prot;Acc:Q12979]
RGS10	4.2812	3.05773e-71	5.53441e-70	24.89	5.62	10	-	121259340	121302222	mRNA;	Regulator of G-protein signaling 10 (RGS10) [Source:UniProtKB/Swiss-Prot;Acc:O43665]
PAPSS2	2.04925	8.4226e-71	1.51912e-69	17.96	8.48	10	+	89419476	89507460	mRNA;	Bifunctional 3'-phosphoadenosine 5'-phosphosulfate synthetase 2 (PAPS synthetase 2)(PAPSS 2)(Sulfurylase kinase 2)(SK 2)(SK2) [Includes Sulfate adenylyltransferase(EC 2.7.7.4)(Sulfate adenylate transferase)(SAT)(ATP-sulfurylase);Adenylyl-sulfate kinase(EC 2.7.1.25)(Adenylylsulfate 3'- phosphotransferase)(APS kinase)(Adenosine-5'- phosphosulfate 3'-phosphotransferase)(3'-phosphoadenosine- 5'-phosp…
COBL	2.07292	1.04958e-70	1.88863e-69	7.35	3.43	7	-	51083909	51384515	mRNA;	Protein cordon-bleu [Source:UniProtKB/Swiss- Prot;Acc:O75128]
APPBP1	1.52458	1.2209e-70	2.19434e-69	91.08	57.78	16	-	66836783	66864879	mRNA;	NEDD8-activating enzyme E1 regulatory subunit (Amyloid protein-binding protein 1)(Amyloid beta precursor protein-binding protein 1, 59 kDa)(APP-BP1)(Proto-oncogene protein 1) [Source:UniProtKB/Swiss-Prot;Acc:Q13564]
MRPS9	1.88886	1.67084e-70	2.99954e-69	54.39	27.85	2	+	105654483	105716417	mRNA;	28S ribosomal protein S9, mitochondrial Precursor (S9mt)(MRP-S9) [Source:UniProtKB/Swiss-Prot;Acc:P82933]
MED6	1.80281	2.3369e-70	4.17582e-69	69.45	37.26	14	-	71050957	71067384	mRNA;	Mediator of RNA polymerase II transcription subunit 6 (Mediator complex subunit 6)(hMed6)(Activator-recruited cofactor 33 kDa component)(ARC33)(Renal carcinoma antigen NY-REN-28) [Source:UniProtKB/Swiss-Prot;Acc:O75586]
RING1	2.75098	3.36169e-70	5.99313e-69	23.3	8.19	6	+	33176277	33180490	mRNA;	E3 ubiquitin-protein ligase RING1 (EC 6.3.2.-)(RING finger protein 1)(Polycomb complex protein RING1) [Source:UniProtKB/Swiss-Prot;Acc:Q06587]
IMPACT	1.62198	3.98708e-70	7.09166e-69	36.2	21.59	18	+	22006609	22033492	mRNA;	Protein IMPACT (Imprinted and ancient gene protein homolog) [Source:UniProtKB/Swiss-Prot;Acc:Q9P2X3]
C20orf24	1.76241	4.69682e-70	8.3157e-69	84.62	46.44	20	+	35234167	35240956	mRNA;	Uncharacterized protein C20orf24 (Rab5-interacting protein)(RIP5) [Source:UniProtKB/Swiss-Prot;Acc:Q9BUV8]
SUPT7L	1.86398	5.78198e-70	1.02135e-68	17.17	8.91	2	-	27873679	27886507	mRNA;	STAGA complex 65 subunit gamma (STAF65gamma)(SPTF- associated factor 65 gamma)(Suppressor of Ty 7- like)(Adenocarcinoma antigen ART1) [Source:UniProtKB/Swiss-Prot;Acc:O94864]
MKL2	1.85104	7.46831e-70	1.31621e-68	8.91	4.66	16	+	14173145	14360629	mRNA;	MKL/myocardin-like protein 2 (Myocardin-related transcription factor B)(MRTF-B)(Megakaryoblastic leukemia 2) [Source:UniProtKB/Swiss-Prot;Acc:Q9ULH7]
KIAA1432	1.75324	1.26742e-69	2.22861e-68	14.94	8.24	9	+	5629120	5776555	mRNA;	Protein RIC1 homolog (Connexin 43-interacting protein of 150 kDa) [Source:UniProtKB/Swiss- Prot;Acc:Q4ADV7]
PKD2	1.60437	1.57297e-69	2.75645e-68	27.76	16.74	4	+	88928820	88998928	mRNA;	Polycystin-2 (Polycystic kidney disease 2 protein)(Autosomal dominant polycystic kidney disease type II protein)(Polycystwin)(R48321) [Source:UniProtKB/Swiss- Prot;Acc:Q13563]
MAP3K7IP2	1.57404	4.62323e-69	8.05591e-68	32.23	19.81	6	+	149639063	149732749	mRNA;	Mitogen-activated protein kinase kinase kinase 7- interacting protein 2 (TAK1-binding protein 2) [Source:UniProtKB/Swiss-Prot;Acc:Q9NYJ8]
LGTN	2.29783	4.947e-69	8.61034e-68	25.71	10.82	1	-	206764977	206785904	mRNA;	Ligatin (Hepatocellular carcinoma-associated antigen 56) [Source:UniProtKB/Swiss-Prot;Acc:P41214]
PAXIP1	1.5965	5.23751e-69	9.10571e-68	28.92	17.52	7	-	154735397	154794794	mRNA;	PAX-interacting protein 1 (PAX transactivation activation domain-interacting protein) [Source:UniProtKB/Swiss-Prot;Acc:Q6ZW49]
SBF2	1.70201	7.46448e-69	1.29482e-67	15.01	8.53	11	-	9800216	10315754	mRNA;	Myotubularin-related protein 13 (SET-binding factor 2) [Source:UniProtKB/Swiss-Prot;Acc:Q86WG5]
ZMYND11	1.83753	3.34423e-68	5.73014e-67	17.62	9.28	10	+	180405	300577	mRNA;	Zinc finger MYND domain-containing protein 11 (Adenovirus 5 E1A-binding protein)(Protein BS69) [Source:UniProtKB/Swiss-Prot;Acc:Q15326]
MXI1	3.17978	4.4849e-68	7.65909e-67	7.66	2.33	10	+	111967363	112047123	mRNA;	MAX-interacting protein 1 (Protein MXI1) [Source:UniProtKB/Swiss-Prot;Acc:P50539]
COX15	1.98547	6.0684e-68	1.03404e-66	9.42	4.59	10	-	101468505	101492423	mRNA;	Cytochrome c oxidase assembly protein COX15 homolog [Source:UniProtKB/Swiss-Prot;Acc:Q7KZN9]
TTLL6	4.97753	6.38592e-68	1.08695e-66	4.87	0.95	17	-	46839593	46894503	mRNA;	Tubulin polyglutamylase TTLL6 (EC 6.-.-.-)(Tubulin- -tyrosine ligase-like protein 6) [Source:UniProtKB/Swiss- Prot;Acc:Q8N841]
KIAA0195	1.67097	7.60488e-68	1.29157e-66	21.26	12.31	17	+	73452664	73496530	mRNA;	Uncharacterized protein KIAA0195 (Transmembrane protein 94) [Source:UniProtKB/Swiss-Prot;Acc:Q12767]
USP45	2.13914	3.12315e-67	5.25787e-66	8.26	3.74	6	-	99880190	99963308	mRNA;	Ubiquitin carboxyl-terminal hydrolase 45 (EC 3.1.2.15)(Ubiquitin thioesterase 45)(Ubiquitin-specific- processing protease 45)(Deubiquitinating enzyme 45) [Source:UniProtKB/Swiss-Prot;Acc:Q70EL2]
KIAA0141	1.506	3.69543e-67	6.20776e-66	35.28	22.66	5	+	141303385	141321611	mRNA;	Uncharacterized protein KIAA0141, mitochondrial Precursor [Source:UniProtKB/Swiss-Prot;Acc:Q14154]
SFMBT2	2.9175	1.12256e-66	1.87146e-65	4.25	1.41	10	-	7200586	7453450	mRNA;	Scm-like with four MBT domains protein 2 [Source:UniProtKB/Swiss-Prot;Acc:Q5VUG0]
TSHZ3	3.52798	2.34864e-66	3.90705e-65	5.68	1.56	19	-	31765855	31840190	mRNA;	Teashirt homolog 3 (Zinc finger protein 537) [Source:UniProtKB/Swiss-Prot;Acc:Q63HK5]
STX3	1.65606	4.6922e-66	7.78886e-65	34.86	20.36	11	+	59522532	59570176	mRNA;	Syntaxin-3 [Source:UniProtKB/Swiss- Prot;Acc:Q13277]
PRDM2	2.06262	5.11717e-66	8.48514e-65	6.66	3.12	1	+	14026735	14151569	mRNA;	PR domain zinc finger protein 2 (EC 2.1.1.43)(PR domain-containing protein 2)(Retinoblastoma protein- interacting zinc finger protein)(Zinc finger protein RIZ)(MTE-binding protein)(MTB-ZF)(GATA-3-binding protein G3B)(Lysine N-methyltransferase 8) [Source:UniProtKB/Swiss-Prot;Acc:Q13029]
PDGFRB	2.97785	8.47491e-66	1.39927e-64	5.94	1.93	5	-	149493405	149535422	mRNA;	Beta-type platelet-derived growth factor receptor Precursor (EC 2.7.10.1)(PDGF-R-beta)(CD140 antigen-like family member B)(CD140b antigen) [Source:UniProtKB/Swiss- Prot;Acc:P09619]
PRPF39	1.68734	1.05021e-65	1.72841e-64	34.04	19.51	14	+	45553302	45584804	mRNA;	Pre-mRNA-processing factor 39 (PRP39 homolog) [Source:UniProtKB/Swiss-Prot;Acc:Q86UA1]
NACA3P	3.54081	1.18457e-65	1.94746e-64	36.49	9.97	4	+	165864439	165865191	mRNA;	Putative uncharacterized protein NACA3P [Source:UniProtKB/TrEMBL;Acc:A6NNW5]
USP54	1.6404	1.31877e-65	2.16349e-64	18.14	10.69	10	-	75257296	75385711	mRNA;	Inactive ubiquitin carboxyl-terminal hydrolase 54 (Inactive ubiquitin-specific peptidase 54) [Source:UniProtKB/Swiss-Prot;Acc:Q70EL1]
C10orf88	2.80361	2.40356e-65	3.92225e-64	11.86	4.09	10	-	124690419	124713919	mRNA;	Uncharacterized protein C10orf88 [Source:UniProtKB/Swiss-Prot;Acc:Q9H8K7]
C3orf64	2.07024	2.7862e-65	4.54186e-64	13.77	6.43	3	-	69024372	69062822	mRNA;	Uncharacterized glycosyltransferase AER61 Precursor (EC 2.4.-.-) [Source:UniProtKB/Swiss-Prot;Acc:Q5NDL2]
ZNF692	2.26018	2.89766e-65	4.71857e-64	21.81	9.33	1	-	249144205	249153284	mRNA;	Zinc finger protein 692 [Source:UniProtKB/Swiss- Prot;Acc:Q9BU19]
ZNF558	2.63575	4.98726e-65	8.08712e-64	11.12	4.08	19	-	8920382	8942935	mRNA;	Zinc finger protein 558 [Source:UniProtKB/Swiss- Prot;Acc:Q96NG5]
PPFIBP1	2.41045	5.5471e-65	8.98549e-64	7.51	3.01	12	+	27677045	27848496	mRNA;	Liprin-beta-1 (Protein tyrosine phosphatase receptor type f polypeptide-interacting protein-binding protein 1)(PTPRF-interacting protein-binding protein 1)(hSGT2) [Source:UniProtKB/Swiss-Prot;Acc:Q86W92]
BST2	2.94515	5.84237e-65	9.45384e-64	28.44	9.34	19	-	17502497	17516457	mRNA;	Bone marrow stromal antigen 2 Precursor (BST- 2)(Tetherin)(HM1.24 antigen)(CD317 antigen) [Source:UniProtKB/Swiss-Prot;Acc:Q10589]
STARD9	2.14354	5.93751e-65	9.59773e-64	2.94	1.33	15	+	42867857	43013056	mRNA;	StAR-related lipid transfer protein 9 (START domain-containing protein 9)(StARD9) [Source:UniProtKB/Swiss-Prot;Acc:Q9P2P6]
STXBP6	5.70022	6.21832e-65	1.00411e-63	3.74	0.63	14	-	25278862	25519270	mRNA;	Syntaxin-binding protein 6 (Amisyn) [Source:UniProtKB/Swiss-Prot;Acc:Q8NFX7]
TRPC4AP	1.50169	8.6764e-65	1.39957e-63	53.97	34.76	20	-	33590215	33680618	mRNA;	Trpc4-associated protein (Short transient receptor potential channel 4-associated protein)(Trp4-associated protein)(TAP1 protein)(TNF-receptor ubiquitous scaffolding/signaling protein)(Protein TRUSS) [Source:UniProtKB/Swiss-Prot;Acc:Q8TEL6]
KIAA1618	2.55148	1.23448e-64	1.983e-63	5.9	2.24	17	+	78234667	78310304	mRNA;	Protein ALO17 (ALK lymphoma oligomerization partner on chromosome 17) [Source:UniProtKB/Swiss- Prot;Acc:Q9HCF4]
RIMS3	1.96273	4.12279e-64	6.58153e-63	9.7	4.78	1	-	41086352	41131328	mRNA;	Regulating synaptic membrane exocytosis protein 3 (Nim3)(Rab-3-interacting molecule 3)(RIM 3)(RIM3 gamma) [Source:UniProtKB/Swiss-Prot;Acc:Q9UJD0]
ERO1L	1.85127	5.96945e-64	9.4902e-63	24.45	12.77	14	-	53108607	53162432	mRNA;	ERO1-like protein alpha Precursor (ERO1-L- alpha)(ERO1-L)(EC 1.8.4.-)(Oxidoreductin-1-L- alpha)(Endoplasmic oxidoreductin-1-like protein) [Source:UniProtKB/Swiss-Prot;Acc:Q96HE7]
UBE2E1	1.52616	7.05746e-64	1.11853e-62	90.87	57.59	3	+	23847439	23932807	mRNA;	Ubiquitin-conjugating enzyme E2 E1 (EC 6.3.2.19)(Ubiquitin-protein ligase E1)(Ubiquitin carrier protein E1)(UbcH6) [Source:UniProtKB/Swiss- Prot;Acc:P51965]
SH3PXD2A	1.95915	1.81739e-63	2.85979e-62	6.07	3	10	-	105353786	105615164	mRNA;	SH3 and PX domain-containing protein 2A (SH3 multiple domains protein 1)(Five SH3 domain-containing protein)(Adaptor protein TKS5) [Source:UniProtKB/Swiss- Prot;Acc:Q5TCZ1]
ARHGEF6	3.91947	2.33836e-63	3.66834e-62	4.2	1.04	X	-	135747706	135863503	mRNA;	Rho guanine nucleotide exchange factor 6 (Rac/Cdc42 guanine nucleotide exchange factor 6)(PAK-interacting exchange factor alpha)(Alpha-Pix)(COOL-2) [Source:UniProtKB/Swiss-Prot;Acc:Q15052]
ID3	1.83028	2.71433e-63	4.25382e-62	64.62	34.15	1	-	23884409	23886322	mRNA;	DNA-binding protein inhibitor ID-3 (Inhibitor of DNA binding 3)(ID-like protein inhibitor HLH 1R21)(Helix- loop-helix protein HEIR-1) [Source:UniProtKB/Swiss- Prot;Acc:Q02535]
SIPA1L1	1.54916	5.56931e-63	8.65769e-62	24.2	15.11	14	+	71996042	72206118	mRNA;	Signal-induced proliferation-associated 1-like protein 1 (SIPA1-like protein 1)(High-risk human papilloma viruses E6 oncoproteins targeted protein 1)(E6-targeted protein 1) [Source:UniProtKB/Swiss-Prot;Acc:O43166]
PLEKHK1	1.73891	6.62325e-63	1.02754e-61	9.93	5.52	10	-	63942794	64028622	mRNA;	Rhotekin-2 (Pleckstrin homology domain-containing family K member 1) [Source:UniProtKB/Swiss- Prot;Acc:Q8IZC4]
EXOSC8	1.8619	6.9002e-63	1.06943e-61	65.61	34.08	13	+	37574678	37583538	mRNA;	Exosome complex exonuclease RRP43 (EC 3.1.13.- )(Ribosomal RNA-processing protein 43)(Exosome component 8)(p9)(Opa-interacting protein 2) [Source:UniProtKB/Swiss- Prot;Acc:Q96B26]
ATG2B	1.97363	9.7208e-63	1.50355e-61	6.09	2.98	14	-	96747595	96829678	mRNA;	Autophagy-related protein 2 homolog B [Source:UniProtKB/Swiss-Prot;Acc:Q96BY7]
HEXA	1.95852	1.60634e-62	2.47219e-61	27.83	13.75	15	-	72635778	72668520	mRNA;	Beta-hexosaminidase subunit alpha Precursor (EC 3.2.1.52)(N-acetyl-beta-glucosaminidase subunit alpha)(Beta-N-acetylhexosaminidase subunit alpha)(Hexosaminidase subunit A) [Source:UniProtKB/Swiss- Prot;Acc:P06865]
TOMM6	1.85089	1.79933e-62	2.76369e-61	93.43	48.82	6	+	41755181	41757632	mRNA;	Mitochondrial import receptor subunit TOM6 homolog (Translocase of outer membrane 6 kDa subunit homolog)(Overexpressed breast tumor protein) [Source:UniProtKB/Swiss-Prot;Acc:Q96B49]
CYB5A	1.82085	2.77753e-62	4.25769e-61	99.24	52.71	18	-	71920528	71959221	mRNA;	Cytochrome b5 [Source:UniProtKB/Swiss- Prot;Acc:P00167]
PIK3R1	6.07184	3.11903e-62	4.77643e-61	2.41	0.38	5	+	67522462	67597647	mRNA;	Phosphatidylinositol 3-kinase regulatory subunit alpha (PI3-kinase p85 subunit alpha)(PtdIns-3-kinase p85- alpha)(PI3K) [Source:UniProtKB/Swiss-Prot;Acc:P27986]
POLR3A	1.77184	3.33193e-62	5.09739e-61	16.05	8.76	10	-	79735906	79789259	mRNA;	DNA-directed RNA polymerase III subunit RPC1 (RNA polymerase III subunit C1)(EC 2.7.7.6)(DNA-directed RNA polymerase III subunit A)(DNA-directed RNA polymerase III largest subunit)(RPC155)(RNA polymerase III subunit C160) [Source:UniProtKB/Swiss-Prot;Acc:O14802]
CAPN6	2.16183	5.78602e-62	8.83427e-61	15.25	6.82	X	-	110488331	110513751	mRNA;	Calpain-6 (Calpamodulin)(CalpM)(Calpain-like protease X-linked) [Source:UniProtKB/Swiss- Prot;Acc:Q9Y6Q1]
CHKB	2.59014	5.92394e-62	9.03592e-61	21.77	8.13	22	-	51017387	51021394	mRNA;	Choline/ethanolamine kinase (choline/ethanolamine kinase beta)(CKEKB) [Includes Choline kinase beta(CKB)(CK)(EC 2.7.1.32)(Choline kinase-like protein);Ethanolamine kinase(EK)(EC 2.7.1.82)(Ethanolamine kinase beta)(EKB)] [Source:UniProtKB/Swiss- Prot;Acc:Q9Y259]
CDC42BPA	1.74826	6.88792e-62	1.04856e-60	7.87	4.36	1	-	227177567	227505826	mRNA;	Serine/threonine-protein kinase MRCK alpha (EC 2.7.11.1)(Myotonic dystrophy kinase-related CDC42-binding kinase alpha)(Myotonic dystrophy protein kinase-like alpha)(MRCK alpha)(CDC42-binding protein kinase alpha)(DMPK-like alpha) [Source:UniProtKB/Swiss- Prot;Acc:Q5VT25]
C10orf46	1.58037	7.00009e-62	1.06458e-60	19.48	11.92	10	-	120440494	120514758	mRNA;	Uncharacterized protein C10orf46 [Source:UniProtKB/Swiss-Prot;Acc:Q86Y37]
ZNF518	1.58853	8.56977e-62	1.30201e-60	14.51	8.83	10	+	97889472	97923517	mRNA;	Zinc finger protein 518A [Source:UniProtKB/Swiss- Prot;Acc:Q6AHZ1]
ANKS6	1.67672	8.79187e-62	1.33444e-60	12.87	7.42	9	-	101493611	101559247	mRNA;	Ankyrin repeat and SAM domain-containing protein 6 (Sterile alpha motif domain-containing protein 6)(SamCystin)(Ankyrin repeat domain-containing protein 14) [Source:UniProtKB/Swiss-Prot;Acc:Q68DC2]
ATF7IP	1.58533	1.23308e-61	1.86974e-60	27.8	16.96	12	+	14518616	14651697	mRNA;	Activating transcription factor 7-interacting protein 1 (ATFa-associated modulator)(hAM)(ATF-interacting protein)(ATF-IP)(MBD1-containing chromatin-associated factor 1)(P621) [Source:UniProtKB/Swiss-Prot;Acc:Q6VMQ6]
ZBTB34	1.8002	2.02253e-61	3.05479e-60	12.81	6.88	9	+	129622944	129648157	mRNA;	Zinc finger and BTB domain-containing protein 34 [Source:UniProtKB/Swiss-Prot;Acc:Q8NCN2]
RBBP6	1.51202	2.57508e-61	3.87796e-60	21.57	13.8	16	+	24550908	24584181	mRNA;	Retinoblastoma-binding protein 6 (p53-associated cellular protein of testis)(Proliferation potential- related protein)(Protein P2P-R)(Retinoblastoma-binding Q protein 1)(Protein RBQ-1) [Source:UniProtKB/Swiss- Prot;Acc:Q7Z6E9]
KIAA0913	1.77888	3.79696e-61	5.69027e-60	12.51	6.8	10	+	75545383	75561550	mRNA;	Zinc finger SWIM domain-containing protein KIAA0913 [Source:UniProtKB/Swiss-Prot;Acc:A7E2V4]
ANKRD1	15.6093	5.53097e-61	8.27285e-60	5.73	0.36	10	-	92671857	92681032	mRNA;	Ankyrin repeat domain-containing protein 1 (Cardiac ankyrin repeat protein)(Cytokine-inducible nuclear protein)(C-193) [Source:UniProtKB/Swiss-Prot;Acc:Q15327]
ZSCAN12	2.453	7.6127e-61	1.13645e-59	7.64	3.01	6	-	28346732	28367511	mRNA;	Zinc finger and SCAN domain-containing protein 12 (Zinc finger protein 96)(Zinc finger protein 305) [Source:UniProtKB/Swiss-Prot;Acc:O43309]
HSD17B12	1.74021	7.62218e-61	1.13677e-59	36.38	20.22	11	+	43702143	43878160	mRNA;	Estradiol 17-beta-dehydrogenase 12 (EC 1.1.1.62)(17-beta-hydroxysteroid dehydrogenase 12)(17- beta-HSD 12)(3-ketoacyl-CoA reductase)(KAR)(EC 1.3.1.-) [Source:UniProtKB/Swiss-Prot;Acc:Q53GQ0]
GPX4	2.00949	7.7462e-61	1.15415e-59	105.75	50.9	19	+	1104043	1106571	mRNA;	Phospholipid hydroperoxide glutathione peroxidase, mitochondrial Precursor (PHGPx)(EC 1.11.1.12)(GPX-4) [Source:UniProtKB/Swiss-Prot;Acc:P36969]
AP1GBP1	1.89866	8.43748e-61	1.25593e-59	8.69	4.43	17	-	35877940	35969520	mRNA;	AP1 subunit gamma-binding protein 1 (Gamma- synergin) [Source:UniProtKB/Swiss-Prot;Acc:Q9UMZ2]
TSPAN14	1.67119	1.0216e-60	1.5192e-59	17.33	10.03	10	+	82214038	82282391	mRNA;	Tetraspanin-14 (Tspan-14)(Transmembrane 4 superfamily member 14)(DC-TM4F2) [Source:UniProtKB/Swiss- Prot;Acc:Q8NG11]
CHST3	2.79499	2.56817e-60	3.80439e-59	4.86	1.68	10	+	73724120	73773321	mRNA;	Carbohydrate sulfotransferase 3 (EC 2.8.2.17)(Chondroitin 6-sulfotransferase)(Chondroitin 6-O- sulfotransferase 1)(C6ST-1)(C6ST)(Galactose/N- acetylglucosamine/N-acetylglucosamine 6-O-sulfotransferase 0)(GST-0) [Source:UniProtKB/Swiss-Prot;Acc:Q7LGC8]
ITIH5	3.17454	2.73616e-60	4.04936e-59	3.68	1.12	10	-	7601635	7708934	mRNA;	Inter-alpha-trypsin inhibitor heavy chain H5 Precursor (Inter-alpha-inhibitor heavy chain 5)(ITI heavy chain H5) [Source:UniProtKB/Swiss-Prot;Acc:Q86UX2]
DYNC1I2	2.76728	2.85948e-60	4.22781e-59	9.94	3.47	2	+	172543919	172604930	mRNA;	Cytoplasmic dynein 1 intermediate chain 2 (Cytoplasmic dynein intermediate chain 2)(Dynein intermediate chain 2, cytosolic)(DH IC-2) [Source:UniProtKB/Swiss-Prot;Acc:Q13409]
FAM107B	1.96143	3.46052e-60	5.11157e-59	13.71	6.76	10	-	14560556	14816896	mRNA;	Protein FAM107B [Source:UniProtKB/Swiss- Prot;Acc:Q9H098]
CCNJ	1.6478	3.46642e-60	5.11537e-59	26.55	15.59	10	+	97803159	97820623	mRNA;	Cyclin-J [Source:UniProtKB/Swiss-Prot;Acc:Q5T5M9]
NCOA4	1.65423	4.72361e-60	6.95728e-59	25.72	15.04	10	+	51565108	51590734	mRNA;	Nuclear receptor coactivator 4 (NCoA-4)(70 kDa androgen receptor coactivator)(70 kDa AR-activator)(Ret- activating protein ELE1) [Source:UniProtKB/Swiss- Prot;Acc:Q13772]
FAM110C	2.5726	4.79858e-60	7.05423e-59	10.17	3.82	2	-	38814	46385	mRNA;	Protein FAM110C [Source:UniProtKB/Swiss- Prot;Acc:Q1W6H9]
AC008073.5	1.951	9.85528e-60	1.43919e-58	86.45	42.86	2	-	24290459	24299314	mRNA;	Pre-mRNA branch site protein p14 (SF3B 14 kDa subunit) [Source:UniProtKB/Swiss-Prot;Acc:Q9Y3B4]
CAMSAP1	1.58344	1.03969e-59	1.51541e-58	15.76	9.63	9	-	138700342	138799005	mRNA;	Calmodulin-regulated spectrin-associated protein 1 [Source:UniProtKB/Swiss-Prot;Acc:Q5T5Y3]
RHOBTB1	2.35837	1.15382e-59	1.68017e-58	9.51	3.9	10	-	62629202	62761198	mRNA;	Rho-related BTB domain-containing protein 1 [Source:UniProtKB/Swiss-Prot;Acc:O94844]
DCTD	2.04607	1.51177e-59	2.18902e-58	28.85	13.64	4	-	183811244	183838630	mRNA;	Deoxycytidylate deaminase (EC 3.5.4.12)(dCMP deaminase) [Source:UniProtKB/Swiss-Prot;Acc:P32321]
CENPE	1.76786	1.60049e-59	2.3153e-58	10.03	5.49	4	-	104026963	104119566	mRNA;	Centromere-associated protein E (Centromeric protein E)(CENP-E) [Source:UniProtKB/Swiss- Prot;Acc:Q02224]
FAM129A	1.92223	3.04687e-59	4.39119e-58	9.38	4.72	1	-	184759858	184943682	mRNA;	Protein Niban (Protein FAM129A)(Cell growth- inhibiting gene 39 protein) [Source:UniProtKB/Swiss- Prot;Acc:Q9BZQ8]
ARMC10	2.85739	4.23263e-59	6.09444e-58	10.62	3.6	7	+	102715328	102740205	mRNA;	Armadillo repeat-containing protein 10 (Splicing variant involved in hepatocarcinogenesis protein) [Source:UniProtKB/Swiss-Prot;Acc:Q8N2F6]
PAH	5.04898	4.54512e-59	6.53828e-58	6.69	1.28	12	-	103232104	103311381	mRNA;	Phenylalanine-4-hydroxylase (PAH)(EC 1.14.16.1)(Phe-4-monooxygenase) [Source:UniProtKB/Swiss- Prot;Acc:P00439]
ANKZF1	2.01694	8.39985e-59	1.20273e-57	16.14	7.74	2	+	220094479	220101391	mRNA;	Ankyrin repeat and zinc finger domain-containing protein 1 (Zinc finger protein 744) [Source:UniProtKB/Swiss-Prot;Acc:Q9H8Y5]
ARHGAP12	1.52296	8.84908e-59	1.26588e-57	28.86	18.33	10	-	32094365	32217770	mRNA;	Rho GTPase-activating protein 12 (Rho-type GTPase- activating protein 12) [Source:UniProtKB/Swiss- Prot;Acc:Q8IWW6]
TAF9	1.98642	1.05346e-58	1.5042e-57	39.36	19.17	5	-	68660571	68665840	mRNA;	Transcription initiation factor TFIID subunit 9 (Transcription initiation factor TFIID 31 kDa subunit)(TAFII-31)(TAFII-32)(TAFII32)(RNA polymerase II TBP-associated factor subunit G)(STAF31/32) [Source:UniProtKB/Swiss-Prot;Acc:Q16594]
HJURP	1.64231	1.26341e-58	1.80065e-57	32.12	18.92	2	-	234742062	234763212	mRNA;	Holliday junction recognition protein (14-3-3- associated AKT substrate)(Fetal liver-expressing gene 1 protein)(Up-regulated in lung cancer 9) [Source:UniProtKB/Swiss-Prot;Acc:Q8NCD3]
ZNF334	2.17319	1.53456e-58	2.18306e-57	14.33	6.38	20	-	45129709	45142198	mRNA;	Zinc finger protein 334 [Source:UniProtKB/Swiss- Prot;Acc:Q9HCZ1]
UBE2T	1.68469	2.86715e-58	4.06381e-57	108.58	62.33	1	-	202300786	202311094	mRNA;	Ubiquitin-conjugating enzyme E2 T (EC 6.3.2.19)(Ubiquitin-protein ligase T)(Ubiquitin carrier protein T) [Source:UniProtKB/Swiss-Prot;Acc:Q9NPD8]
GTF2E1	1.55093	3.04457e-58	4.30343e-57	43.98	27.43	3	+	120461558	120501916	mRNA;	General transcription factor IIE subunit 1 (Transcription initiation factor IIE subunit alpha)(TFIIE- alpha)(General transcription factor IIE 56 kDa subunit) [Source:UniProtKB/Swiss-Prot;Acc:P29083]
CCDC93	1.92275	3.06331e-58	4.32594e-57	9.74	4.9	2	-	118673147	118771709	mRNA;	Coiled-coil domain-containing protein 93 [Source:UniProtKB/Swiss-Prot;Acc:Q567U6]
HMGN3	1.62252	3.68671e-58	5.19678e-57	120.2	71.65	6	-	79910966	79944455	mRNA;	High mobility group nucleosome-binding domain- containing protein 3 (Thyroid receptor-interacting protein 7)(TRIP-7) [Source:UniProtKB/Swiss-Prot;Acc:Q15651]
HMGN1	1.71692	4.36839e-58	6.15205e-57	51.52	29.02	21	-	40714241	40721573	mRNA;	Non-histone chromosomal protein HMG-14 (High- mobility group nucleosome-binding domain-containing protein 1) [Source:UniProtKB/Swiss-Prot;Acc:P05114]
CBFA2T2	2.15502	6.03289e-58	8.47296e-57	6.19	2.78	20	+	32077923	32237842	mRNA;	Protein CBFA2T2 (MTG8-related protein 1)(MTG8-like protein)(Myeloid translocation-related protein 1)(ETO homologous on chromosome 20)(p85) [Source:UniProtKB/Swiss- Prot;Acc:O43439]
DNAJA4	3.00287	6.47112e-58	9.08018e-57	8.48	2.73	15	+	78556487	78574534	mRNA;	DnaJ homolog subfamily A member 4 [Source:UniProtKB/Swiss-Prot;Acc:Q8WW22]
ADCY3	2.22825	6.93547e-58	9.70526e-57	9.72	4.22	2	-	25042041	25142708	mRNA;	Adenylate cyclase type 3 (EC 4.6.1.1)(Adenylate cyclase type III)(AC-III)(ATP pyrophosphate-lyase 3)(Adenylyl cyclase 3)(AC3)(Adenylate cyclase, olfactive type) [Source:UniProtKB/Swiss-Prot;Acc:O60266]
CAPN13	5.53515	7.83632e-58	1.09559e-56	3.7	0.65	2	-	30945637	31030312	mRNA;	Calpain-13 (EC 3.4.22.-) [Source:UniProtKB/Swiss- Prot;Acc:Q6MZZ7]
DOCK2	3.07568	1.40147e-57	1.95231e-56	4.6	1.45	5	+	169064251	169510381	mRNA;	Dedicator of cytokinesis protein 2 [Source:UniProtKB/Swiss-Prot;Acc:Q92608]
RASSF4	3.05757	2.88876e-57	4.00968e-56	9.21	2.91	10	+	45455219	45490168	mRNA;	Ras association domain-containing protein 4 [Source:UniProtKB/Swiss-Prot;Acc:Q9H2L5]
NFKB2	2.41816	3.9714e-57	5.49265e-56	11.72	4.69	10	+	104154229	104162281	mRNA;	Nuclear factor NF-kappa-B p100 subunit (DNA-binding factor KBF2)(H2TF1)(Lymphocyte translocation chromosome 10)(Oncogene Lyt-10)(Lyt10) [Contains Nuclear factor NF- kappa-B p52 subunit] [Source:UniProtKB/Swiss- Prot;Acc:Q00653]
KLHL4	1.93214	5.95766e-57	8.21028e-56	11.03	5.52	X	+	86772715	86925050	mRNA;	Kelch-like protein 4 [Source:UniProtKB/Swiss- Prot;Acc:Q9C0H6]
SCG5	2.52766	2.5651e-56	3.50677e-55	29.62	11.33	15	+	32933870	32989298	mRNA;	Neuroendocrine protein 7B2 Precursor (Secretory granule endocrine protein I)(Secretogranin- 5)(Secretogranin V)(Pituitary polypeptide) [Contains N- terminal peptide;C-terminal peptide] [Source:UniProtKB/Swiss-Prot;Acc:P05408]
PITRM1	1.99136	2.88908e-56	3.94269e-55	12.82	6.23	10	-	3179922	3215003	mRNA;	Presequence protease, mitochondrial Precursor (hPreP)(EC 3.4.24.-)(Pitrilysin metalloproteinase 1)(Metalloprotease 1)(hMP1) [Source:UniProtKB/Swiss- Prot;Acc:Q5JRX3]
RP11-369J21.6	2.61295	3.08134e-56	4.20135e-55	15.16	5.61	10	+	81838426	81852313	mRNA;	Transmembrane protein C10orf57 [Source:UniProtKB/Swiss-Prot;Acc:Q8TBM7]
MCM10	1.69882	4.00003e-56	5.44435e-55	19.96	11.37	10	+	13203581	13253104	mRNA;	Protein MCM10 homolog (HsMCM10) [Source:UniProtKB/Swiss-Prot;Acc:Q7L590]
PDCD4	2.59911	4.44684e-56	6.04715e-55	9.58	3.56	10	+	112631596	112659763	mRNA;	Programmed cell death protein 4 (Nuclear antigen H731-like)(Neoplastic transformation inhibitor protein)(Protein 197/15a) [Source:UniProtKB/Swiss- Prot;Acc:Q53EL6]
C6orf49	1.75561	6.2732e-56	8.52326e-55	18.48	10.18	6	+	41748087	41757879	mRNA;	Prickle-like protein 4 (Overexpressed breast tumor protein) [Source:UniProtKB/Swiss-Prot;Acc:Q2TBC4]
TXNIP	2.08812	6.93991e-56	9.42081e-55	16.41	7.6	1	+	145438462	145442626	mRNA;	Thioredoxin-interacting protein (Vitamin D3 up- regulated protein 1)(Thioredoxin-binding protein 2) [Source:UniProtKB/Swiss-Prot;Acc:Q9H3M7]
ZNF160	2.36002	9.80723e-56	1.33014e-54	9.09	3.72	19	-	53569867	53606687	mRNA;	Zinc finger protein 160 (Zinc finger protein 5)(HZF5)(Zinc finger protein Kr18)(HKr18) [Source:UniProtKB/Swiss-Prot;Acc:Q9HCG1]
TFAM	1.66366	1.03892e-55	1.40784e-54	47.59	27.67	10	+	60145176	60155897	mRNA;	Transcription factor A, mitochondrial Precursor (mtTFA)(Mitochondrial transcription factor 1)(MtTF1)(Transcription factor 6-like 2) [Source:UniProtKB/Swiss-Prot;Acc:Q00059]
ASAP2	2.15496	1.04095e-55	1.40934e-54	8.58	3.85	2	+	9346894	9545812	mRNA;	Arf-GAP with SH3 domain, ANK repeat and PH domain- containing protein 2 (Development and differentiation- enhancing factor 2)(Pyk2 C-terminus-associated protein)(PAP)(Paxillin-associated protein with ARFGAP activity 3)(PAG3) [Source:UniProtKB/Swiss- Prot;Acc:O43150]
ANKRD6	3.06149	1.08691e-55	1.47028e-54	5.14	1.62	6	+	90142897	90343553	mRNA;	Ankyrin repeat domain-containing protein 6 (Diversin) [Source:UniProtKB/Swiss-Prot;Acc:Q9Y2G4]
UBE2E2	2.02226	1.1388e-55	1.53913e-54	17.26	8.25	3	+	23244511	23633284	mRNA;	Ubiquitin-conjugating enzyme E2 E2 (EC 6.3.2.19)(Ubiquitin-protein ligase E2)(Ubiquitin carrier protein E2)(UbcH8) [Source:UniProtKB/Swiss- Prot;Acc:Q96LR5]
KLF7	2.37273	1.2038e-55	1.62555e-54	9.48	3.87	2	-	207943814	208031991	mRNA;	Krueppel-like factor 7 (Ubiquitous krueppel-like factor) [Source:UniProtKB/Swiss-Prot;Acc:O75840]
MLX	1.92252	1.6327e-55	2.19702e-54	22.6	11.37	17	+	40719078	40725220	mRNA;	Max-like protein X (Max-like bHLHZip protein)(BigMax protein)(Protein Mlx)(Transcription factor-like protein 4) [Source:UniProtKB/Swiss- Prot;Acc:Q9UH92]
PLK2	2.309	2.01144e-55	2.70195e-54	15.28	6.4	5	-	57749814	57755913	mRNA;	Serine/threonine-protein kinase PLK2 (PLK-2)(EC 2.7.11.21)(Polo-like kinase 1)(Serine/threonine-protein kinase SNK)(Serum-inducible kinase) [Source:UniProtKB/Swiss-Prot;Acc:Q9NYY3]
EMB	2.67435	3.56516e-55	4.77657e-54	7.65	2.77	5	-	49692031	49737234	mRNA;	Embigin Precursor [Source:UniProtKB/Swiss- Prot;Acc:Q6PCB8]
PLEKHG4	3.02492	4.54745e-55	6.07679e-54	3.96	1.26	16	+	67311413	67323402	mRNA;	Puratrophin-1 (Pleckstrin homology domain- containing family G member 4)(Purkinje cell atrophy- associated protein 1) [Source:UniProtKB/Swiss- Prot;Acc:Q58EX7]
ORC6L	1.56586	9.98624e-55	1.32757e-53	73.99	45.7	16	+	46723558	46732305	mRNA;	Origin recognition complex subunit 6 [Source:UniProtKB/Swiss-Prot;Acc:Q9Y5N6]
ANK3	1.63588	1.31593e-54	1.74488e-53	6.37	3.77	10	-	61788159	62149488	mRNA;	Ankyrin-3 (ANK-3)(Ankyrin-G) [Source:UniProtKB/Swiss-Prot;Acc:Q12955]
APPL2	2.21296	1.67831e-54	2.22347e-53	14.06	6.15	12	-	105567075	105630008	mRNA;	DCC-interacting protein 13-beta (Dip13- beta)(Adapter protein containing PH domain, PTB domain and leucine zipper motif 2) [Source:UniProtKB/Swiss- Prot;Acc:Q8NEU8]
AMOTL2	1.69255	2.06552e-54	2.72942e-53	18.13	10.36	3	-	134074190	134093406	mRNA;	Angiomotin-like protein 2 (Leman coiled-coil protein)(LCCP) [Source:UniProtKB/Swiss-Prot;Acc:Q9Y2J4]
ALS2	1.73466	2.75842e-54	3.62948e-53	9.65	5.38	2	-	202564987	202645895	mRNA;	Alsin (Amyotrophic lateral sclerosis protein 2)(Amyotrophic lateral sclerosis 2 chromosomal region candidate gene 6 protein) [Source:UniProtKB/Swiss- Prot;Acc:Q96Q42]
RAD50	1.83732	4.77582e-54	6.27324e-53	9.89	5.21	5	+	131891711	131979581	mRNA;	DNA repair protein RAD50 (hRAD50)(EC 3.6.-.-) [Source:UniProtKB/Swiss-Prot;Acc:Q92878]
FAR2	2.24908	5.44682e-54	7.14854e-53	20.8	8.94	12	+	29376598	29487005	mRNA;	Fatty acyl-CoA reductase 2 (EC 1.2.1.-)(Male sterility domain-containing protein 1) [Source:UniProtKB/Swiss-Prot;Acc:Q96K12]
BIRC2	1.77393	5.55799e-54	7.28825e-53	20.7	11.28	11	+	102217966	102249394	mRNA;	Baculoviral IAP repeat-containing protein 2 (Inhibitor of apoptosis protein 2)(HIAP-2)(HIAP2)(C- IAP1)(TNFR2-TRAF-signaling complex protein 2)(IAP homolog B)(RING finger protein 48) [Source:UniProtKB/Swiss- Prot;Acc:Q13490]
INPPL1	1.57618	6.12122e-54	8.01999e-53	24.42	14.98	11	+	71935825	71950149	mRNA;	Phosphatidylinositol-3,4,5-trisphosphate 5- phosphatase 2 (EC 3.1.3.n1)(SH2 domain-containing inositol-5'-phosphatase 2)(SHIP-2)(Inositol polyphosphate phosphatase-like protein 1)(INPPL-1)(Protein 51C) [Source:UniProtKB/Swiss-Prot;Acc:O15357]
DLG2	3.41786	7.0479e-54	9.21065e-53	2.31	0.66	11	-	83166055	85338314	mRNA;	Disks large homolog 2 (Postsynaptic density protein PSD-93)(Channel-associated protein of synapse- 110)(Chapsyn-110) [Source:UniProtKB/Swiss- Prot;Acc:Q15700]
SH2D4A	4.24207	7.52519e-54	9.81776e-53	6.56	1.5	8	+	19171203	19253314	mRNA;	SH2 domain-containing protein 4A (Protein SH(2)A) [Source:UniProtKB/Swiss-Prot;Acc:Q9H788]
PLEKHH2	2.7164	1.01471e-53	1.32049e-52	3.43	1.22	2	+	43864439	43995125	mRNA;	Pleckstrin homology domain-containing family H member 2 [Source:UniProtKB/Swiss-Prot;Acc:Q8IVE3]
NCAPH	1.51608	1.03418e-53	1.34469e-52	28.4	18.12	2	+	97001484	97041274	mRNA;	Condensin complex subunit 2 (Non-SMC condensin I complex subunit H)(Barren homolog protein 1)(Chromosome- associated protein H)(hCAP-H)(XCAP-H homolog) [Source:UniProtKB/Swiss-Prot;Acc:Q15003]
GCC2	1.96212	2.57954e-53	3.3456e-52	7.39	3.64	2	+	109065017	109125854	mRNA;	GRIP and coiled-coil domain-containing protein 2 (Golgi coiled-coil protein GCC185)(Ran-binding protein 2- like 4)(RanBP2L4)(CTCL tumor antigen se1-1)(CLL-associated antigen KW-11)(Renal carcinoma antigen NY-REN-53) [Source:UniProtKB/Swiss-Prot;Acc:Q8IWJ2]
ANKRD26	2.56672	3.34127e-53	4.319e-52	4.56	1.72	10	-	27280843	27389427	mRNA;	Ankyrin repeat domain-containing protein 26 [Source:UniProtKB/Swiss-Prot;Acc:Q9UPS8]
ANKRD27	1.56727	3.71484e-53	4.79787e-52	26.13	16.13	19	-	33087907	33166102	mRNA;	Ankyrin repeat domain-containing protein 27 (VPS9 domain-containing protein) [Source:UniProtKB/Swiss- Prot;Acc:Q96NW4]
MSH5	2.46451	5.47734e-53	7.0506e-52	8.78	3.45	6	+	31707768	31730453	mRNA;	MutS protein homolog 5 [Source:UniProtKB/Swiss- Prot;Acc:O43196]
KIAA1598	1.80236	7.93404e-53	1.01789e-51	17.79	9.55	10	-	118643742	118765088	mRNA;	Shootin-1 [Source:UniProtKB/Swiss- Prot;Acc:A0MZ66]
NOC3L	1.69895	1.18146e-52	1.50947e-51	25.04	14.25	10	-	96092989	96122683	mRNA;	Nucleolar complex protein 3 homolog (NOC3 protein homolog)(NOC3-like protein)(Nucleolar complex-associated protein 3-like protein)(Factor for adipocyte differentiation 24) [Source:UniProtKB/Swiss- Prot;Acc:Q8WTT2]
TUSC3	1.73637	1.37136e-52	1.74775e-51	49.78	27.73	8	+	15397730	15621995	mRNA;	Tumor suppressor candidate 3 (Protein N33) [Source:UniProtKB/Swiss-Prot;Acc:Q13454]
UBA3	1.54837	2.40723e-52	3.05781e-51	56.49	35.29	3	-	69103881	69129532	mRNA;	NEDD8-activating enzyme E1 catalytic subunit (EC 6.3.2.-)(Ubiquitin-like modifier-activating enzyme 3)(Ubiquitin-activating enzyme 3)(NEDD8-activating enzyme E1C)(Ubiquitin-activating enzyme E1C) [Source:UniProtKB/Swiss-Prot;Acc:Q8TBC4]
PRPF6	1.57381	2.49914e-52	3.17196e-51	36.38	22.36	20	+	62612431	62664449	mRNA;	Pre-mRNA-processing factor 6 (U5 snRNP-associated 102 kDa protein)(U5-102 kDa protein)(PRP6 homolog) [Source:UniProtKB/Swiss-Prot;Acc:O94906]
TMEM111	2.13113	3.28319e-52	4.15341e-51	35.68	16.19	3	-	10005637	10028524	mRNA;	Transmembrane protein 111 [Source:UniProtKB/Swiss- Prot;Acc:Q9P0I2]
PON2	2.02487	5.747e-52	7.24057e-51	30.43	14.53	7	-	95034175	95064384	mRNA;	Serum paraoxonase/arylesterase 2 (PON 2)(EC 3.1.1.2)(EC 3.1.8.1)(Serum aryldialkylphosphatase 2)(A- esterase 2)(Aromatic esterase 2) [Source:UniProtKB/Swiss- Prot;Acc:Q15165]
IQSEC1	1.74924	6.19927e-52	7.804e-51	10.51	5.81	3	-	12938719	13114617	mRNA;	IQ motif and SEC7 domain-containing protein 1 (ADP- ribosylation factors guanine nucleotide-exchange protein 100)(ADP-ribosylation factors guanine nucleotide-exchange protein 2)(Brefeldin-resistant Arf-GEF 2 protein) [Source:UniProtKB/Swiss-Prot;Acc:Q6DN90]
TSPAN2	2.63381	6.29002e-52	7.91178e-51	9.89	3.63	1	-	115590632	115632115	mRNA;	Tetraspanin-2 (Tspan-2) [Source:UniProtKB/Swiss- Prot;Acc:O60636]
CD302	3.81498	8.08647e-52	1.01631e-50	1.83	0.46	2	-	160625141	160761262	mRNA;	CD302 antigen Precursor (C-type lectin domain family 13 member A)(C-type lectin BIMLEC)(Type I transmembrane C-type lectin receptor DCL-1)(CD302 antigen) [Source:UniProtKB/Swiss-Prot;Acc:Q8IX05]
GYG2	1.52609	8.93455e-52	1.12198e-50	35.72	22.64	X	+	2746863	2800858	mRNA;	Glycogenin-2 (GN-2)(GN2)(EC 2.4.1.186) [Source:UniProtKB/Swiss-Prot;Acc:O15488]
KIAA1731	2.00717	9.6989e-52	1.215e-50	6.62	3.19	11	+	93394816	93463522	mRNA;	Leucine-rich repeat-containing protein KIAA1731 [Source:UniProtKB/Swiss-Prot;Acc:Q9C0D2]
C2orf30	1.8701	1.15072e-51	1.44036e-50	20.38	10.54	2	+	54014068	54046495	mRNA;	XTP3-transactivated gene B protein Precursor (ER lectin)(Erlectin) [Source:UniProtKB/Swiss- Prot;Acc:Q96DZ1]
BBS9	1.96261	1.37034e-51	1.71248e-50	11.53	5.68	7	+	33168856	33645680	mRNA;	Protein PTHB1 (Parathyroid hormone-responsive B1 gene protein)(Bardet-Biedl syndrome 9 protein) [Source:UniProtKB/Swiss-Prot;Acc:Q3SYG4]
LARP5	1.53696	1.80914e-51	2.25718e-50	19.33	12.17	10	-	855484	977564	mRNA;	La-related protein 5 (La ribonucleoprotein domain family member 5) [Source:UniProtKB/Swiss-Prot;Acc:Q92615]
OTUD3	1.85198	2.50919e-51	3.11799e-50	9.97	5.21	1	+	20208888	20239429	mRNA;	OTU domain-containing protein 3 [Source:UniProtKB/Swiss-Prot;Acc:Q5T2D3]
WWP1	1.78746	2.78181e-51	3.45397e-50	20.76	11.23	8	+	87386270	87479705	mRNA;	NEDD4-like E3 ubiquitin-protein ligase WWP1 (EC 6.3.2.-)(WW domain-containing protein 1)(Atrophin-1- interacting protein 5)(AIP5) [Source:UniProtKB/Swiss- Prot;Acc:Q9H0M0]
CUL2	1.69363	3.46638e-51	4.29703e-50	18.31	10.46	10	-	35297479	35379570	mRNA;	Cullin-2 (CUL-2) [Source:UniProtKB/Swiss- Prot;Acc:Q13617]
ZDHHC6	1.90304	4.27866e-51	5.29119e-50	27.72	14.09	10	-	114190062	114206672	mRNA;	Probable palmitoyltransferase ZDHHC6 (EC 2.3.1.- )(Zinc finger DHHC domain-containing protein 6)(DHHC- 6)(Zinc finger protein 376)(Transmembrane protein H4) [Source:UniProtKB/Swiss-Prot;Acc:Q9H6R6]
CTCFL	57.2089	6.02408e-51	7.43178e-50	1.96	0.03	20	-	56064185	56100635	mRNA;	Transcriptional repressor CTCFL (CTCF-like protein)(CTCF paralog)(CCCTC-binding factor)(Brother of the regulator of imprinted sites)(Zinc finger protein CTCF-T)(Cancer/testis antigen 27)(CT27) [Source:UniProtKB/Swiss-Prot;Acc:Q8NI51]
ASAP3	1.61925	7.87513e-51	9.69213e-50	23.65	14.12	1	-	23755056	23810750	mRNA;	Arf-GAP with SH3 domain, ANK repeat and PH domain- containing protein 3 (Development and differentiation- enhancing factor-like 1)(Protein up-regulated in liver cancer 1) [Source:UniProtKB/Swiss-Prot;Acc:Q8TDY4]
HNMT	13.4119	9.04726e-51	1.11081e-49	2.23	0.16	2	+	138721590	138773933	mRNA;	Histamine N-methyltransferase (HMT)(EC 2.1.1.8) [Source:UniProtKB/Swiss-Prot;Acc:P50135]
IFRD1	1.68458	9.30437e-51	1.14147e-49	14.92	8.57	7	+	112063023	112116244	mRNA;	Interferon-related developmental regulator 1 (Nerve growth factor-inducible protein PC4) [Source:UniProtKB/Swiss-Prot;Acc:O00458]
DDR2	17.8609	1.43515e-50	1.75646e-49	2.38	0.13	1	+	162601163	162750237	mRNA;	Discoidin domain-containing receptor 2 Precursor (Discoidin domain receptor 2)(EC 2.7.10.1)(Receptor protein-tyrosine kinase TKT)(Tyrosine-protein kinase TYRO10)(Neurotrophic tyrosine kinase, receptor-related 3)(CD167 antigen-like family member B)(CD167b antigen) [Source:UniProtKB/Swiss-Prot;Acc:Q16832]
COPG2	2.60414	1.74388e-50	2.13263e-49	39.39	14.63	7	-	130295820	130353563	mRNA;	/
SLC30A8	4.65691	1.96543e-50	2.39976e-49	2.91	0.6	8	+	117963218	118188953	mRNA;	Zinc transporter 8 (ZnT-8)(Solute carrier family 30 member 8) [Source:UniProtKB/Swiss-Prot;Acc:Q8IWU4]
OAT	1.50531	2.20621e-50	2.68948e-49	63.04	40.51	10	-	126085872	126107519	mRNA;	Ornithine aminotransferase, mitochondrial Precursor (EC 2.6.1.13)(Ornithine--oxo-acid aminotransferase) [Contains Ornithine aminotransferase, hepatic form;Ornithine aminotransferase, renal form] [Source:UniProtKB/Swiss-Prot;Acc:P04181]
TXNL3	1.53989	3.2595e-50	3.95786e-49	78.13	49.07	10	+	131934663	131978640	mRNA;	Glutaredoxin-3 (Thioredoxin-like protein 2)(PKC- interacting cousin of thioredoxin)(PKC-theta-interacting protein)(PKCq-interacting protein) [Source:UniProtKB/Swiss-Prot;Acc:O76003]
PLCB2	3.06507	3.61016e-50	4.37675e-49	5.28	1.67	15	-	40580100	40600174	mRNA;	1-phosphatidylinositol-4,5-bisphosphate phosphodiesterase beta-2 (EC 3.1.4.11)(Phosphoinositide phospholipase C)(Phospholipase C-beta-2)(PLC-beta-2) [Source:UniProtKB/Swiss-Prot;Acc:Q00722]
PTPRD	1.52402	5.52306e-50	6.66962e-49	12.79	8.12	9	-	8314246	9018735	mRNA;	Receptor-type tyrosine-protein phosphatase delta Precursor (Protein-tyrosine phosphatase delta)(R-PTP- delta)(EC 3.1.3.48) [Source:UniProtKB/Swiss- Prot;Acc:P23468]
ANKRD40	1.53658	7.32848e-50	8.8291e-49	28.31	17.82	17	-	48770551	48785270	mRNA;	Ankyrin repeat domain-containing protein 40 [Source:UniProtKB/Swiss-Prot;Acc:Q6AI12]
AC110754.4	1.95436	9.58007e-50	1.15327e-48	4.74	2.35	2	+	11674242	11782914	mRNA;	Protein GREB1 (Gene regulated in breast cancer 1 protein) [Source:UniProtKB/Swiss-Prot;Acc:Q4ZG55]
PHKA1	2.56515	9.78892e-50	1.1775e-48	5.09	1.92	X	-	71798665	71934029	mRNA;	Phosphorylase b kinase regulatory subunit alpha, skeletal muscle isoform (Phosphorylase kinase alpha M subunit) [Source:UniProtKB/Swiss-Prot;Acc:P46020]
TRIM13	1.77469	1.01176e-49	1.21608e-48	9.05	4.93	13	+	50570024	50592603	mRNA;	Tripartite motif-containing protein 13 (Ret finger protein 2)(Putative tumor suppressor RFP2)(Leukemia- associated protein 5)(B-cell chronic lymphocytic leukemia tumor suppressor Leu5)(RING finger protein 77) [Source:UniProtKB/Swiss-Prot;Acc:O60858]
AC021078.5-1	1.60794	1.05828e-49	1.27101e-48	31.87	19.17	5	-	148872949	148880816	mRNA;	HLCDGP1 [Source:UniProtKB/TrEMBL;Acc:Q8WXF2]
PDE4B	2.42513	1.4441e-49	1.72766e-48	5.36	2.14	1	+	66258197	66840262	mRNA;	cAMP-specific 3',5'-cyclic phosphodiesterase 4B (EC 3.1.4.17)(DPDE4)(PDE32) [Source:UniProtKB/Swiss- Prot;Acc:Q07343]
KLF11	4.40797	1.83721e-49	2.19115e-48	3.62	0.79	2	+	10182976	10194963	mRNA;	Krueppel-like factor 11 (Transforming growth factor-beta-inducible early growth response protein 2)(TGFB-inducible early growth response protein 2)(TIEG-2) [Source:UniProtKB/Swiss-Prot;Acc:O14901]
CHD1L	1.5437	3.34214e-49	3.96455e-48	37.79	23.68	1	+	146714291	146767441	mRNA;	Chromodomain-helicase-DNA-binding protein 1-like (EC 3.6.1.-)(Amplified in liver cancer protein 1) [Source:UniProtKB/Swiss-Prot;Acc:Q86WJ1]
IFIT5	4.07282	3.54393e-49	4.20068e-48	4.39	1.04	10	+	91174325	91180759	mRNA;	Interferon-induced protein with tetratricopeptide repeats 5 (IFIT-5)(Retinoic acid- and interferon-inducible 58 kDa protein) [Source:UniProtKB/Swiss-Prot;Acc:Q13325]
ACTG2	5.69448	4.5022e-49	5.32835e-48	4.01	0.68	2	+	74119390	74146992	mRNA;	Actin, gamma-enteric smooth muscle (Smooth muscle gamma-actin)(Gamma-2-actin)(Alpha-actin-3) [Source:UniProtKB/Swiss-Prot;Acc:P63267]
LRIG2	1.76014	7.75383e-49	9.15558e-48	14.63	8.04	1	+	113615831	113667619	mRNA;	Leucine-rich repeats and immunoglobulin-like domains protein 2 Precursor (LIG-2) [Source:UniProtKB/Swiss-Prot;Acc:O94898]
ACBD5	2.04122	1.05209e-48	1.23755e-47	11.53	5.46	10	-	27484144	27531068	mRNA;	Acyl-CoA-binding domain-containing protein 5 [Source:UniProtKB/Swiss-Prot;Acc:Q5T8D3]
OSBPL10	1.57277	1.07978e-48	1.26916e-47	11.76	7.23	3	-	31699382	32023238	mRNA;	Oxysterol-binding protein-related protein 10 (OSBP- related protein 10)(ORP-10) [Source:UniProtKB/Swiss- Prot;Acc:Q9BXB5]
SATB1	1.73852	1.09667e-48	1.28802e-47	10.22	5.69	3	-	18389266	18487125	mRNA;	DNA-binding protein SATB1 (Special AT-rich sequence-binding protein 1) [Source:UniProtKB/Swiss- Prot;Acc:Q01826]
ZC3H11A	1.86684	2.19118e-48	2.55792e-47	11.32	5.87	1	+	203764751	203823255	mRNA;	Zinc finger CCCH domain-containing protein 11A [Source:UniProtKB/Swiss-Prot;Acc:O75152]
MRPL16	1.82893	2.96584e-48	3.45962e-47	53.48	28.28	11	-	59573612	59578345	mRNA;	39S ribosomal protein L16, mitochondrial Precursor (L16mt)(MRP-L16) [Source:UniProtKB/Swiss-Prot;Acc:Q9NX20]
PPAP2B	1.56604	3.28879e-48	3.82765e-47	32.05	19.8	1	-	56960435	57045257	mRNA;	Lipid phosphate phosphohydrolase 3 (EC 3.1.3.4)(Phosphatidic acid phosphatase 2b)(PAP2-beta)(PAP- 2b)(PAP2b)(Phosphatidate phosphohydrolase type 2b)(Vascular endothelial growth factor and type I collagen-inducible protein)(VCIP) [Source:UniProtKB/Swiss- Prot;Acc:O14495]
FAM65B	1.72384	3.78036e-48	4.39645e-47	12.27	6.89	6	-	24804513	24911195	mRNA;	Protein FAM65B [Source:UniProtKB/Swiss- Prot;Acc:Q9Y4F9]
KIAA1279	1.54491	4.87793e-48	5.65158e-47	43.99	27.54	10	+	70748493	70776734	mRNA;	KIF1-binding protein [Source:UniProtKB/Swiss- Prot;Acc:Q96EK5]
JAKMIP3	3.46125	6.85858e-48	7.9107e-47	3.07	0.86	10	+	133918175	133998313	mRNA;	Janus kinase and microtubule-interacting protein 3 (Neuroendocrine long coiled-coil protein 2) [Source:UniProtKB/Swiss-Prot;Acc:Q5VZ66]
C9orf82	1.81998	8.95018e-48	1.03077e-46	23.31	12.39	9	-	26840685	26892725	mRNA;	Uncharacterized protein C9orf82 [Source:UniProtKB/Swiss-Prot;Acc:Q9H8G2]
UBC	1.5557	9.17231e-48	1.05478e-46	41.72	25.94	12	-	125396194	125399577	mRNA;	Ubiquitin [Source:UniProtKB/Swiss- Prot;Acc:P62988]
CSMD2	1.73048	1.01924e-47	1.17121e-46	4.31	2.41	1	-	33979609	34631443	mRNA;	CUB and sushi domain-containing protein 2 (CUB and sushi multiple domains protein 2) [Source:UniProtKB/Swiss- Prot;Acc:Q7Z408]
INPP4A	1.60099	1.2868e-47	1.47757e-46	13.67	8.26	2	+	99061321	99207496	mRNA;	Type I inositol-3,4-bisphosphate 4-phosphatase (EC 3.1.3.66)(Inositol polyphosphate 4-phosphatase type I) [Source:UniProtKB/Swiss-Prot;Acc:Q96PE3]
TOMM34	1.97202	1.55019e-47	1.77604e-46	24.86	12.19	20	-	43570772	43589114	mRNA;	Mitochondrial import receptor subunit TOM34 (hTom34)(Translocase of outer membrane 34 kDa subunit) [Source:UniProtKB/Swiss-Prot;Acc:Q15785]
MYLIP	1.87821	1.70119e-47	1.94615e-46	18.76	9.66	6	+	16129317	16148479	mRNA;	E3 ubiquitin-protein ligase MYLIP (EC 6.3.2.- )(Myosin regulatory light chain-interacting protein)(MIR) [Source:UniProtKB/Swiss-Prot;Acc:Q8WY64]
DMAP1	2.42636	1.90238e-47	2.1747e-46	17.94	7.15	1	+	44679125	44686351	mRNA;	DNA methyltransferase 1-associated protein 1 (DNMT1-associated protein 1)(DNMAP1) [Source:UniProtKB/Swiss-Prot;Acc:Q9NPF5]
C11orf47	2.42154	1.93879e-47	2.21468e-46	2.12	0.85	11	+	6518526	6593252	mRNA;	Uncharacterized protein C11orf47 [Source:UniProtKB/Swiss-Prot;Acc:Q2NKK8]
LAP3	1.91656	2.30215e-47	2.62779e-46	25.95	13.09	4	+	17578927	17609590	mRNA;	Cytosol aminopeptidase (EC 3.4.11.1)(Leucine aminopeptidase)(Leucyl aminopeptidase)(Leucine aminopeptidase 3)(LAP)(Proline aminopeptidase)(EC 3.4.11.5)(Prolyl aminopeptidase)(Peptidase S) [Source:UniProtKB/Swiss-Prot;Acc:P28838]
MAPK9	1.5552	2.37358e-47	2.70532e-46	18.28	11.37	5	-	179660594	179719071	mRNA;	Mitogen-activated protein kinase 9 (EC 2.7.11.24)(Stress-activated protein kinase JNK2)(c-Jun N- terminal kinase 2)(JNK-55) [Source:UniProtKB/Swiss- Prot;Acc:P45984]
SLC35A5	1.93432	2.5469e-47	2.89644e-46	18.09	9.05	3	+	112280895	112303002	mRNA;	Probable UDP-sugar transporter protein SLC35A5 (Solute carrier family 35 member A5) [Source:UniProtKB/Swiss-Prot;Acc:Q9BS91]
SLFN13	1.61884	2.58151e-47	2.93364e-46	10.77	6.44	17	-	33762115	33775856	mRNA;	Schlafen family member 13 [Source:UniProtKB/Swiss- Prot;Acc:Q68D06]
RNF144A	2.05128	4.02178e-47	4.55358e-46	7.39	3.48	2	+	7057523	7208417	mRNA;	Probable E3 ubiquitin-protein ligase RNF144A (EC 6.3.2.-)(RING finger protein 144A)(Ubiquitin-conjugating enzyme 7-interacting protein 4)(UbcM4-interacting protein 4) [Source:UniProtKB/Swiss-Prot;Acc:P50876]
RPL38	1.51129	4.22748e-47	4.78298e-46	313.28	200.49	17	+	72199795	72206008	mRNA;	60S ribosomal protein L38 [Source:UniProtKB/Swiss- Prot;Acc:P63173]
TRUB1	1.66457	4.60312e-47	5.20035e-46	24.09	14	10	+	116697952	116737439	mRNA;	Probable tRNA pseudouridine synthase 1 (EC 5.4.99.- ) [Source:UniProtKB/Swiss-Prot;Acc:Q8WWH5]
C6orf167	1.8474	6.62471e-47	7.47327e-46	6.88	3.6	6	-	97590037	97731052	mRNA;	Uncharacterized protein C6orf167 [Source:UniProtKB/Swiss-Prot;Acc:Q6ZRQ5]
VPS39	1.55335	6.90566e-47	7.78452e-46	21.77	13.56	15	-	42450900	42500502	mRNA;	Vam6/Vps39-like protein (hVam6p) [Source:UniProtKB/Swiss-Prot;Acc:Q96JC1]
GPC3	1.52925	7.97367e-47	8.97533e-46	46.11	29.17	X	-	132669782	133119666	mRNA;	Glypican-3 Precursor (Intestinal protein OCI- 5)(GTR2-2)(MXR7) [Contains Secreted glypican-3] [Source:UniProtKB/Swiss-Prot;Acc:P51654]
PFDN6	2.62681	8.72746e-47	9.81664e-46	30.14	11.1	6	+	33257079	33264657	mRNA;	Prefoldin subunit 6 (Protein Ke2) [Source:UniProtKB/Swiss-Prot;Acc:O15212]
BNC1	4.86983	8.78195e-47	9.87073e-46	3.14	0.62	15	-	83924655	83953468	mRNA;	Zinc finger protein basonuclin-1 [Source:UniProtKB/Swiss-Prot;Acc:Q01954]
SCN8A	2.00422	9.7306e-47	1.0929e-45	6.52	3.14	12	+	51985020	52202297	mRNA;	Sodium channel protein type 8 subunit alpha (Sodium channel protein type VIII subunit alpha)(Voltage-gated sodium channel subunit alpha Nav1.6) [Source:UniProtKB/Swiss-Prot;Acc:Q9UQD0]
EIF2B5	1.64567	1.21176e-46	1.35902e-45	22.22	13.06	3	+	183852810	184402546	mRNA;	Translation initiation factor eIF-2B subunit epsilon (eIF-2B GDP-GTP exchange factor subunit epsilon) [Source:UniProtKB/Swiss-Prot;Acc:Q13144]
GSS	2.34822	1.49458e-46	1.67014e-45	18.12	7.46	20	-	33516237	33543601	mRNA;	Glutathione synthetase (EC 6.3.2.3)(Glutathione synthase)(GSH synthetase)(GSH-S) [Source:UniProtKB/Swiss- Prot;Acc:P48637]
C1orf57	2.14074	1.56011e-46	1.7421e-45	38.06	17.2	1	+	233086370	233114219	mRNA;	Nucleoside-triphosphatase C1orf57 (NTPase)(EC 3.6.1.15)(Nucleoside triphosphate phosphohydrolase) [Source:UniProtKB/Swiss-Prot;Acc:Q9BSD7]
RPS13P2	1.73235	2.00495e-46	2.23238e-45	134.42	75.05	11	-	17095939	17099220	mRNA;	40S ribosomal protein S13 [Source:UniProtKB/Swiss- Prot;Acc:P62277]
PPP1R3C	8.80865	2.14074e-46	2.38184e-45	3.98	0.44	10	-	93388203	93392858	mRNA;	Protein phosphatase 1 regulatory subunit 3C (Protein phosphatase 1 regulatory subunit 5)(R5)(Protein targeting to glycogen)(PTG) [Source:UniProtKB/Swiss- Prot;Acc:Q9UQK1]
FAM20B	1.68834	2.79802e-46	3.1109e-45	12.75	7.31	1	+	178994939	179045697	mRNA;	Protein FAM20B Precursor [Source:UniProtKB/Swiss- Prot;Acc:O75063]
HADH	1.69841	2.85678e-46	3.17395e-45	34.68	19.75	4	+	108910870	108956331	mRNA;	Hydroxyacyl-coenzyme A dehydrogenase, mitochondrial Precursor (HCDH)(EC 1.1.1.35)(Short chain 3-hydroxyacyl- CoA dehydrogenase)(Medium and short chain L-3-hydroxyacyl- coenzyme A dehydrogenase) [Source:UniProtKB/Swiss- Prot;Acc:Q16836]
ULK2	2.71336	4.40814e-46	4.88698e-45	2.92	1.04	17	-	19674144	19771249	mRNA;	Serine/threonine-protein kinase ULK2 (EC 2.7.11.1)(Unc-51-like kinase 2) [Source:UniProtKB/Swiss- Prot;Acc:Q8IYT8]
TSEN15	1.84492	5.71897e-46	6.32656e-45	26.26	13.76	1	+	184020811	184043346	mRNA;	tRNA-splicing endonuclease subunit Sen15 (tRNA- intron endonuclease Sen15)(HsSen15) [Source:UniProtKB/Swiss-Prot;Acc:Q8WW01]
DSCR3	1.65761	5.73587e-46	6.34071e-45	22.13	12.91	21	-	38595728	38640262	mRNA;	Down syndrome critical region protein 3 (Down syndrome critical region protein A) [Source:UniProtKB/Swiss-Prot;Acc:O14972]
AKR1B1	1.56501	5.75806e-46	6.36068e-45	51.08	31.57	7	-	134127109	134143888	mRNA;	Aldose reductase (AR)(EC 1.1.1.21)(Aldehyde reductase) [Source:UniProtKB/Swiss-Prot;Acc:P15121]
PTPRJ	1.82205	9.33233e-46	1.02576e-44	6.65	3.53	11	+	48002110	48192393	mRNA;	Receptor-type tyrosine-protein phosphatase eta Precursor (Protein-tyrosine phosphatase eta)(R-PTP-eta)(EC 3.1.3.48)(HPTP eta)(Protein-tyrosine phosphatase receptor type J)(Density-enhanced phosphatase 1)(DEP-1)(CD148 antigen) [Source:UniProtKB/Swiss-Prot;Acc:Q12913]
DZIP3	1.54751	9.41755e-46	1.03439e-44	18.89	11.81	3	+	108308337	108413692	mRNA;	E3 ubiquitin-protein ligase DZIP3 (EC 6.3.2.-)(DAZ- interacting protein 3)(RNA-binding ubiquitin ligase of 138 kDa)(hRUL138) [Source:UniProtKB/Swiss-Prot;Acc:Q86Y13]
PDCD6IP	1.51953	9.95433e-46	1.09257e-44	17.07	10.87	3	+	33839557	33911194	mRNA;	Programmed cell death 6-interacting protein (PDCD6- interacting protein)(ALG-2-interacting protein 1)(Hp95) [Source:UniProtKB/Swiss-Prot;Acc:Q8WUM4]
UBE2Q2	1.81972	1.22845e-45	1.34163e-44	17.05	9.06	15	+	76135622	76193380	mRNA;	Ubiquitin-conjugating enzyme E2 Q2 (EC 6.3.2.19)(Ubiquitin-protein ligase Q2)(Ubiquitin carrier protein Q2) [Source:UniProtKB/Swiss-Prot;Acc:Q8WVN8]
HPS4	1.68459	1.42136e-45	1.55122e-44	15.48	8.89	22	-	26847446	26879820	mRNA;	Hermansky-Pudlak syndrome 4 protein (Light-ear protein homolog) [Source:UniProtKB/Swiss-Prot;Acc:Q9NQG7]
USPL1	1.77229	1.44169e-45	1.5723e-44	16.66	9.09	13	+	31191830	31233686	mRNA;	Ubiquitin-specific peptidase-like protein 1 [Source:UniProtKB/Swiss-Prot;Acc:Q5W0Q7]
PPIE	2.10024	1.70491e-45	1.85543e-44	25.31	11.66	1	+	40204530	40229586	mRNA;	Peptidyl-prolyl cis-trans isomerase E (PPIase E)(Rotamase E)(EC 5.2.1.8)(Cyclophilin E)(Cyclophilin-33) [Source:UniProtKB/Swiss-Prot;Acc:Q9UNP9]
PPP3CA	1.96613	2.06507e-45	2.24106e-44	10.46	5.15	4	-	101944587	102268628	mRNA;	Serine/threonine-protein phosphatase 2B catalytic subunit alpha isoform (EC 3.1.3.16)(Calmodulin-dependent calcineurin A subunit alpha isoform)(CAM-PRP catalytic subunit) [Source:UniProtKB/Swiss-Prot;Acc:Q08209]
LIPG	2.50884	2.11611e-45	2.29323e-44	7.16	2.76	18	+	47088427	47119278	mRNA;	Endothelial lipase Precursor (EC 3.1.1.3)(Endothelial cell-derived lipase)(EDL)(EL) [Source:UniProtKB/Swiss-Prot;Acc:Q9Y5X9]
NUPL1	1.56477	2.19857e-45	2.38091e-44	22.14	13.69	13	+	25875666	25916561	mRNA;	Nucleoporin p58/p45 (Nucleoporin-like 1) [Source:UniProtKB/Swiss-Prot;Acc:Q9BVL2]
TADA1L	2.04944	2.22604e-45	2.40896e-44	19.75	9.32	1	-	166825753	166845654	mRNA;	Transcriptional adapter 1-like protein (SPT3- associated factor 42)(STAF42) [Source:UniProtKB/Swiss- Prot;Acc:Q96BN2]
TES	1.87745	2.23678e-45	2.41889e-44	18.01	9.28	7	+	115850581	115898835	mRNA;	Testin (TESS) [Source:UniProtKB/Swiss- Prot;Acc:Q9UGI8]
BAMBI	2.06869	2.24919e-45	2.4306e-44	25.15	11.76	10	+	28966424	28971868	mRNA;	BMP and activin membrane-bound inhibitor homolog Precursor (Putative transmembrane protein NMA)(Non- metastatic gene A protein) [Source:UniProtKB/Swiss- Prot;Acc:Q13145]
JAKMIP2	3.07686	2.56855e-45	2.7699e-44	6.48	2.04	5	-	146970706	147162252	mRNA;	Janus kinase and microtubule-interacting protein 2 (Neuroendocrine long coiled-coil protein 1)(CTCL tumor antigen HD-CL-04) [Source:UniProtKB/Swiss- Prot;Acc:Q96AA8]
SLC6A11	7.67704	3.46495e-45	3.71837e-44	2.56	0.32	3	+	10857886	10980146	mRNA;	Sodium- and chloride-dependent GABA transporter 3 (GAT-3)(Solute carrier family 6 member 11) [Source:UniProtKB/Swiss-Prot;Acc:P48066]
CIT	1.5266	4.21984e-45	4.52218e-44	11.68	7.4	12	-	120123598	120315092	mRNA;	Citron Rho-interacting kinase (CRIK)(EC 2.7.11.1)(Rho-interacting, serine/threonine-protein kinase 21) [Source:UniProtKB/Swiss-Prot;Acc:O14578]
C4orf23	2.31613	4.91166e-45	5.25626e-44	11.31	4.72	4	+	8442550	8478281	mRNA;	Probable tRNA (uracil-O(2)-)-methyltransferase (EC 2.1.1.n2) [Source:UniProtKB/Swiss-Prot;Acc:Q8IYL2]
SYK	3.16683	5.87095e-45	6.26546e-44	4.04	1.23	9	+	93564012	93660832	mRNA;	Tyrosine-protein kinase SYK (EC 2.7.10.2)(Spleen tyrosine kinase) [Source:UniProtKB/Swiss-Prot;Acc:P43405]
TDRKH	2.02849	6.52423e-45	6.95783e-44	11.66	5.56	1	-	151744059	151763892	mRNA;	Tudor and KH domain-containing protein [Source:UniProtKB/Swiss-Prot;Acc:Q9Y2W6]
ANKMY2	3.11867	7.40758e-45	7.88352e-44	7.55	2.34	7	-	16639407	16685441	mRNA;	Ankyrin repeat and MYND domain-containing protein 2 [Source:UniProtKB/Swiss-Prot;Acc:Q8IV38]
RAD51AP1	1.56452	8.39519e-45	8.91614e-44	42.36	26.19	12	+	4647950	4669213	mRNA;	RAD51-associated protein 1 (RAD51-interacting protein) [Source:UniProtKB/Swiss-Prot;Acc:Q96B01]
TAF1A	2.32056	1.24592e-44	1.31689e-43	14.99	6.25	1	-	222731244	222763255	mRNA;	TATA box-binding protein-associated factor RNA polymerase I subunit A (TATA box-binding protein- associated factor 1A)(TBP-associated factor 1A)(TBP- associated factor RNA polymerase I 48 kDa)(TAFI48)(Transcription factor SL1) [Source:UniProtKB/Swiss-Prot;Acc:Q15573]
PIAS3	1.68296	1.49449e-44	1.57745e-43	23.3	13.39	1	+	145575233	145586546	mRNA;	E3 SUMO-protein ligase PIAS3 (Protein inhibitor of activated STAT protein 3) [Source:UniProtKB/Swiss- Prot;Acc:Q9Y6X2]
STXBP1	1.72919	1.60355e-44	1.6891e-43	17.62	9.86	9	+	130374568	130454995	mRNA;	Syntaxin-binding protein 1 (Unc-18 homolog)(Unc-18- 1)(Unc-18A)(N-Sec1)(p67) [Source:UniProtKB/Swiss- Prot;Acc:P61764]
AHSA2	1.66773	1.71183e-44	1.80069e-43	21.06	12.22	2	+	61404553	61415611	mRNA;	Activator of 90 kDa heat shock protein ATPase homolog 2 [Source:UniProtKB/Swiss-Prot;Acc:Q719I0]
C17orf42	2.58087	1.73263e-44	1.82133e-43	20.83	7.81	17	-	29226001	29233286	mRNA;	UPF0629 protein C17orf42 [Source:UniProtKB/Swiss- Prot;Acc:Q96QE5]
CAMKV	1.62993	2.02973e-44	2.12784e-43	27.52	16.33	3	-	49895422	49907369	mRNA;	CaM kinase-like vesicle-associated protein [Source:UniProtKB/Swiss-Prot;Acc:Q8NCB2]
FECH	1.83294	2.12071e-44	2.2202e-43	7.89	4.16	18	-	55212074	55253969	mRNA;	Ferrochelatase, mitochondrial Precursor (EC 4.99.1.1)(Protoheme ferro-lyase)(Heme synthetase) [Source:UniProtKB/Swiss-Prot;Acc:P22830]
SLC25A37	2.46263	2.79715e-44	2.92044e-43	15.84	6.22	8	+	23386363	23430063	mRNA;	Mitoferrin-1 (Mitochondrial iron transporter 1)(Solute carrier family 25 member 37)(Mitochondrial solute carrier protein) [Source:UniProtKB/Swiss- Prot;Acc:Q9NYZ2]
AC004381.6	3.03093	2.88418e-44	3.00926e-43	7.79	2.49	16	+	20817767	20860989	mRNA;	Putative RNA exonuclease NEF-sp (EC 3.1.-.-) [Source:UniProtKB/Swiss-Prot;Acc:Q96IC2]
COL5A2	1.81466	3.21323e-44	3.34579e-43	8.49	4.52	2	-	189896641	190044605	mRNA;	Collagen alpha-2(V) chain Precursor [Source:UniProtKB/Swiss-Prot;Acc:P05997]
HDHD2	1.87318	6.0922e-44	6.31794e-43	24.51	12.65	18	-	44633782	44676871	mRNA;	Haloacid dehalogenase-like hydrolase domain- containing protein 2 [Source:UniProtKB/Swiss- Prot;Acc:Q9H0R4]
NCK2	1.90043	7.43611e-44	7.69613e-43	17.34	8.82	2	+	106361354	106510705	mRNA;	Cytoplasmic protein NCK2 (NCK adaptor protein 2)(Nck-2)(SH2/SH3 adaptor protein NCK-beta) [Source:UniProtKB/Swiss-Prot;Acc:O43639]
NUMB	1.61608	8.19549e-44	8.45935e-43	25.36	15.18	14	-	73741918	73822477	mRNA;	Protein numb homolog (h-Numb)(Protein S171) [Source:UniProtKB/Swiss-Prot;Acc:P49757]
MON2	1.73888	9.305e-44	9.58533e-43	6.32	3.51	12	+	62860597	62991363	mRNA;	Protein MON2 homolog (Protein SF21) [Source:UniProtKB/Swiss-Prot;Acc:Q7Z3U7]
BEND7	2.78467	1.82802e-43	1.87433e-42	2.77	0.96	10	-	13480501	13570533	mRNA;	BEN domain-containing protein 7 [Source:UniProtKB/Swiss-Prot;Acc:Q8N7W2]
NCOA1	1.99978	1.9556e-43	2.00115e-42	5.95	2.88	2	+	24714801	24993571	mRNA;	Nuclear receptor coactivator 1 (NCoA-1)(EC 2.3.1.48)(Steroid receptor coactivator 1)(SRC- 1)(RIP160)(Protein Hin-2)(Renal carcinoma antigen NY-REN- 52) [Source:UniProtKB/Swiss-Prot;Acc:Q15788]
CTTNBP2	1.54523	2.05756e-43	2.10409e-42	15.35	9.6	7	-	117350708	117514193	mRNA;	Cortactin-binding protein 2 (CortBP2) [Source:UniProtKB/Swiss-Prot;Acc:Q8WZ74]
ASH1L	1.60876	2.20494e-43	2.25182e-42	7.24	4.35	1	-	155305053	155532324	mRNA;	Probable histone-lysine N-methyltransferase ASH1L (EC 2.1.1.43)(Absent small and homeotic disks protein 1 homolog)(ASH1-like protein)(huASH1)(Lysine N- methyltransferase 2H) [Source:UniProtKB/Swiss- Prot;Acc:Q9NR48]
MLF1	2.00047	3.2577e-43	3.32036e-42	18.61	9	3	+	158288953	158324252	mRNA;	Myeloid leukemia factor 1 (Myelodysplasia-myeloid leukemia factor 1) [Source:UniProtKB/Swiss- Prot;Acc:P58340]
PHF10	2.19643	4.06095e-43	4.13359e-42	21.37	9.41	6	-	170104004	170124106	mRNA;	PHD finger protein 10 (XAP135) [Source:UniProtKB/Swiss-Prot;Acc:Q8WUB8]
RPS8	1.62551	4.11756e-43	4.18845e-42	115.72	68.85	1	+	45241246	45244412	mRNA;	40S ribosomal protein S8 [Source:UniProtKB/Swiss- Prot;Acc:P62241]
EPC1	1.9016	4.81452e-43	4.88773e-42	11.35	5.77	10	-	32556679	32667726	mRNA;	Enhancer of polycomb homolog 1 [Source:UniProtKB/Swiss-Prot;Acc:Q9H2F5]
EPHX2	2.56643	5.11794e-43	5.19235e-42	12.03	4.53	8	+	27348645	27402486	mRNA;	Epoxide hydrolase 2 (EC 3.3.2.10)(Soluble epoxide hydrolase)(SEH)(Epoxide hydratase)(Cytosolic epoxide hydrolase)(CEH) [Source:UniProtKB/Swiss-Prot;Acc:P34913]
BXDC5	2.13265	5.19223e-43	5.26426e-42	16.61	7.53	1	+	84944920	84964033	mRNA;	Ribosome production factor 1 (Ribosome biogenesis protein RPF1)(Brix domain-containing protein 5) [Source:UniProtKB/Swiss-Prot;Acc:Q9H9Y2]
KTI12	3.1644	5.22487e-43	5.29387e-42	11.78	3.6	1	-	52497775	52499488	mRNA;	Protein KTI12 homolog [Source:UniProtKB/Swiss- Prot;Acc:Q96EK9]
TRAF5	1.59943	9.43137e-43	9.48117e-42	20.69	12.51	1	+	211499957	211548282	mRNA;	TNF receptor-associated factor 5 (RING finger protein 84) [Source:UniProtKB/Swiss-Prot;Acc:O00463]
GABRA5	2.19273	1.00303e-42	1.00702e-41	12.59	5.55	15	+	27112058	27194349	mRNA;	Gamma-aminobutyric acid receptor subunit alpha-5 Precursor (GABA(A) receptor subunit alpha-5) [Source:UniProtKB/Swiss-Prot;Acc:P31644]
SLC12A4	1.6772	1.11356e-42	1.11652e-41	18.85	10.87	16	-	67978230	68002525	mRNA;	Solute carrier family 12 member 4 (Electroneutral potassium-chloride cotransporter 1)(Erythroid K-Cl cotransporter 1)(hKCC1) [Source:UniProtKB/Swiss- Prot;Acc:Q9UP95]
C4orf14	1.86504	1.23285e-42	1.23533e-41	15.37	7.97	4	-	57829536	57844989	mRNA;	Uncharacterized protein C4orf14 [Source:UniProtKB/Swiss-Prot;Acc:Q8NC60]
SRP68	1.51313	1.55884e-42	1.55793e-41	42.37	27.08	17	-	74035191	74068607	mRNA;	Signal recognition particle 68 kDa protein (SRP68) [Source:UniProtKB/Swiss-Prot;Acc:Q9UHB9]
PPFIBP2	3.62546	1.5813e-42	1.57935e-41	4.8	1.28	11	+	7535001	7674989	mRNA;	Liprin-beta-2 (Protein tyrosine phosphatase receptor type f polypeptide-interacting protein-binding protein 2)(PTPRF-interacting protein-binding protein 2) [Source:UniProtKB/Swiss-Prot;Acc:Q8ND30]
GOLGB1	1.50451	1.59714e-42	1.59414e-41	9.76	6.27	3	-	121382048	121468602	mRNA;	Golgin subfamily B member 1 (Giantin)(Macrogolgin)(372 kDa Golgi complex-associated protein)(GCP372) [Source:UniProtKB/Swiss-Prot;Acc:Q14789]
GNB5	1.91937	1.85749e-42	1.85161e-41	15.28	7.7	15	-	52413123	52483565	mRNA;	Guanine nucleotide-binding protein subunit beta-5 (Transducin beta chain 5)(Gbeta5) [Source:UniProtKB/Swiss- Prot;Acc:O14775]
MAPKAPK5	1.61112	2.0763e-42	2.06838e-41	36.32	21.8	12	+	112280045	112331227	mRNA;	MAP kinase-activated protein kinase 5 (MAPK- activated protein kinase 5)(MAPKAP kinase 5)(EC 2.7.11.1)(p38-regulated/activated protein kinase) [Source:UniProtKB/Swiss-Prot;Acc:Q8IW41]
FBN1	2.55086	2.31223e-42	2.29896e-41	2.31	0.88	15	-	48700505	48937918	mRNA;	Fibrillin-1 Precursor [Source:UniProtKB/Swiss- Prot;Acc:P35555]
PHKA2	1.79833	2.69216e-42	2.67154e-41	10.83	5.82	X	-	18910416	19002480	mRNA;	Phosphorylase b kinase regulatory subunit alpha, liver isoform (Phosphorylase kinase alpha L subunit) [Source:UniProtKB/Swiss-Prot;Acc:P46019]
PCDHB16	4.00312	2.85489e-42	2.82938e-41	3.2	0.77	5	+	140560980	140565793	mRNA;	Protocadherin beta-16 Precursor (PCDH-beta- 16)(Protocadherin-3X) [Source:UniProtKB/Swiss- Prot;Acc:Q9NRJ7]
CASP10	4.78569	3.20733e-42	3.1746e-41	2.05	0.42	2	+	202047621	202094110	mRNA;	Caspase-10 Precursor (CASP-10)(EC 3.4.22.63)(ICE- like apoptotic protease 4)(Apoptotic protease Mch-4)(FAS- associated death domain protein interleukin-1B-converting enzyme 2)(FLICE2) [Contains Caspase-10 subunit p23/17;Caspase-10 subunit p12] [Source:UniProtKB/Swiss- Prot;Acc:Q92851]
PDK1	2.1189	3.53248e-42	3.48747e-41	7.44	3.39	2	+	173420101	173463862	mRNA;	[Pyruvate dehydrogenase [lipoamide]] kinase isozyme 1, mitochondrial Precursor (EC 2.7.11.2)(Pyruvate dehydrogenase kinase isoform 1) [Source:UniProtKB/Swiss- Prot;Acc:Q15118]
SEC31B	2.61585	3.80893e-42	3.758e-41	5.42	2	10	-	102246403	102279614	mRNA;	Protein transport protein Sec31B (SEC31-related protein B)(SEC31B-1)(SEC31-like 2) [Source:UniProtKB/Swiss-Prot;Acc:Q9NQW1]
SGOL2	1.87418	4.29482e-42	4.22118e-41	11.26	5.81	2	+	201374731	201448497	mRNA;	Shugoshin-like 2 (Shugoshin-2)(Sgo2)(Tripin) [Source:UniProtKB/Swiss-Prot;Acc:Q562F6]
SLC18A2	3.48016	4.37179e-42	4.29136e-41	9.33	2.59	10	+	119000716	119037095	mRNA;	Synaptic vesicular amine transporter (Vesicular amine transporter 2)(VAT2)(Monoamine transporter)(Solute carrier family 18 member 2) [Source:UniProtKB/Swiss- Prot;Acc:Q05940]
IGSF21	2.59716	5.50091e-42	5.38942e-41	13.11	4.88	1	+	18434240	18704976	mRNA;	Immunoglobulin superfamily member 21 Precursor [Source:UniProtKB/Swiss-Prot;Acc:Q96ID5]
TMEM131	1.72964	5.57721e-42	5.45724e-41	9.43	5.27	2	-	98372796	98612354	mRNA;	Transmembrane protein 131 (Protein RW1) [Source:UniProtKB/Swiss-Prot;Acc:Q92545]
FBXL4	2.23513	6.75971e-42	6.60592e-41	10.71	4.64	6	-	99321334	99395849	mRNA;	F-box/LRR-repeat protein 4 (F-box and leucine-rich repeat protein 4)(F-box protein FBL4/FBL5) [Source:UniProtKB/Swiss-Prot;Acc:Q9UKA2]
CRIM1	1.69771	7.66527e-42	7.4814e-41	10.49	5.98	2	+	36583397	36778277	mRNA;	Cysteine-rich motor neuron 1 protein Precursor (CRIM-1)(Cysteine-rich repeat-containing protein S52) [Contains Processed cysteine-rich motor neuron 1 protein] [Source:UniProtKB/Swiss-Prot;Acc:Q9NZV1]
KIAA1429	1.60237	1.0313e-41	1.00339e-40	13.87	8.37	8	-	95500600	95565688	mRNA;	Protein virilizer homolog [Source:UniProtKB/Swiss- Prot;Acc:Q69YN4]
2013-03-05	1.8284	1.18743e-41	1.15456e-40	13.78	7.29	10	+	94050920	94113721	mRNA;	E3 ubiquitin-protein ligase MARCH5 (EC 6.3.2.- )(Membrane-associated RING finger protein 5)(Membrane- associated RING-CH protein V)(MARCH-V)(RING finger protein 153) [Source:UniProtKB/Swiss-Prot;Acc:Q9NX47]
GPAM	1.67376	1.4553e-41	1.41145e-40	7.46	4.31	10	-	113909637	113943525	mRNA;	Glycerol-3-phosphate acyltransferase 1, mitochondrial Precursor (GPAT)(EC 2.3.1.15) [Source:UniProtKB/Swiss-Prot;Acc:Q9HCL2]
POLR3GL	5.43042	1.68027e-41	1.62761e-40	10.14	1.81	1	-	145456236	145470387	mRNA;	DNA-directed RNA polymerase III subunit RPC7-like (RNA polymerase III subunit C7-like)(DNA-directed RNA polymerase III subunit G-like) [Source:UniProtKB/Swiss- Prot;Acc:Q9BT43]
MYO5C	1.57721	1.78479e-41	1.72668e-40	12.63	7.75	15	-	52484519	52587970	mRNA;	Myosin-Vc [Source:UniProtKB/Swiss- Prot;Acc:Q9NQX4]
ATF3	1.94728	2.18389e-41	2.11013e-40	18.11	9	1	+	212738676	212794117	mRNA;	Cyclic AMP-dependent transcription factor ATF-3 (cAMP-dependent transcription factor ATF-3)(Activating transcription factor 3) [Source:UniProtKB/Swiss- Prot;Acc:P18847]
PAN2	1.64725	3.47337e-41	3.34559e-40	15.34	9.01	12	-	56710718	56727825	mRNA;	PAB-dependent poly(A)-specific ribonuclease subunit 2 (hPan2)(EC 3.1.13.4)(Inactive ubiquitin carboxyl- terminal hydrolase 52) [Source:UniProtKB/Swiss- Prot;Acc:Q504Q3]
SPRY2	1.66419	4.90288e-41	4.71368e-40	23.48	13.65	13	-	80910111	80915086	mRNA;	Protein sprouty homolog 2 (Spry-2) [Source:UniProtKB/Swiss-Prot;Acc:O43597]
ZNF451	1.60026	5.79378e-41	5.55634e-40	11.79	7.12	6	+	56954828	57035098	mRNA;	Zinc finger protein 451 (Coactivator for steroid receptors) [Source:UniProtKB/Swiss-Prot;Acc:Q9Y4E5]
NMU	3.53035	6.13706e-41	5.88189e-40	21.12	5.79	4	-	56461414	56502465	mRNA;	Neuromedin-U Precursor [Contains Neuromedin-U- 25(NmU-25)] [Source:UniProtKB/Swiss-Prot;Acc:P48645]
LRRC16A	1.59335	6.35346e-41	6.08551e-40	13.22	8.03	6	+	25279306	25620758	mRNA;	Leucine-rich repeat-containing protein 16A (CARMIL homolog) [Source:UniProtKB/Swiss-Prot;Acc:Q5VZK9]
AHI1	2.59835	7.25347e-41	6.93464e-40	4.07	1.51	6	-	135605110	135818903	mRNA;	Jouberin (Abelson helper integration site 1 protein homolog)(AHI-1) [Source:UniProtKB/Swiss-Prot;Acc:Q8N157]
IL17RB	2.07411	1.43319e-40	1.36511e-39	18.81	8.77	3	+	53880577	53899826	mRNA;	Interleukin-17 receptor B Precursor (IL-17 receptor B)(IL-17RB)(Interleukin-17B receptor)(IL-17B receptor)(IL- 17 receptor homolog 1)(IL-17Rh1)(IL17Rh1)(Cytokine receptor CRL4) [Source:UniProtKB/Swiss-Prot;Acc:Q9NRM6]
CDK5RAP3	1.75317	1.84117e-40	1.74724e-39	31.52	17.39	17	+	46048429	46059147	mRNA;	CDK5 regulatory subunit-associated protein 3 (CDK5 activator-binding protein C53)(Protein HSF-27) [Source:UniProtKB/Swiss-Prot;Acc:Q96JB5]
HES1	3.38846	2.07894e-40	1.97167e-39	12.21	3.49	3	+	193853934	193856372	mRNA;	Transcription factor HES-1 (Hairy and enhancer of split 1)(Hairy-like)(HHL)(Hairy homolog) [Source:UniProtKB/Swiss-Prot;Acc:Q14469]
GALNT11	1.75236	2.17704e-40	2.06344e-39	9.9	5.46	7	+	151722778	151820172	mRNA;	Polypeptide N-acetylgalactosaminyltransferase 11 (EC 2.4.1.41)(Polypeptide GalNAc transferase 11)(pp- GaNTase 11)(GalNAc-T11)(Protein-UDP acetylgalactosaminyltransferase 11)(UDP-GalNAc:polypeptide N-acetylgalactosaminyltransferase 11) [Source:UniProtKB/Swiss-Prot;Acc:Q8NCW6]
WRN	1.54539	2.97749e-40	2.82039e-39	16.06	10.05	8	+	30890778	31031276	mRNA;	Werner syndrome ATP-dependent helicase (EC 3.6.1.-) [Source:UniProtKB/Swiss-Prot;Acc:Q14191]
THSD4	2.76708	4.42081e-40	4.18241e-39	2.34	0.82	15	+	71389291	72075722	mRNA;	Thrombospondin type-1 domain-containing protein 4 Precursor [Source:UniProtKB/Swiss-Prot;Acc:Q6ZMP0]
DHX57	1.68711	4.53201e-40	4.27974e-39	12.18	6.98	2	-	39024877	39103075	mRNA;	Putative ATP-dependent RNA helicase DHX57 (EC 3.6.1.-)(DEAH box protein 57) [Source:UniProtKB/Swiss- Prot;Acc:Q6P158]
YPEL1	2.24067	4.58803e-40	4.32999e-39	7.44	3.21	22	-	22051828	22090071	mRNA;	Protein yippee-like 1 [Source:UniProtKB/Swiss- Prot;Acc:O60688]
DHX35	1.8251	5.12413e-40	4.82708e-39	15.78	8.36	20	+	37590995	37668363	mRNA;	Probable ATP-dependent RNA helicase DHX35 (EC 3.6.1.-)(DEAH box protein 35) [Source:UniProtKB/Swiss- Prot;Acc:Q9H5Z1]
NFKBIZ	2.12361	5.33435e-40	5.02204e-39	8.57	3.9	3	+	101546837	101579862	mRNA;	NF-kappa-B inhibitor zeta (I-kappa-B- zeta)(IkappaBzeta)(IkB-zeta)(Molecule possessing ankyrin repeats induced by lipopolysaccharide)(MAIL)(IL-1 inducible nuclear ankyrin-repeat protein)(INAP) [Source:UniProtKB/Swiss-Prot;Acc:Q9BYH8]
VPS54	2.01376	7.22835e-40	6.78857e-39	9.78	4.7	2	-	64119667	64246214	mRNA;	Vacuolar protein sorting-associated protein 54 (Hepatocellular carcinoma protein 8)(HOM-HCC-8)(Tumor antigen SLP-8p) [Source:UniProtKB/Swiss-Prot;Acc:Q9P1Q0]
PCBD1	2.22584	1.08493e-39	1.01583e-38	32.09	13.95	10	-	72643267	72648541	mRNA;	Pterin-4-alpha-carbinolamine dehydratase (PHS)(EC 4.2.1.96)(4-alpha-hydroxy-tetrahydropterin dehydratase)(Phenylalanine hydroxylase-stimulating protein)(Pterin carbinolamine dehydratase)(PCD)(Dimerization cofactor of hepatocyte nuclear factor 1-alpha)(Dimerization cofactor of HNF1)(DCoH) [Source:UniProtKB/Swiss-Prot;Acc:P61457]
ZNF33B	1.72795	1.25238e-39	1.16977e-38	9.58	5.36	10	-	43084555	43134285	mRNA;	Zinc finger protein 33B (Zinc finger protein 11B)(Zinc finger protein KOX2) [Source:UniProtKB/Swiss- Prot;Acc:Q06732]
TANC1	2.07687	1.63174e-39	1.52134e-38	4.96	2.31	2	+	159825146	160089166	mRNA;	Protein TANC1 (Tetratricopeptide repeat, ankyrin repeat and coiled-coil domain-containing protein 1) [Source:UniProtKB/Swiss-Prot;Acc:Q9C0D5]
NODAL	2.99763	1.83437e-39	1.70511e-38	9.36	3.02	10	-	72191692	72207707	mRNA;	Nodal homolog Precursor [Source:UniProtKB/Swiss- Prot;Acc:Q96S42]
AC010203.14-1	5.86486	2.23302e-39	2.06944e-38	8.22	1.36	12	-	100552517	100567071	mRNA;	GOLGA2L1 protein Fragment [Source:UniProtKB/TrEMBL;Acc:Q32LX7]
UBL5	2.37485	2.66012e-39	2.45933e-38	54.42	22.17	19	+	9938568	9940797	mRNA;	Ubiquitin-like protein 5 [Source:UniProtKB/Swiss- Prot;Acc:Q9BZL1]
RUFY2	2.2732	4.1589e-39	3.82892e-38	4.6	1.96	10	-	70103266	70167051	mRNA;	RUN and FYVE domain-containing protein 2 (Rab4- interacting protein related) [Source:UniProtKB/Swiss- Prot;Acc:Q8WXA3]
ITGAE	2.34988	4.38e-39	4.03007e-38	7.36	3.03	17	-	3617923	3704544	mRNA;	Integrin alpha-E Precursor (Mucosal lymphocyte 1 antigen)(HML-1 antigen)(Integrin alpha-IEL)(CD103 antigen) [Contains Integrin alpha-E light chain;Integrin alpha-E heavy chain] [Source:UniProtKB/Swiss-Prot;Acc:P38570]
LDLRAP1	2.1412	5.56048e-39	5.10405e-38	11.69	5.28	1	+	25870076	25895377	mRNA;	Low density lipoprotein receptor adapter protein 1 (Autosomal recessive hypercholesterolemia protein) [Source:UniProtKB/Swiss-Prot;Acc:Q5SW96]
ASL	1.65318	7.39217e-39	6.76928e-38	12.96	7.58	7	+	65540776	65619555	mRNA;	Argininosuccinate lyase (ASAL)(EC 4.3.2.1)(Arginosuccinase) [Source:UniProtKB/Swiss- Prot;Acc:P04424]
IKBKB	1.80801	9.50617e-39	8.69998e-38	12.95	6.93	8	+	42128829	42189965	mRNA;	Inhibitor of nuclear factor kappa-B kinase subunit beta (I-kappa-B-kinase beta)(IkBKB)(IKK-beta)(IKK-B)(EC 2.7.11.10)(I-kappa-B kinase 2)(IKK2)(Nuclear factor NF- kappa-B inhibitor kinase beta)(NFKBIKB) [Source:UniProtKB/Swiss-Prot;Acc:O14920]
SLC9A5	1.98301	1.0238e-38	9.36419e-38	10.64	5.19	16	+	67282853	67306093	mRNA;	Sodium/hydrogen exchanger 5 (Na(+)/H(+) exchanger 5)(NHE-5)(Solute carrier family 9 member 5) [Source:UniProtKB/Swiss-Prot;Acc:Q14940]
FAM175B	1.86619	1.02861e-38	9.40256e-38	15.84	8.21	10	+	126490354	126525238	mRNA;	BRISC complex subunit Abro1 (Abraxas brother protein 1)(Protein FAM175B) [Source:UniProtKB/Swiss- Prot;Acc:Q15018]
PARP6	1.67967	1.19574e-38	1.09174e-37	24.51	14.11	15	-	72533523	72563628	mRNA;	Poly [ADP-ribose] polymerase 6 (PARP-6)(EC 2.4.2.30) [Source:UniProtKB/Swiss-Prot;Acc:Q2NL67]
REV1	1.58258	1.31168e-38	1.19618e-37	15.09	9.22	2	-	100016939	100106497	mRNA;	DNA repair protein REV1 (EC 2.7.7.-)(Rev1-like terminal deoxycytidyl transferase)(Alpha integrin-binding protein 80)(AIBP80) [Source:UniProtKB/Swiss- Prot;Acc:Q9UBZ9]
POLS	1.58131	1.43404e-38	1.30622e-37	20.85	12.75	5	+	6714718	6757161	mRNA;	DNA polymerase sigma (EC 2.7.7.7)(Topoisomerase- related function protein 4-1)(TRF4-1)(LAK-1)(DNA polymerase kappa) [Source:UniProtKB/Swiss- Prot;Acc:Q5XG87]
E2F7	1.67077	1.51665e-38	1.37984e-37	11.48	6.65	12	-	77415026	77459360	mRNA;	Transcription factor E2F7 (E2F-7) [Source:UniProtKB/Swiss-Prot;Acc:Q96AV8]
UHRF1BP1	1.59124	1.639e-38	1.49028e-37	7.89	4.8	6	+	34759792	34850915	mRNA;	UHRF1-binding protein 1 (Ubiquitin-like containing PHD and RING finger domains 1-binding protein 1)(ICBP90- binding protein 1) [Source:UniProtKB/Swiss- Prot;Acc:Q6BDS2]
COL6A3	2.96432	1.71259e-38	1.55626e-37	1.83	0.6	2	-	238232655	238322850	mRNA;	Collagen alpha-3(VI) chain Precursor [Source:UniProtKB/Swiss-Prot;Acc:P12111]
C10orf28	1.94773	1.84173e-38	1.67165e-37	12.28	6.1	10	+	99894428	100004654	mRNA;	Growth inhibition and differentiation-related protein 88 (Putative mitochondrial space protein 32.1) [Source:UniProtKB/Swiss-Prot;Acc:Q7Z5L2]
PEX1	1.52823	1.88201e-38	1.7062e-37	20.75	13.13	7	-	92116334	92157845	mRNA;	Peroxisome biogenesis factor 1 (Peroxin- 1)(Peroxisome biogenesis disorder protein 1) [Source:UniProtKB/Swiss-Prot;Acc:O43933]
ERV3	2.16987	1.91703e-38	1.73692e-37	12.1	5.39	7	-	64451187	64467031	mRNA;	HERV-R_7q21.2 provirus ancestral Env polyprotein Precursor (Envelope polyprotein)(ERV3 envelope protein)(ERV-3 envelope protein)(HERV-R envelope protein)(ERV-R envelope protein) [Contains Surface protein(SU);Transmembrane protein(TM)] [Source:UniProtKB/Swiss-Prot;Acc:Q14264]
ASAP1	1.61272	2.4708e-38	2.23081e-37	12.27	7.36	8	-	131064353	131414217	mRNA;	Arf-GAP with SH3 domain, ANK repeat and PH domain- containing protein 1 (130 kDa phosphatidylinositol 4,5- biphosphate-dependent ARF1 GTPase-activating protein)(PIP2-dependent ARF1 GAP)(ADP-ribosylation factor- directed GTPase-activating protein 1)(ARF GTPase- activating protein 1)(Development and differentiation- enhancing factor 1)(Differentiation-enhancing factor 1)(DEF-1) [Source:UniProtKB/Sw…
PCDHB12	15.9756	2.53521e-38	2.28762e-37	2.04	0.12	5	+	140588291	140591696	mRNA;	Protocadherin beta-12 Precursor (PCDH-beta-12) [Source:UniProtKB/Swiss-Prot;Acc:Q9Y5F1]
ZBTB39	1.50492	2.63274e-38	2.37008e-37	15.89	10.21	12	-	57392618	57400230	mRNA;	Zinc finger and BTB domain-containing protein 39 [Source:UniProtKB/Swiss-Prot;Acc:O15060]
PHLDA1	1.52359	2.90908e-38	2.61732e-37	15.7	9.96	12	-	76419227	76425556	mRNA;	Pleckstrin homology-like domain family A member 1 (T-cell death-associated gene 51 protein)(Apoptosis- associated nuclear protein)(Proline- and histidine-rich protein)(Proline- and glutamine-rich protein)(PQ-rich protein) [Source:UniProtKB/Swiss-Prot;Acc:Q8WV24]
NT5DC3	1.95532	3.25947e-38	2.92915e-37	5.01	2.48	12	-	104164231	104234975	mRNA;	5'-nucleotidase domain-containing protein 3 (EC 3.1.3.-)(Grp94-neighboring nucleotidase) [Source:UniProtKB/Swiss-Prot;Acc:Q86UY8]
AC093536.4	5.48655	3.79444e-38	3.40594e-37	19.79	3.49	16	-	64294470	64295144	mRNA;	/
CEP68	1.65977	3.84015e-38	3.44497e-37	11.43	6.66	2	+	65283495	65314114	mRNA;	Centrosomal protein of 68 kDa (Cep68) [Source:UniProtKB/Swiss-Prot;Acc:Q76N32]
PCDHA3	12.6447	4.03748e-38	3.61988e-37	2.96	0.23	5	+	140180783	140183257	mRNA;	Protocadherin alpha-3 Precursor (PCDH-alpha-3) [Source:UniProtKB/Swiss-Prot;Acc:Q9Y5H8]
AUH	2.38421	4.26021e-38	3.81293e-37	15.98	6.48	9	-	93976099	94124206	mRNA;	Methylglutaconyl-CoA hydratase, mitochondrial Precursor (EC 4.2.1.18)(AU-specific RNA-binding enoyl-CoA hydratase)(AU-binding protein/enoyl-CoA hydratase) [Source:UniProtKB/Swiss-Prot;Acc:Q13825]
NHLRC2	2.21657	4.30287e-38	3.84887e-37	12.23	5.34	10	+	115614420	115668452	mRNA;	NHL repeat-containing protein 2 [Source:UniProtKB/Swiss-Prot;Acc:Q8NBF2]
ENPP1	1.52742	4.83947e-38	4.32384e-37	12.27	7.77	6	+	132129156	132216295	mRNA;	Ectonucleotide pyrophosphatase/phosphodiesterase family member 1 (E-NPP 1)(Phosphodiesterase I/nucleotide pyrophosphatase 1)(Plasma-cell membrane glycoprotein PC-1) [Includes Alkaline phosphodiesterase I(EC 3.1.4.1);Nucleotide pyrophosphatase(NPPase)(EC 3.6.1.9)] [Source:UniProtKB/Swiss-Prot;Acc:P22413]
IQGAP3	1.53951	6.68285e-38	5.95357e-37	14.54	9.13	1	-	156495198	156542396	mRNA;	Ras GTPase-activating-like protein IQGAP3 [Source:UniProtKB/Swiss-Prot;Acc:Q86VI3]
NF2	1.78582	6.7823e-38	6.03519e-37	7.32	3.96	22	+	29999545	30094583	mRNA;	Merlin (Moesin-ezrin-radixin-like protein)(Neurofibromin-2)(Schwannomin)(Schwannomerlin) [Source:UniProtKB/Swiss-Prot;Acc:P35240]
PWWP2B	2.83959	7.73107e-38	6.87548e-37	7.88	2.68	10	+	134210702	134231334	mRNA;	PWWP domain-containing protein 2B [Source:UniProtKB/Swiss-Prot;Acc:Q6NUJ5]
MPP1	2.64565	7.85157e-38	6.97862e-37	9.62	3.52	X	-	154006968	154049282	mRNA;	55 kDa erythrocyte membrane protein (p55)(Membrane protein, palmitoylated 1) [Source:UniProtKB/Swiss- Prot;Acc:Q00013]
TOM1L1	1.60437	1.89243e-37	1.67143e-36	31.58	19.04	17	+	52978052	53039328	mRNA;	TOM1-like protein 1 (Target of Myb-like protein 1)(Src-activating and signaling molecule protein) [Source:UniProtKB/Swiss-Prot;Acc:O75674]
LPIN1	1.88617	1.9142e-37	1.68969e-36	6.51	3.34	2	+	11864478	11967531	mRNA;	Lipin-1 [Source:UniProtKB/Swiss-Prot;Acc:Q14693]
NADSYN1	1.78541	2.04329e-37	1.80261e-36	21.33	11.56	11	+	71164217	71212579	mRNA;	Glutamine-dependent NAD(+) synthetase (EC 6.3.5.1)(NAD(+) synthase [glutamine-hydrolyzing])(NAD(+) synthetase 1) [Source:UniProtKB/Swiss-Prot;Acc:Q6IA69]
ABCC8	5.53728	2.42318e-37	2.13409e-36	2.1	0.37	11	-	17414432	17498449	mRNA;	ATP-binding cassette transporter sub-family C member 8 (Sulfonylurea receptor 1) [Source:UniProtKB/Swiss-Prot;Acc:Q09428]
NAG	1.92454	2.69415e-37	2.36867e-36	5.47	2.75	2	-	15307032	15701454	mRNA;	Neuroblastoma-amplified sequence (Neuroblastoma- amplified gene protein) [Source:UniProtKB/Swiss- Prot;Acc:A2RRP1]
PTPRM	2.58738	2.9248e-37	2.56853e-36	4.24	1.59	18	+	7567817	8406859	mRNA;	Receptor-type tyrosine-protein phosphatase mu Precursor (Protein-tyrosine phosphatase mu)(R-PTP-mu)(EC 3.1.3.48) [Source:UniProtKB/Swiss-Prot;Acc:P28827]
GOLIM4	1.79356	3.03494e-37	2.66222e-36	17.92	9.66	3	-	167727654	167813417	mRNA;	Golgi integral membrane protein 4 (Golgi phosphoprotein 4)(Golgi integral membrane protein, cis)(GIMPc)(Golgi-localized phosphoprotein of 130 kDa)(Golgi phosphoprotein of 130 kDa) [Source:UniProtKB/Swiss-Prot;Acc:O00461]
AC107883.6	1.51547	3.33081e-37	2.91844e-36	7.99	5.1	15	-	77400471	77544873	mRNA;	Tyrosine-protein kinase SgK269 (EC 2.7.10.2)(Sugen kinase 269) [Source:UniProtKB/Swiss-Prot;Acc:Q9H792]
SCFD1	1.51775	4.61654e-37	4.0244e-36	41.59	26.5	14	+	31091521	31209645	mRNA;	Sec1 family domain-containing protein 1 (Syntaxin- binding protein 1-like 2)(Sly1p) [Source:UniProtKB/Swiss- Prot;Acc:Q8WVM8]
C18orf8	2.04029	6.01093e-37	5.22223e-36	16.62	7.88	18	+	21083462	21111746	mRNA;	Uncharacterized protein C18orf8 (Colon cancer- associated protein Mic1)(Mic-1) [Source:UniProtKB/Swiss- Prot;Acc:Q96DM3]
TMEM203	1.8163	6.28527e-37	5.4575e-36	31.28	16.66	9	-	140098537	140100090	mRNA;	Transmembrane protein 203 [Source:UniProtKB/Swiss- Prot;Acc:Q969S6]
HLA-DRA	6.68002	6.34974e-37	5.51037e-36	7.36	1.07	6	+	32407647	32412821	mRNA;	major histocompatibility complex, class II, DR alpha precursor [Source:RefSeq peptide;Acc:NP_061984]
KATNAL2	4.08143	1.13873e-36	9.83222e-36	5.73	1.36	18	+	44526787	44627658	mRNA;	Katanin p60 ATPase-containing subunit A-like 2 (Katanin p60 subunit A-like 2)(EC 3.6.4.3)(p60 katanin- like 2) [Source:UniProtKB/Swiss-Prot;Acc:Q8IYT4]
TOR1A	1.59576	1.17375e-36	1.01289e-35	34.71	21.04	9	-	132575222	132586460	mRNA;	Torsin-1A Precursor (Torsin family 1 member A)(Dystonia 1 protein) [Source:UniProtKB/Swiss- Prot;Acc:O14656]
AC124798.5	3.85826	1.3471e-36	1.16184e-35	2.15	0.54	11	+	17373309	17398867	mRNA;	hypothetical protein DKFZp686O24166 (DKFZp686O24166), non-coding RNA [Source:RefSeq DNA;Acc:NR_026750]
IFT122	2.07546	1.57104e-36	1.35195e-35	8.04	3.75	3	+	129158968	129239198	mRNA;	Intraflagellar transport protein 122 homolog (WD repeat-containing protein 10) [Source:UniProtKB/Swiss- Prot;Acc:Q9HBG6]
FAM19A5	5.3322	1.94619e-36	1.66919e-35	3.32	0.6	22	+	48885272	49246724	mRNA;	Protein FAM19A5 (Chemokine-like protein TAFA-5) [Source:UniProtKB/Swiss-Prot;Acc:Q7Z5A7]
PREX1	1.94086	1.99983e-36	1.7133e-35	5.94	2.96	20	-	47240793	47444420	mRNA;	Phosphatidylinositol 3,4,5-trisphosphate-dependent Rac exchanger 1 protein (PtdIns(3,4,5)-dependent Rac exchanger 1)(P-Rex1) [Source:UniProtKB/Swiss- Prot;Acc:Q8TCU6]
C16orf73	7.10933	2.2167e-36	1.89593e-35	4.86	0.66	16	-	1883989	1922102	mRNA;	Uncharacterized protein C16orf73 [Source:UniProtKB/Swiss-Prot;Acc:Q8N635]
TMEM168	1.90176	2.23927e-36	1.91418e-35	10.46	5.32	7	-	112405796	112430478	mRNA;	Transmembrane protein 168 [Source:UniProtKB/Swiss- Prot;Acc:Q9H0V1]
TMEM18	2.00089	2.3962e-36	2.04719e-35	13.89	6.72	2	-	667973	677439	mRNA;	Transmembrane protein 18 [Source:UniProtKB/Swiss- Prot;Acc:Q96B42]
IKBKE	3.00355	2.65185e-36	2.26185e-35	5.54	1.78	1	+	206643796	206670222	mRNA;	Inhibitor of nuclear factor kappa-B kinase subunit epsilon (I kappa-B kinase epsilon)(IkBKE)(IKK- epsilon)(IKK-E)(EC 2.7.11.10)(Inducible I kappa-B kinase)(IKK-i) [Source:UniProtKB/Swiss-Prot;Acc:Q14164]
PTPLB	1.60615	3.18866e-36	2.7152e-35	16.69	10.05	3	-	123210404	123304036	mRNA;	Protein-tyrosine phosphatase-like member B [Source:UniProtKB/Swiss-Prot;Acc:Q6Y1H2]
GCNT4	2.24127	3.2141e-36	2.73536e-35	8.42	3.63	5	-	74323289	74326724	mRNA;	Beta-1,3-galactosyl-O-glycosyl-glycoprotein beta-1, 6-N-acetylglucosaminyltransferase 4 (EC 2.4.1.102)(Core 2- branching enzyme 3)(Core2-GlcNAc-transferase 3)(C2GnT3) [Source:UniProtKB/Swiss-Prot;Acc:Q9P109]
GLT8D1	1.69232	3.22326e-36	2.74164e-35	25.24	14.42	3	-	52728508	52740048	mRNA;	Glycosyltransferase 8 domain-containing protein 1 (EC 2.4.1.-) [Source:UniProtKB/Swiss-Prot;Acc:Q68CQ7]
CASP7	3.52738	3.99578e-36	3.39498e-35	4.47	1.23	10	+	115438935	115490662	mRNA;	Caspase-7 Precursor (CASP-7)(EC 3.4.22.60)(ICE-like apoptotic protease 3)(ICE-LAP3)(Apoptotic protease Mch- 3)(CMH-1) [Contains Caspase-7 subunit p20;Caspase-7 subunit p11] [Source:UniProtKB/Swiss-Prot;Acc:P55210]
TAF1	1.70287	4.80084e-36	4.07002e-35	6.67	3.79	X	+	70586114	70750211	mRNA;	Transcription initiation factor TFIID subunit 1 (EC 2.7.11.1)(Transcription initiation factor TFIID 250 kDa subunit)(TAF(II)250)(TAFII-250)(TAFII250)(TBP-associated factor 250 kDa)(p250)(Cell cycle gene 1 protein) [Source:UniProtKB/Swiss-Prot;Acc:P21675]
INTS2	1.66407	5.71717e-36	4.82828e-35	10.56	6.14	17	-	59942728	60005377	mRNA;	Integrator complex subunit 2 (Int2) [Source:UniProtKB/Swiss-Prot;Acc:Q9H0H0]
MAF	2.84354	9.19217e-36	7.73336e-35	2.79	0.95	16	-	79627746	79634622	mRNA;	Transcription factor Maf (Proto-oncogene c-maf)(C- Maf)(V-maf musculoaponeurotic fibrosarcoma oncogene homolog) [Source:UniProtKB/Swiss-Prot;Acc:O75444]
SCMH1	1.94787	9.32264e-36	7.83885e-35	10.2	5.06	1	-	41492874	41707788	mRNA;	Polycomb protein SCMH1 (Sex comb on midleg homolog 1) [Source:UniProtKB/Swiss-Prot;Acc:Q96GD3]
C14orf118	1.87515	1.02356e-35	8.58775e-35	16.61	8.57	14	+	76618259	76669134	mRNA;	Uncharacterized protein C14orf118 [Source:UniProtKB/Swiss-Prot;Acc:Q9NWQ4]
ZNF33A	1.5566	1.02985e-35	8.63582e-35	12.45	7.74	10	+	38299578	38353045	mRNA;	Zinc finger protein 33A (Zinc finger protein 11A)(Zinc finger protein KOX31)(Zinc finger and ZAK- associated protein with KRAB domain)(ZZaPK) [Source:UniProtKB/Swiss-Prot;Acc:Q06730]
XYLT1	1.66776	1.23534e-35	1.03534e-34	6.54	3.79	16	-	17196181	17564738	mRNA;	Xylosyltransferase 1 (EC 2.4.2.26)(Xylosyltransferase I)(XylT-I)(XT-I)(Peptide O- xylosyltransferase 1) [Source:UniProtKB/Swiss- Prot;Acc:Q86Y38]
FAM157A	17.4279	1.30705e-35	1.09484e-34	5.49	0.3	3	+	197879237	197896723	mRNA;	family with sequence similarity 157, member A [Source:RefSeq peptide;Acc:NP_001138720]
ORC5L	2.01545	1.5386e-35	1.28601e-34	14.94	7.17	7	-	103766790	103848463	mRNA;	Origin recognition complex subunit 5 [Source:UniProtKB/Swiss-Prot;Acc:O43913]
THUMPD2	1.99848	1.56351e-35	1.30612e-34	15.29	7.4	2	-	39963447	40006407	mRNA;	THUMP domain-containing protein 2 [Source:UniProtKB/Swiss-Prot;Acc:Q9BTF0]
BRIP1	1.7614	1.87573e-35	1.56355e-34	10.98	6.03	17	-	59759985	59940755	mRNA;	Fanconi anemia group J protein (Protein FACJ)(EC 3.6.1.-)(ATP-dependent RNA helicase BRIP1)(BRCA1- interacting protein C-terminal helicase 1)(BRCA1- interacting protein 1)(BRCA1-associated C-terminal helicase 1) [Source:UniProtKB/Swiss-Prot;Acc:Q9BX63]
CCDC88C	1.55762	1.95194e-35	1.62532e-34	8.61	5.35	14	-	91737669	91884133	mRNA;	Protein Daple (Dvl-associating protein with a high frequency of leucine residues)(hDaple)(Coiled-coil domain- containing protein 88C)(Hook-related protein 2)(HkRP2) [Source:UniProtKB/Swiss-Prot;Acc:Q9P219]
NUDT3	1.91662	2.22726e-35	1.85257e-34	29.82	15.05	6	-	34256004	34360441	mRNA;	Diphosphoinositol polyphosphate phosphohydrolase 1 (DIPP-1)(EC 3.6.1.52)(Diadenosine 5',5'''-P1,P6- hexaphosphate hydrolase 1)(EC 3.6.1.-)(Nucleoside diphosphate-linked moiety X motif 3)(Nudix motif 3) [Source:UniProtKB/Swiss-Prot;Acc:O95989]
TRMT11	1.72007	3.12244e-35	2.59156e-34	25.79	14.5	6	+	126307576	126360418	mRNA;	tRNA guanosine-2'-O-methyltransferase TRM11 homolog (EC 2.1.1.-) [Source:UniProtKB/Swiss-Prot;Acc:Q7Z4G4]
C11orf74	2.48466	3.36522e-35	2.79155e-34	27.44	10.68	11	+	36616070	36680821	mRNA;	Uncharacterized protein C11orf74 (Protein HEPIS) [Source:UniProtKB/Swiss-Prot;Acc:Q86VG3]
SMEK2	1.57434	4.12714e-35	3.41624e-34	16.65	10.23	2	-	55775515	55844796	mRNA;	Serine/threonine-protein phosphatase 4 regulatory subunit 3B (SMEK homolog 2) [Source:UniProtKB/Swiss- Prot;Acc:Q5MIZ7]
NIPA1	1.71794	5.56067e-35	4.59053e-34	8.24	4.64	15	-	23043279	23086843	mRNA;	Non-imprinted in Prader-Willi/Angelman syndrome region protein 1 [Source:UniProtKB/Swiss- Prot;Acc:Q7RTP0]
MIS12	1.71176	6.23301e-35	5.13458e-34	21.96	12.41	17	+	5390247	5394128	mRNA;	Protein MIS12 homolog [Source:UniProtKB/Swiss- Prot;Acc:Q9H081]
LHPP	2.1405	6.69796e-35	5.50876e-34	18.68	8.44	10	+	126150404	126302710	mRNA;	Phospholysine phosphohistidine inorganic pyrophosphate phosphatase (hLHPP)(EC 3.6.1.1)(EC 3.1.3.-) [Source:UniProtKB/Swiss-Prot;Acc:Q9H008]
ZNF185	1.77707	7.85301e-35	6.45185e-34	10.56	5.75	X	+	152082997	152142025	mRNA;	Zinc finger protein 185 (LIM domain protein ZNF185)(P1-A) [Source:UniProtKB/Swiss-Prot;Acc:O15231]
TACC1	1.85093	7.8586e-35	6.453e-34	5.39	2.82	8	+	38586102	38710546	mRNA;	Transforming acidic coiled-coil-containing protein 1 (Taxin 1)(Gastric cancer antigen Ga55) [Source:UniProtKB/Swiss-Prot;Acc:O75410]
ETV5	1.74039	8.22837e-35	6.75304e-34	5	2.78	3	-	185764106	186080023	mRNA;	ETS translocation variant 5 (Ets-related protein ERM) [Source:UniProtKB/Swiss-Prot;Acc:P41161]
ZNF567	2.03538	8.34102e-35	6.84186e-34	12.67	6.02	19	+	37180302	37212223	mRNA;	Zinc finger protein 567 [Source:UniProtKB/Swiss- Prot;Acc:Q8N184]
C12orf45	2.28978	9.49589e-35	7.77675e-34	42.72	18.04	12	+	105380098	105388505	mRNA;	Uncharacterized protein C12orf45 [Source:UniProtKB/Swiss-Prot;Acc:Q8N5I9]
VPS45	1.68592	9.64601e-35	7.8955e-34	20.36	11.68	1	+	150039342	150117505	mRNA;	Vacuolar protein sorting-associated protein 45 (h- VPS45)(hlVps45) [Source:UniProtKB/Swiss-Prot;Acc:Q9NRW7]
C7orf29	2.01323	1.00677e-34	8.23626e-34	14.49	6.96	7	+	150027401	150029808	mRNA;	Uncharacterized protein C7orf29 [Source:UniProtKB/Swiss-Prot;Acc:Q96FA7]
CISD1	2.13596	1.63496e-34	1.33189e-33	14.64	6.63	10	+	60028895	60049018	mRNA;	CDGSH iron sulfur domain-containing protein 1 (MitoNEET) [Source:UniProtKB/Swiss-Prot;Acc:Q9NZ45]
PFDN2	1.87683	2.00405e-34	1.62912e-33	64.34	33.16	1	-	161070347	161087866	mRNA;	Prefoldin subunit 2 [Source:UniProtKB/Swiss- Prot;Acc:Q9UHV9]
ARMC9	1.79749	2.42552e-34	1.96863e-33	14.35	7.72	2	+	232063342	232236246	mRNA;	LisH domain-containing protein ARMC9 (Melanoma/melanocyte specific protein KU-MEL-1)(NS21) [Source:UniProtKB/Swiss-Prot;Acc:Q7Z3E5]
TMEM67	1.8137	2.88726e-34	2.3397e-33	8.54	4.56	8	+	94767072	94831462	mRNA;	Meckelin (Meckel syndrome type 3 protein)(Transmembrane protein 67) [Source:UniProtKB/Swiss-Prot;Acc:Q5HYA8]
MTX2	1.68918	3.07801e-34	2.49296e-33	32.68	18.71	2	+	177134123	177202753	mRNA;	Metaxin-2 (Mitochondrial outer membrane import complex protein 2) [Source:UniProtKB/Swiss- Prot;Acc:O75431]
HMBS	1.69564	3.37116e-34	2.72466e-33	34.57	19.72	11	+	118955587	118964259	mRNA;	Porphobilinogen deaminase (PBG-D)(EC 2.5.1.61)(Pre- uroporphyrinogen synthase)(Hydroxymethylbilane synthase)(HMBS) [Source:UniProtKB/Swiss-Prot;Acc:P08397]
PPWD1	1.58056	4.95356e-34	3.98898e-33	33.57	20.54	5	+	64859117	64883368	mRNA;	Peptidylprolyl isomerase domain and WD repeat- containing protein 1 (EC 5.2.1.8) [Source:UniProtKB/Swiss- Prot;Acc:Q96BP3]
HSPA2	1.72544	5.82632e-34	4.68445e-33	20.23	11.34	14	+	65002623	65009955	mRNA;	Heat shock-related 70 kDa protein 2 (Heat shock 70 kDa protein 2) [Source:UniProtKB/Swiss-Prot;Acc:P54652]
C1orf59	2.34897	6.21154e-34	4.98896e-33	11.19	4.61	1	-	109190912	109217815	mRNA;	UPF0486 protein C1orf59 [Source:UniProtKB/Swiss- Prot;Acc:Q5T8I9]
ECD	1.57044	6.80032e-34	5.45618e-33	30.92	19.05	10	-	74894283	74927853	mRNA;	Protein SGT1 (hSGT1)(Protein ecdysoneless homolog)(Suppressor of GCR2) [Source:UniProtKB/Swiss- Prot;Acc:O95905]
PDZD2	2.39488	7.34155e-34	5.87819e-33	2.01	0.81	5	+	31639517	32111037	mRNA;	PDZ domain-containing protein 2 (PDZ domain- containing protein 3)(Activated in prostate cancer protein) [Contains Processed PDZ domain-containing protein 2] [Source:UniProtKB/Swiss-Prot;Acc:O15018]
ADAM17	1.79237	1.04585e-33	8.34783e-33	12.92	6.97	2	-	9629413	9695917	mRNA;	Disintegrin and metalloproteinase domain-containing protein 17 Precursor (ADAM 17)(EC 3.4.24.86)(TNF-alpha- converting enzyme)(TNF-alpha convertase)(Snake venom-like protease)(CD156b antigen) [Source:UniProtKB/Swiss- Prot;Acc:P78536]
CRSP9	2.37678	1.20873e-33	9.63302e-33	16.27	6.62	5	-	156565453	156569921	mRNA;	Mediator of RNA polymerase II transcription subunit 7 (Mediator complex subunit 7)(Cofactor required for Sp1 transcriptional activation subunit 9)(CRSP complex subunit 9)(Transcriptional coactivator CRSP33)(RNA polymerase transcriptional regulation mediator subunit 7 homolog)(hMED7)(Activator-recruited cofactor 34 kDa component)(ARC34) [Source:UniProtKB/Swiss- Prot;Acc:O43513]
FAM160B2	2.09979	1.40387e-33	1.11594e-32	7.49	3.45	8	+	21946695	21961890	mRNA;	UPF0518 protein FAM160B2 (Retinoic acid-induced protein 16) [Source:UniProtKB/Swiss-Prot;Acc:Q86V87]
ZKSCAN1	1.69046	1.72811e-33	1.37014e-32	9.56	5.47	7	+	99613219	99635403	mRNA;	Zinc finger protein with KRAB and SCAN domains 1 (Zinc finger protein 36)(Zinc finger protein KOX18) [Source:UniProtKB/Swiss-Prot;Acc:P17029]
NRBP2	1.73401	3.34231e-33	2.62834e-32	12.17	6.79	8	-	144915765	144924200	mRNA;	Nuclear receptor-binding protein 2 (Transformation- related gene 16 protein)(TRG-16) [Source:UniProtKB/Swiss- Prot;Acc:Q9NSY0]
ZFYVE27	1.63778	3.59543e-33	2.82451e-32	19.62	11.58	10	+	99496880	99520652	mRNA;	Zinc finger FYVE domain-containing protein 27 [Source:UniProtKB/Swiss-Prot;Acc:Q5T4F4]
RHOBTB3	1.88639	3.61348e-33	2.83724e-32	7.03	3.6	5	+	95066850	95132071	mRNA;	Rho-related BTB domain-containing protein 3 [Source:UniProtKB/Swiss-Prot;Acc:O94955]
HSPA12A	3.27537	4.11199e-33	3.22374e-32	2.57	0.76	10	-	118430704	118502085	mRNA;	Heat shock 70 kDa protein 12A [Source:UniProtKB/Swiss-Prot;Acc:O43301]
CCDC99	1.7067	4.93963e-33	3.86671e-32	19.6	11.11	5	+	169010638	169031779	mRNA;	Coiled-coil domain-containing protein 99 (Rrhabdomyosarcoma antigen protein MU-RMS-40.4A)(Arsenite- related gene 1 protein) [Source:UniProtKB/Swiss- Prot;Acc:Q96EA4]
C3orf72	3.24743	5.0243e-33	3.92899e-32	3.65	1.09	3	+	138666085	138672830	mRNA;	Uncharacterized protein C3orf72 [Source:UniProtKB/Swiss-Prot;Acc:Q6ZUU3]
EPB41L4B	1.65459	5.72694e-33	4.46713e-32	7.48	4.37	9	-	111934254	112083021	mRNA;	Band 4.1-like protein 4B (Protein EHM2)(FERM- containing protein CG1) [Source:UniProtKB/Swiss- Prot;Acc:Q9H329]
RASSF2	2.16891	5.95217e-33	4.63812e-32	4.86	2.17	20	-	4760670	4804291	mRNA;	Ras association domain-containing protein 2 [Source:UniProtKB/Swiss-Prot;Acc:P50749]
NR6A1	1.64873	6.38488e-33	4.97028e-32	30.53	17.91	9	-	127284703	127533589	mRNA;	Nuclear receptor subfamily 6 group A member 1 (Germ cell nuclear factor)(GCNF)(hGCNF)(Retinoid receptor- related testis-specific receptor)(RTR)(hRTR) [Source:UniProtKB/Swiss-Prot;Acc:Q15406]
ZDBF2	1.83099	6.5274e-33	5.07866e-32	4.15	2.19	2	+	207139523	207179148	mRNA;	DBF4-type zinc finger-containing protein 2 [Source:UniProtKB/Swiss-Prot;Acc:Q9HCK1]
LRRC47	1.50699	6.52938e-33	5.07764e-32	31.37	20.13	1	-	3696784	3713068	mRNA;	Leucine-rich repeat-containing protein 47 [Source:UniProtKB/Swiss-Prot;Acc:Q8N1G4]
TFCP2L1	3.24142	6.73835e-33	5.23751e-32	1.6	0.48	2	-	121974169	122042778	mRNA;	Transcription factor CP2-like protein 1 (CP2- related transcriptional repressor 1)(CRTR-1)(Transcription factor LBP-9) [Source:UniProtKB/Swiss-Prot;Acc:Q9NZI6]
KIAA1632	1.64176	6.81439e-33	5.29394e-32	4.62	2.72	18	-	43427575	43547305	mRNA;	UPF0493 protein KIAA1632 [Source:UniProtKB/Swiss- Prot;Acc:Q9HCE0]
SLU7	1.57725	7.147e-33	5.54395e-32	19.32	11.85	5	-	159828649	159846168	mRNA;	Pre-mRNA-splicing factor SLU7 (hSlu7) [Source:UniProtKB/Swiss-Prot;Acc:O95391]
SLIT2	2.80275	8.04342e-33	6.22991e-32	3.6	1.24	4	+	20255235	20620788	mRNA;	Slit homolog 2 protein Precursor (Slit-2) [Contains Slit homolog 2 protein N-product;Slit homolog 2 protein C- product] [Source:UniProtKB/Swiss-Prot;Acc:O94813]
ERCC6	2.36446	9.99077e-33	7.71882e-32	2.62	1.07	10	-	50664491	50747147	mRNA;	DNA excision repair protein ERCC-6 (EC 3.6.1.- )(ATP-dependent helicase ERCC6)(Cockayne syndrome protein CSB) [Source:UniProtKB/Swiss-Prot;Acc:Q03468]
PHF16	1.62677	1.42329e-32	1.09578e-31	11.81	7.02	X	+	46771711	46920641	mRNA;	Protein Jade-3 (PHD finger protein 16) [Source:UniProtKB/Swiss-Prot;Acc:Q92613]
GPR160	2.00715	1.78718e-32	1.37252e-31	16.31	7.86	3	+	169755735	169803178	mRNA;	Probable G-protein coupled receptor 160 [Source:UniProtKB/Swiss-Prot;Acc:Q9UJ42]
2013-09-05	2.47211	1.94283e-32	1.48908e-31	4.16	1.63	22	+	19702027	19712295	mRNA;	Septin-5 (Peanut-like protein 1)(Cell division control-related protein 1)(CDCrel-1) [Source:UniProtKB/Swiss-Prot;Acc:Q99719]
ANKS3	1.92811	2.0616e-32	1.57776e-31	11.94	5.99	16	-	4746513	4784163	mRNA;	Ankyrin repeat and SAM domain-containing protein 3 [Source:UniProtKB/Swiss-Prot;Acc:Q6ZW76]
CKMT1A	4.29743	2.2447e-32	1.71534e-31	3.66	0.82	15	+	43886225	43991420	mRNA;	Creatine kinase, ubiquitous mitochondrial Precursor (EC 2.7.3.2)(U-MtCK)(Acidic-type mitochondrial creatine kinase)(Mia-CK) [Source:UniProtKB/Swiss-Prot;Acc:P12532]
CUGBP2	1.51339	2.78193e-32	2.12062e-31	8.1	5.18	10	+	11047259	11378666	mRNA;	CUG-BP- and ETR-3-like factor 2 (CELF-2)(Bruno-like protein 3)(RNA-binding protein BRUNOL-3)(CUG triplet repeat RNA-binding protein 2)(CUG-BP2)(ELAV-type RNA- binding protein 3)(ETR-3)(Neuroblastoma apoptosis-related RNA-binding protein)(hNAPOR) [Source:UniProtKB/Swiss- Prot;Acc:O95319]
TBC1D7	2.0166	2.86561e-32	2.18225e-31	18.06	8.66	6	-	13305186	13328776	mRNA;	TBC1 domain family member 7 [Source:UniProtKB/Swiss-Prot;Acc:Q9P0N9]
CCDC150	1.65999	3.05969e-32	2.32545e-31	11.76	6.85	2	+	197504356	197597530	mRNA;	Coiled-coil domain-containing protein 150 [Source:UniProtKB/Swiss-Prot;Acc:Q8NCX0]
MYLK	1.80424	3.23554e-32	2.4579e-31	4.08	2.19	3	-	123328896	123603178	mRNA;	Myosin light chain kinase, smooth muscle (MLCK)(EC 2.7.11.18)(Telokin)(Kinase-related protein)(KRP) [Source:UniProtKB/Swiss-Prot;Acc:Q15746]
DUSP	2.08763	3.26706e-32	2.48062e-31	11.74	5.44	10	+	112257625	112271301	mRNA;	Dual specificity protein phosphatase 5 (EC 3.1.3.48)(EC 3.1.3.16)(Dual specificity protein phosphatase hVH3) [Source:UniProtKB/Swiss- Prot;Acc:Q16690]
PLAU	1.64516	3.55988e-32	2.69896e-31	21.41	12.59	10	+	75670862	75677254	mRNA;	Urokinase-type plasminogen activator Precursor (U- plasminogen activator)(uPA)(EC 3.4.21.73) [Contains Urokinase-type plasminogen activator long chain A;Urokinase-type plasminogen activator short chain A;Urokinase-type plasminogen activator chain B] [Source:UniProtKB/Swiss-Prot;Acc:P00749]
PTER	2.29656	4.0675e-32	3.08231e-31	6.32	2.66	10	+	16478964	16555736	mRNA;	Phosphotriesterase-related protein (Parathion hydrolase-related protein)(HPHRP) [Source:UniProtKB/Swiss- Prot;Acc:Q96BW5]
ABAT	2.13714	4.70503e-32	3.55494e-31	4.73	2.14	16	+	8768444	8878432	mRNA;	4-aminobutyrate aminotransferase, mitochondrial Precursor (EC 2.6.1.19)(Gamma-amino-N-butyrate transaminase)(GABA transaminase)(GABA-T)(GABA aminotransferase)(GABA-AT)(L-AIBAT)((S)-3-amino-2- methylpropionate transaminase)(EC 2.6.1.22) [Source:UniProtKB/Swiss-Prot;Acc:P80404]
ANO9	1.82611	5.19721e-32	3.92296e-31	14.24	7.54	11	-	417930	442011	mRNA;	Anoctamin-9 (Transmembrane protein 16J)(Tumor protein p53-inducible protein 5)(p53-induced gene 5 protein) [Source:UniProtKB/Swiss-Prot;Acc:A1A5B4]
COPS8	1.57549	5.57211e-32	4.20183e-31	24.51	15.05	2	+	237993955	238007786	mRNA;	COP9 signalosome complex subunit 8 (Signalosome subunit 8)(SGN8)(JAB1-containing signalosome subunit 8)(COP9 homolog)(hCOP9) [Source:UniProtKB/Swiss- Prot;Acc:Q99627]
ARPC5	1.55756	5.73456e-32	4.32222e-31	32	19.87	1	-	183592401	183604985	mRNA;	Actin-related protein 2/3 complex subunit 5 (Arp2/3 complex 16 kDa subunit)(p16-ARC) [Source:UniProtKB/Swiss- Prot;Acc:O15511]
INVS	3.17301	6.2676e-32	4.71476e-31	3.76	1.15	9	+	102861511	103063426	mRNA;	Inversin (Inversion of embryo turning homolog)(Nephrocystin-2) [Source:UniProtKB/Swiss- Prot;Acc:Q9Y283]
NFASC	2.25825	7.63034e-32	5.71756e-31	2.19	0.94	1	+	204797804	204991950	mRNA;	Neurofascin Precursor [Source:UniProtKB/Swiss- Prot;Acc:O94856]
AC079140.6-1	1.96307	9.54966e-32	7.12804e-31	11.3	5.57	4	-	262968	467905	mRNA;	zinc finger protein LOC654254 [Source:RefSeq peptide;Acc:NP_001131080]
COG3	1.55317	1.22822e-31	9.14109e-31	15.66	9.75	13	+	46039071	46110759	mRNA;	Conserved oligomeric Golgi complex subunit 3 (COG complex subunit 3)(Component of oligomeric Golgi complex 3)(Vesicle-docking protein SEC34 homolog)(p94) [Source:UniProtKB/Swiss-Prot;Acc:Q96JB2]
C18orf24	2.00904	1.30507e-31	9.70838e-31	10.9	5.25	18	+	47901392	47920534	mRNA;	Spindle and kinetochore-associated protein 1 [Source:UniProtKB/Swiss-Prot;Acc:Q96BD8]
EPB41L3	1.96719	1.39459e-31	1.03693e-30	7.06	3.47	18	-	5392388	5543986	mRNA;	Band 4.1-like protein 3 (4.1B)(Differentially expressed in adenocarcinoma of the lung protein 1)(DAL-1) [Source:UniProtKB/Swiss-Prot;Acc:Q9Y2J2]
FAM111A	1.78739	1.45533e-31	1.08157e-30	10.96	5.93	11	+	58910318	58922507	mRNA;	Protein FAM111A [Source:UniProtKB/Swiss- Prot;Acc:Q96PZ2]
COMMD10	1.79962	1.52107e-31	1.1288e-30	29.51	15.86	5	+	115420723	115628983	mRNA;	COMM domain-containing protein 10 [Source:UniProtKB/Swiss-Prot;Acc:Q9Y6G5]
SERPINE1	2.45149	1.70425e-31	1.26292e-30	6.66	2.63	7	+	100770379	100782542	mRNA;	Plasminogen activator inhibitor 1 Precursor (PAI- 1)(PAI)(Endothelial plasminogen activator inhibitor) [Source:UniProtKB/Swiss-Prot;Acc:P05121]
GRB14	2.55914	1.7729e-31	1.31316e-30	7.81	2.95	2	-	165349333	165478360	mRNA;	Growth factor receptor-bound protein 14 (GRB14 adapter protein) [Source:UniProtKB/Swiss-Prot;Acc:Q14449]
PQLC3	2.12927	2.25989e-31	1.66825e-30	13.9	6.32	2	+	11295324	11318996	mRNA;	PQ-loop repeat-containing protein 3 Precursor [Source:UniProtKB/Swiss-Prot;Acc:Q8N755]
PCGF6	2.63274	2.46922e-31	1.82104e-30	8.39	3.08	10	-	105062554	105110891	mRNA;	Polycomb group RING finger protein 6 (RING finger protein 134)(Mel18 and Bmi1-like RING finger) [Source:UniProtKB/Swiss-Prot;Acc:Q9BYE7]
PABPC1L	1.54215	2.58024e-31	1.902e-30	16.27	10.21	20	+	43538703	43587676	mRNA;	Polyadenylate-binding protein 1-like [Source:UniProtKB/Swiss-Prot;Acc:Q4VXU2]
ACACB	2.21125	2.59933e-31	1.91516e-30	2.71	1.18	12	+	109577202	109706028	mRNA;	Acetyl-CoA carboxylase 2 (EC 6.4.1.2)(ACC-beta) [Includes Biotin carboxylase(EC 6.3.4.14)] [Source:UniProtKB/Swiss-Prot;Acc:O00763]
GPATCH1	2.30838	2.64509e-31	1.94794e-30	6.97	2.92	19	+	33571786	33621318	mRNA;	G patch domain-containing protein 1 (Evolutionarily conserved G-patch domain-containing protein) [Source:UniProtKB/Swiss-Prot;Acc:Q9BRR8]
CWC22	1.58565	2.71483e-31	1.99739e-30	19.22	11.72	2	-	180809604	180871840	mRNA;	Pre-mRNA-splicing factor CWC22 homolog (Nucampholin homolog)(fSAPb) [Source:UniProtKB/Swiss-Prot;Acc:Q9HCG8]
SRGAP2	1.65309	3.17281e-31	2.3299e-30	7.63	4.46	1	+	206515187	206637783	mRNA;	SLIT-ROBO Rho GTPase-activating protein 2 (srGAP2)(Formin-binding protein 2) [Source:UniProtKB/Swiss-Prot;Acc:O75044]
ADAMTS14	2.67222	3.17973e-31	2.33387e-30	3.46	1.25	10	+	72432559	72522197	mRNA;	A disintegrin and metalloproteinase with thrombospondin motifs 14 Precursor (ADAMTS-14)(ADAM-TS 14)(ADAM-TS14)(EC 3.4.24.-) [Source:UniProtKB/Swiss- Prot;Acc:Q8WXS8]
FAM40B	1.72539	3.70315e-31	2.71418e-30	8.1	4.54	7	+	129073731	129128240	mRNA;	Protein FAM40B [Source:UniProtKB/Swiss- Prot;Acc:Q9ULQ0]
CHCHD6	2.47925	3.95475e-31	2.89445e-30	21.6	8.43	3	+	126423118	126682122	mRNA;	Coiled-coil-helix-coiled-coil-helix domain- containing protein 6 [Source:UniProtKB/Swiss- Prot;Acc:Q9BRQ6]
SLC38A4	2.12634	4.44664e-31	3.25138e-30	6.9	3.14	12	-	47158546	47219780	mRNA;	Sodium-coupled neutral amino acid transporter 4 (Na(+)-coupled neutral amino acid transporter 4)(Amino acid transporter A3)(System A amino acid transporter 3)(System N amino acid transporter 3)(Solute carrier family 38 member 4) [Source:UniProtKB/Swiss- Prot;Acc:Q969I6]
ZBTB6	1.79346	4.68897e-31	3.42208e-30	10.23	5.52	9	-	125670336	125675609	mRNA;	Zinc finger and BTB domain-containing protein 6 (Zinc finger protein 482)(Zinc finger protein with interaction domain) [Source:UniProtKB/Swiss- Prot;Acc:Q15916]
RNFT2	2.41605	4.77729e-31	3.48489e-30	6.78	2.71	12	+	117176096	117291434	mRNA;	Ring finger and transmembrane domain-containing protein 2 [Source:UniProtKB/Swiss-Prot;Acc:Q96EX2]
MMP2	1.63854	6.13e-31	4.45899e-30	14.57	8.6	16	+	55513081	55540584	mRNA;	72 kDa type IV collagenase Precursor (EC 3.4.24.24)(72 kDa gelatinase)(Matrix metalloproteinase- 2)(MMP-2)(Gelatinase A)(TBE-1) [Source:UniProtKB/Swiss- Prot;Acc:P08253]
KCNQ2	1.72662	6.21029e-31	4.51527e-30	12.3	6.89	20	-	62037542	62103993	mRNA;	Potassium voltage-gated channel subfamily KQT member 2 (Voltage-gated potassium channel subunit Kv7.2)(Neuroblastoma-specific potassium channel subunit alpha KvLQT2)(KQT-like 2) [Source:UniProtKB/Swiss- Prot;Acc:O43526]
COMMD6	1.72948	9.64771e-31	6.98814e-30	23.69	13.25	13	-	76099350	76112938	mRNA;	COMM domain-containing protein 6 [Source:UniProtKB/Swiss-Prot;Acc:Q7Z4G1]
EFR3B	2.11234	1.24164e-30	8.9641e-30	3.51	1.61	2	+	25264973	25382003	mRNA;	Protein EFR3 homolog B [Source:UniProtKB/Swiss- Prot;Acc:Q9Y2G0]
KCNT2	1.9441	1.26991e-30	9.1596e-30	5.5	2.74	1	-	196194913	196577541	mRNA;	Potassium channel subfamily T member 2 (Sequence like an intermediate conductance potassium channel subunit)(Sodium and chloride-activated ATP-sensitive potassium channel Slo2.1) [Source:UniProtKB/Swiss- Prot;Acc:Q6UVM3]
WDR37	1.94592	1.35363e-30	9.7498e-30	6.16	3.06	10	+	1095478	1178237	mRNA;	WD repeat-containing protein 37 [Source:UniProtKB/Swiss-Prot;Acc:Q9Y2I8]
GTF2H3	1.71793	1.49455e-30	1.07497e-29	26.28	14.8	12	+	124118380	124145620	mRNA;	General transcription factor IIH subunit 3 (General transcription factor IIH polypeptide 3)(TFIIH basal transcription factor complex p34 subunit)(Basic transcription factor 2 34 kDa subunit)(BTF2-p34) [Source:UniProtKB/Swiss-Prot;Acc:Q13889]
TRAPPC2L	1.86127	1.69056e-30	1.21426e-29	57.11	29.68	16	+	88923506	88927519	mRNA;	Trafficking protein particle complex subunit 2-like protein [Source:UniProtKB/Swiss-Prot;Acc:Q9UL33]
CSMD1	33.9086	1.8597e-30	1.3345e-29	0.37	0.01	8	-	2792875	3611566	mRNA;	CUB and sushi domain-containing protein 1 Precursor (CUB and sushi multiple domains protein 1) [Source:UniProtKB/Swiss-Prot;Acc:Q96PZ7]
SLC4A1AP	1.98905	2.38746e-30	1.70845e-29	10.12	4.92	2	+	27886338	27917843	mRNA;	Kanadaptin (Kidney anion exchanger adapter protein)(Solute carrier family 4 anion exchanger member 1 adapter protein)(Human lung cancer oncogene 3 protein)(HLC-3) [Source:UniProtKB/Swiss-Prot;Acc:Q9BWU0]
DHX32	1.8533	3.01547e-30	2.15485e-29	9.43	4.92	10	-	127524906	127585005	mRNA;	Putative pre-mRNA-splicing factor ATP-dependent RNA helicase DHX32 (EC 3.6.1.-)(DEAH box protein 32)(DEAD/H helicase-like protein 1)(DHLP1)(DEAD/H box 32)(HuDDX32) [Source:UniProtKB/Swiss-Prot;Acc:Q7L7V1]
ADK	1.78711	3.36404e-30	2.39727e-29	18.57	10.05	10	+	75910965	76469060	mRNA;	Adenosine kinase (AK)(EC 2.7.1.20)(Adenosine 5'- phosphotransferase) [Source:UniProtKB/Swiss- Prot;Acc:P55263]
RWDD1	2.05614	3.77697e-30	2.69028e-29	17.63	8.29	6	+	116892583	116914751	mRNA;	RWD domain-containing protein 1 (DRG family- regulatory protein 2) [Source:UniProtKB/Swiss- Prot;Acc:Q9H446]
RBM28	1.56796	4.60322e-30	3.27427e-29	22.8	14.06	7	-	127950437	127983962	mRNA;	RNA-binding protein 28 (RNA-binding motif protein 28) [Source:UniProtKB/Swiss-Prot;Acc:Q9NW13]
PCGF5	3.27449	4.70295e-30	3.34367e-29	1.81	0.54	10	+	92979908	93044020	mRNA;	Polycomb group RING finger protein 5 (RING finger protein 159) [Source:UniProtKB/Swiss-Prot;Acc:Q86SE9]
TMEM219	1.92604	4.8525e-30	3.4484e-29	33.42	16.78	16	+	29973351	29984373	mRNA;	Transmembrane protein 219 [Source:UniProtKB/Swiss- Prot;Acc:Q86XT9]
GEFT	2.33149	5.48483e-30	3.88702e-29	4.07	1.69	12	+	58003963	58019933	mRNA;	Guanine nucleotide exchange factor GEFT (RhoA/Rac/Cdc42 guanine nucleotide exchange factor GEFT)(Rac/Cdc42/Rho exchange factor GEFT)(p63RhoGEF) [Source:UniProtKB/Swiss-Prot;Acc:Q86VW2]
C2CD3	1.64629	5.52342e-30	3.91257e-29	7.13	4.19	11	-	73724430	73882064	mRNA;	C2 domain-containing protein 3 [Source:UniProtKB/Swiss-Prot;Acc:Q4AC94]
KCNE3	4.38752	6.14488e-30	4.34879e-29	3.21	0.71	11	-	74165886	74178600	mRNA;	Potassium voltage-gated channel subfamily E member 3 (Minimum potassium ion channel-related peptide 2)(Potassium channel subunit beta MiRP2)(MinK-related peptide 2) [Source:UniProtKB/Swiss-Prot;Acc:Q9Y6H6]
ELMO3	2.29846	6.83933e-30	4.82918e-29	8.89	3.74	16	+	67233014	67237932	mRNA;	Engulfment and cell motility protein 3 [Source:UniProtKB/Swiss-Prot;Acc:Q96BJ8]
AC139769.1	2.6647	9.1536e-30	6.43674e-29	17.45	6.33	19	+	24009921	24010917	mRNA;	Putative uncharacterized protein ENSP00000346598 [Source:UniProtKB/TrEMBL;Acc:A6NE09]
APBA2	1.88837	9.41664e-30	6.61869e-29	7.45	3.82	15	+	29213840	29447484	mRNA;	Amyloid beta A4 precursor protein-binding family A member 2 (Neuron-specific X11L protein)(Neuronal Munc18-1- interacting protein 2)(Mint-2)(Adapter protein X11beta) [Source:UniProtKB/Swiss-Prot;Acc:Q99767]
ATR	1.65644	9.86981e-30	6.93089e-29	6.26	3.66	3	-	142168080	142297668	mRNA;	Serine/threonine-protein kinase ATR (EC 2.7.11.1)(Ataxia telangiectasia and Rad3-related protein)(FRAP-related protein 1) [Source:UniProtKB/Swiss- Prot;Acc:Q13535]
NAAA	3.69175	9.95524e-30	6.9877e-29	5.86	1.53	4	-	76832504	76862166	mRNA;	N-acylethanolamine-hydrolyzing acid amidase Precursor (EC 3.5.1.-)(N-acylsphingosine amidohydrolase- like)(ASAH-like protein)(Acid ceramidase-like protein) [Source:UniProtKB/Swiss-Prot;Acc:Q02083]
MTERFD3	2.41244	9.98793e-30	7.00746e-29	11.53	4.62	12	-	107371069	107380929	mRNA;	mTERF domain-containing protein 3, mitochondrial Precursor (Mitochondrial transcription termination factor- like protein)(mTERFL) [Source:UniProtKB/Swiss- Prot;Acc:Q49AM1]
AKR1C3	5.15588	1.22538e-29	8.56603e-29	7.11	1.33	10	+	5136583	5149878	mRNA;	Aldo-keto reductase family 1 member C3 (EC 1.-.-.- )(Trans-1,2-dihydrobenzene-1,2-diol dehydrogenase)(EC 1.3.1.20)(3-alpha-hydroxysteroid dehydrogenase type 2)(3- alpha-HSD type 2)(EC 1.1.1.213)(3-alpha-HSD type II, brain)(Testosterone 17-beta-dehydrogenase 5)(EC 1.1.1.63)(EC 1.1.1.64)(17-beta-hydroxysteroid dehydrogenase type 5)(17-beta-HSD 5)(Prostaglandin F synthase)(PGFS)(EC 1.1.1.188)(Dihydr…
KIAA0323	1.58833	1.33464e-29	9.31708e-29	9.52	5.8	14	+	24899141	24910545	mRNA;	Protein KIAA0323 [Source:UniProtKB/Swiss- Prot;Acc:O15037]
OSBPL3	1.90203	1.3721e-29	9.57429e-29	4.54	2.31	7	-	24836166	25021253	mRNA;	Oxysterol-binding protein-related protein 3 (OSBP- related protein 3)(ORP-3) [Source:UniProtKB/Swiss- Prot;Acc:Q9H4L5]
RQCD1	1.55875	1.54685e-29	1.07839e-28	25.01	15.52	2	+	219433303	219459619	mRNA;	Cell differentiation protein RCD1 homolog (Rcd-1) [Source:UniProtKB/Swiss-Prot;Acc:Q92600]
TEX2	1.84456	1.93391e-29	1.34337e-28	7.2	3.78	17	-	62224796	62340653	mRNA;	Testis-expressed sequence 2 protein [Source:UniProtKB/Swiss-Prot;Acc:Q8IWB9]
C19orf42	1.70642	2.25591e-29	1.56493e-28	31.51	17.86	19	-	16756967	16770968	mRNA;	UPF0608 protein C19orf42 Precursor [Source:UniProtKB/Swiss-Prot;Acc:Q9BQ49]
RTTN	1.60824	2.2659e-29	1.57115e-28	7.95	4.78	18	-	67671045	67872962	mRNA;	Rotatin [Source:UniProtKB/Swiss-Prot;Acc:Q86VV8]
ENOSF1	2.19344	2.54852e-29	1.76316e-28	9.56	4.22	18	-	672557	712676	mRNA;	Mitochondrial enolase superfamily member 1 (Antisense RNA to thymidylate synthase)(rTS) [Source:UniProtKB/Swiss-Prot;Acc:Q7L5Y1]
SPATA20	1.82363	3.11482e-29	2.15108e-28	13.14	6.97	17	+	48624555	48633211	mRNA;	Spermatogenesis-associated protein 20 Precursor (Sperm-specific protein 411)(Ssp411) [Source:UniProtKB/Swiss-Prot;Acc:Q8TB22]
RBM41	1.85716	3.19217e-29	2.20351e-28	10.72	5.58	X	-	106307650	106362034	mRNA;	RNA-binding protein 41 (RNA-binding motif protein 41) [Source:UniProtKB/Swiss-Prot;Acc:Q96IZ5]
CENPI	1.78486	3.64197e-29	2.50951e-28	9.17	4.97	X	+	100353178	100418670	mRNA;	Centromere protein I (CENP-I)(Interphase centromere complex protein 19)(Follicle-stimulating hormone primary response protein)(FSH primary response protein 1)(Leucine- rich primary response protein 1) [Source:UniProtKB/Swiss- Prot;Acc:Q92674]
CSTF2	1.67866	3.79962e-29	2.61697e-28	22.1	12.73	X	+	100075348	100095921	mRNA;	Cleavage stimulation factor 64 kDa subunit (CSTF 64 kDa subunit)(CstF-64)(CF-1 64 kDa subunit) [Source:UniProtKB/Swiss-Prot;Acc:P33240]
XRCC2	1.56197	4.39314e-29	3.02171e-28	20.46	12.67	7	-	152343589	152373250	mRNA;	DNA repair protein XRCC2 (X-ray repair cross- complementing protein 2) [Source:UniProtKB/Swiss- Prot;Acc:O43543]
CTA-221G9.5	1.54253	5.53717e-29	3.8052e-28	5.59	3.5	22	+	25421600	25593415	mRNA;	Uncharacterized protein KIAA1671 [Source:UniProtKB/Swiss-Prot;Acc:Q9BY89]
SAMD8	2.17054	5.65857e-29	3.8843e-28	12.42	5.54	10	+	76859344	76936607	mRNA;	Sphingomyelin synthase-related protein 1 (SMSr)(Sterile alpha motif domain-containing 8) [Source:UniProtKB/Swiss-Prot;Acc:Q96LT4]
USP3	2.17054	5.65857e-29	3.8843e-28	9.84	4.39	15	+	63796810	63883659	mRNA;	Ubiquitin carboxyl-terminal hydrolase 3 (EC 3.1.2.15)(Ubiquitin thioesterase 3)(Ubiquitin-specific- processing protease 3)(Deubiquitinating enzyme 3) [Source:UniProtKB/Swiss-Prot;Acc:Q9Y6I4]
KLF3	1.74574	6.04879e-29	4.14755e-28	7.53	4.17	4	+	38665790	38703128	mRNA;	Krueppel-like factor 3 (Basic krueppel-like factor)(CACCC-box-binding protein BKLF)(TEF-2) [Source:UniProtKB/Swiss-Prot;Acc:P57682]
INTU	1.95142	6.81791e-29	4.66869e-28	9.46	4.69	4	+	128554120	128637924	mRNA;	PDZ domain-containing protein 6 (Inturned planar cell polarity effector homolog) [Source:UniProtKB/Swiss- Prot;Acc:Q9ULD6]
CENPC1	1.92398	7.20849e-29	4.9274e-28	9.58	4.82	4	-	68337989	68411256	mRNA;	Centromere protein C 1 (CENP-C)(Centromere autoantigen C)(Interphase centromere complex protein 7) [Source:UniProtKB/Swiss-Prot;Acc:Q03188]
LHFP	2.22058	7.3854e-29	5.04609e-28	10.99	4.79	13	-	39917029	40177308	mRNA;	Lipoma HMGIC fusion partner Precursor [Source:UniProtKB/Swiss-Prot;Acc:Q9Y693]
PPP1R15A	1.91214	9.73064e-29	6.63085e-28	13.62	6.89	19	+	49375649	49379318	mRNA;	Protein phosphatase 1 regulatory subunit 15A (Growth arrest and DNA damage-inducible protein GADD34)(Myeloid differentiation primary response protein MyD116 homolog) [Source:UniProtKB/Swiss-Prot;Acc:O75807]
RAP1GAP	2.31198	1.12967e-28	7.67767e-28	4.5	1.88	1	-	21922708	21995856	mRNA;	Rap1 GTPase-activating protein 1 (Rap1GAP1)(Rap1GAP) [Source:UniProtKB/Swiss- Prot;Acc:P47736]
ECHDC2	3.43348	1.29577e-28	8.79489e-28	6.75	1.9	1	-	53361904	53387446	mRNA;	Enoyl-CoA hydratase domain-containing protein 2, mitochondrial Precursor [Source:UniProtKB/Swiss- Prot;Acc:Q86YB7]
ZNF280D	1.82911	1.8028e-28	1.21774e-27	7.15	3.78	15	-	56922379	57026284	mRNA;	Zinc finger protein 280D (Suppressor of hairy wing homolog 4) [Source:UniProtKB/Swiss-Prot;Acc:Q6N043]
H2AFY2	2.24555	2.04661e-28	1.38061e-27	10.24	4.41	10	+	71812357	71872040	mRNA;	Core histone macro-H2A.2 (Histone macroH2A2)(mH2A2) [Source:UniProtKB/Swiss-Prot;Acc:Q9P0M6]
BRD9	1.5125	2.05425e-28	1.38516e-27	20.85	13.34	5	-	863856	892915	mRNA;	Bromodomain-containing protein 9 (Rhabdomyosarcoma antigen MU-RMS-40.8) [Source:UniProtKB/Swiss- Prot;Acc:Q9H8M2]
HERC4	1.56424	2.19527e-28	1.47896e-27	11.75	7.27	10	-	69681657	69835103	mRNA;	Probable E3 ubiquitin-protein ligase HERC4 (EC 6.3.2.-)(HECT domain and RCC1-like domain-containing protein 4) [Source:UniProtKB/Swiss-Prot;Acc:Q5GLZ8]
TFCP2	1.51487	2.42561e-28	1.63199e-27	29.28	18.69	12	-	51488624	51566664	mRNA;	Alpha-globin transcription factor CP2 (Transcription factor LSF)(SAA3 enhancer factor) [Source:UniProtKB/Swiss-Prot;Acc:Q12800]
CLK2	1.71681	2.44144e-28	1.64121e-27	18.9	10.65	1	-	155232660	155243281	mRNA;	Dual specificity protein kinase CLK2 (EC 2.7.12.1)(CDC-like kinase 2) [Source:UniProtKB/Swiss- Prot;Acc:P49760]
POLQ	1.509	2.47587e-28	1.66363e-27	7.76	4.97	3	-	121150274	121265488	mRNA;	DNA polymerase theta (DNA polymerase eta)(EC 2.7.7.7) [Source:UniProtKB/Swiss-Prot;Acc:O75417]
ZNF124	2.38952	2.73034e-28	1.83143e-27	8.11	3.28	1	-	247319191	247335318	mRNA;	zinc finger protein 124 [Source:RefSeq peptide;Acc:NP_003422]
ZNF83	1.82494	3.07785e-28	2.06184e-27	13.87	7.35	19	-	53115620	53141644	mRNA;	Zinc finger protein 83 (Zinc finger protein 816B)(Zinc finger protein HPF1) [Source:UniProtKB/Swiss- Prot;Acc:P51522]
PPP4R4	1.98905	3.18239e-28	2.13094e-27	6.68	3.25	14	+	94640649	94746072	mRNA;	Serine/threonine-protein phosphatase 4 regulatory subunit 4 [Source:UniProtKB/Swiss-Prot;Acc:Q6NUP7]
NDUFA8	1.54277	4.03116e-28	2.69227e-27	75.7	47.46	9	-	124906340	124922098	mRNA;	NADH dehydrogenase [ubiquinone] 1 alpha subcomplex subunit 8 (NADH-ubiquinone oxidoreductase 19 kDa subunit)(Complex I-19kD)(CI-19kD)(Complex I-PGIV)(CI-PGIV) [Source:UniProtKB/Swiss-Prot;Acc:P51970]
PLCB4	1.76356	4.74973e-28	3.16259e-27	5.99	3.29	20	+	9049410	9461889	mRNA;	1-phosphatidylinositol-4,5-bisphosphate phosphodiesterase beta-4 (EC 3.1.4.11)(Phosphoinositide phospholipase C)(Phospholipase C-beta-4)(PLC-beta-4) [Source:UniProtKB/Swiss-Prot;Acc:Q15147]
PLBD1	2.04504	4.81347e-28	3.20365e-27	13.89	6.57	12	-	14656597	14720791	mRNA;	Putative phospholipase B-like 1 Precursor (EC 3.1.1.-)(Phospholipase B domain-containing protein 1)(Lamina ancestor homolog 1)(LAMA-like protein 1) [Source:UniProtKB/Swiss-Prot;Acc:Q6P4A8]
XKR5	2.4029	5.37097e-28	3.57007e-27	3.19	1.28	8	-	6666038	6693166	mRNA;	XK-related protein 5 [Source:UniProtKB/Swiss- Prot;Acc:Q6UX68]
KIAA1529	1.64913	5.7703e-28	3.83056e-27	5.56	3.26	9	+	100000779	100139569	mRNA;	Uncharacterized protein KIAA1529 [Source:UniProtKB/Swiss-Prot;Acc:Q9P1Z9]
ATP2B4	1.72396	7.08596e-28	4.68981e-27	4.55	2.55	1	+	203595928	203713207	mRNA;	Plasma membrane calcium-transporting ATPase 4 (PMCA4)(EC 3.6.3.8)(Plasma membrane calcium ATPase isoform 4)(Plasma membrane calcium pump isoform 4)(Matrix- remodeling-associated protein 1) [Source:UniProtKB/Swiss- Prot;Acc:P23634]
WIPI1	2.31324	7.28926e-28	4.82229e-27	10.73	4.49	17	-	66417423	66453653	mRNA;	WD repeat domain phosphoinositide-interacting protein 1 (WIPI-1)(WD40 repeat protein interacting with phosphoinositides of 49 kDa)(WIPI 49 kDa)(Atg18 protein homolog) [Source:UniProtKB/Swiss-Prot;Acc:Q5MNZ9]
CTSL1	1.82024	8.76648e-28	5.79459e-27	20.25	10.76	9	+	90340974	90346380	mRNA;	Cathepsin L1 Precursor (EC 3.4.22.15)(Major excreted protein)(MEP) [Contains Cathepsin L1 heavy chain;Cathepsin L1 light chain] [Source:UniProtKB/Swiss- Prot;Acc:P07711]
PSTK	2.60098	8.85853e-28	5.85293e-27	6.53	2.43	10	+	124739556	124749908	mRNA;	L-seryl-tRNA(Sec) kinase (EC 2.7.1.n3)(O- phosphoseryl-tRNA(Sec) kinase) [Source:UniProtKB/Swiss- Prot;Acc:Q8IV42]
FAM114A1	3.17559	1.01256e-27	6.67294e-27	5.99	1.82	4	+	38869437	38945424	mRNA;	Protein NOXP20 (Nervous system over-expressed protein 20)(Protein FAM114A1) [Source:UniProtKB/Swiss- Prot;Acc:Q8IWE2]
DOCK5	1.89761	1.14877e-27	7.53837e-27	3.1	1.58	8	+	25042238	25270619	mRNA;	Dedicator of cytokinesis protein 5 [Source:UniProtKB/Swiss-Prot;Acc:Q9H7D0]
STAT6	1.60083	1.1727e-27	7.69213e-27	13.61	8.22	12	-	57489195	57505161	mRNA;	Signal transducer and activator of transcription 6 (IL-4 Stat) [Source:UniProtKB/Swiss-Prot;Acc:P42226]
ATG5	1.52976	1.29633e-27	8.48501e-27	19.1	12.07	6	-	106632351	106773695	mRNA;	Autophagy protein 5 (APG5-like)(Apoptosis-specific protein) [Source:UniProtKB/Swiss-Prot;Acc:Q9H1Y0]
MBOAT1	2.06615	1.37109e-27	8.96672e-27	7.87	3.68	6	-	20100935	20212670	mRNA;	Lysophospholipid acyltransferase 1 (LPLAT 1)(EC 2.3.1.-)(1-acylglycerophosphoserine O-acyltransferase)(EC 2.3.1.n3)(Lysophosphatidylserine acyltransferase)(Lyso-PS acyltransferase)(LPSAT)(Membrane-bound O-acyltransferase domain-containing protein 1)(O-acyltransferase domain- containing protein 1) [Source:UniProtKB/Swiss- Prot;Acc:Q6ZNC8]
RABGGTA	2.05148	1.39626e-27	9.12749e-27	11.58	5.46	14	-	24734746	24740803	mRNA;	Geranylgeranyl transferase type-2 subunit alpha (EC 2.5.1.60)(Geranylgeranyl transferase type II subunit alpha)(Rab geranylgeranyltransferase subunit alpha)(Rab geranyl-geranyltransferase subunit alpha)(Rab GG transferase alpha)(Rab GGTase alpha) [Source:UniProtKB/Swiss-Prot;Acc:Q92696]
TPCN2	1.74613	1.40136e-27	9.15695e-27	7.99	4.42	11	+	68816350	68858072	mRNA;	Two pore calcium channel protein 2 (Voltage- dependent calcium channel protein TPC2) [Source:UniProtKB/Swiss-Prot;Acc:Q8NHX9]
C5orf30	1.70544	1.58451e-27	1.03362e-26	14.34	8.13	5	+	102594442	102614361	mRNA;	UPF0684 protein C5orf30 [Source:UniProtKB/Swiss- Prot;Acc:Q96GV9]
GCA	1.53541	1.59381e-27	1.03925e-26	15.07	9.49	2	+	163175394	163228105	mRNA;	Grancalcin [Source:UniProtKB/Swiss- Prot;Acc:P28676]
SRGAP2P2	5.17785	2.15816e-27	1.4019e-26	7.63	1.43	1	+	143915748	144094477	mRNA;	Novel protein similar to SLIT-ROBO Rho GTPase activating protein 2 SRGAP2 Fragment [Source:UniProtKB/TrEMBL;Acc:B1AKK3]
C2orf64	2.13297	2.30995e-27	1.49986e-26	12.23	5.55	2	-	99215866	99224978	mRNA;	Uncharacterized protein C2orf64 [Source:UniProtKB/Swiss-Prot;Acc:Q86WW8]
C17orf76	2.474	2.31006e-27	1.4993e-26	6.44	2.52	17	-	16345328	16395480	mRNA;	Leucine-rich repeat-containing protein C17orf76 [Source:UniProtKB/Swiss-Prot;Acc:Q8NAA5]
C3	2.78006	2.3861e-27	1.54671e-26	2.92	1.02	19	-	6677846	6720662	mRNA;	Complement C3 Precursor (C3 and PZP-like alpha-2- macroglobulin domain-containing protein 1) [Contains Complement C3 beta chain;Complement C3 alpha chain;C3a anaphylatoxin;Complement C3b alpha' chain;Complement C3c alpha' chain fragment 1;Complement C3dg fragment;Complement C3g fragment;Complement C3d fragment;Complement C3f fragment;Complement C3c alpha' chain fragment 2] [Source:UniProtKB/Swiss…
R3HDM2	1.61146	2.48825e-27	1.61224e-26	9.88	5.93	12	-	57647547	57824788	mRNA;	R3H domain-containing protein 2 [Source:UniProtKB/Swiss-Prot;Acc:Q9Y2K5]
FRMD6	1.98612	2.68644e-27	1.73993e-26	5.38	2.62	14	+	51955855	52197442	mRNA;	FERM domain-containing protein 6 (Willin) [Source:UniProtKB/Swiss-Prot;Acc:Q96NE9]
SENP7	2.10142	2.71648e-27	1.75864e-26	4.58	2.11	3	-	101043117	101232067	mRNA;	Sentrin-specific protease 7 (EC 3.4.22.- )(Sentrin/SUMO-specific protease SENP7)(SUMO-1-specific protease 2) [Source:UniProtKB/Swiss-Prot;Acc:Q9BQF6]
TOP1MT	1.52188	2.87615e-27	1.85967e-26	29.03	18.45	8	-	144391535	144417050	mRNA;	DNA topoisomerase I, mitochondrial Precursor (EC 5.99.1.2)(TOP1mt) [Source:UniProtKB/Swiss- Prot;Acc:Q969P6]
COX17	2.90465	3.94478e-27	2.54423e-26	32.87	10.94	3	-	119388372	119396243	mRNA;	Cytochrome c oxidase copper chaperone [Source:UniProtKB/Swiss-Prot;Acc:Q14061]
SH3BGR	3.47869	4.64268e-27	2.98934e-26	7.6	2.11	21	+	40817791	40887433	mRNA;	SH3 domain-binding glutamic acid-rich protein (SH3BGR protein)(21-glutamic acid-rich protein)(21-GARP) [Source:UniProtKB/Swiss-Prot;Acc:P55822]
SNRNP40	1.59601	5.19738e-27	3.34093e-26	27.89	16.9	1	-	31732417	31769644	mRNA;	U5 small nuclear ribonucleoprotein 40 kDa protein (U5 snRNP 40 kDa protein)(U5-40K)(U5 snRNP-specific 40 kDa protein)(38 kDa-splicing factor)(WD repeat-containing protein 57)(Prp8-binding protein)(hPRP8BP) [Source:UniProtKB/Swiss-Prot;Acc:Q96DI7]
CABYR	1.8157	5.82886e-27	3.7375e-26	14.73	7.85	18	+	21718955	21741564	mRNA;	Calcium-binding tyrosine phosphorylation-regulated protein (Calcium-binding protein 86)(Testis-specific calcium-binding protein CBP86)(Fibrousheathin-2)(FSP- 2)(Fibrousheathin II)(Cancer/testis antigen 88)(CT88) [Source:UniProtKB/Swiss-Prot;Acc:O75952]
FAM55C	1.5481	6.20682e-27	3.97654e-26	7.01	4.38	3	+	101498074	101547073	mRNA;	Protein FAM55C Precursor [Source:UniProtKB/Swiss- Prot;Acc:Q969Y0]
IAH1	3.10536	6.80791e-27	4.3526e-26	13.89	4.33	2	+	9614667	9628590	mRNA;	Isoamyl acetate-hydrolyzing esterase 1 homolog (EC 3.1.-.-) [Source:UniProtKB/Swiss-Prot;Acc:Q2TAA2]
AC133961.3	1.81061	7.06829e-27	4.5172e-26	29.27	15.63	4	+	25915528	25931500	mRNA;	Uncharacterized protein LOC389203 [Source:UniProtKB/Swiss-Prot;Acc:Q8N5G0]
FGD5	2.04852	7.14635e-27	4.56331e-26	4.33	2.05	3	+	14860469	14976072	mRNA;	FYVE, RhoGEF and PH domain-containing protein 5 (Zinc finger FYVE domain-containing protein 23) [Source:UniProtKB/Swiss-Prot;Acc:Q6ZNL6]
TAF3	2.20634	7.47574e-27	4.76772e-26	7.35	3.22	10	+	7860501	8056714	mRNA;	Transcription initiation factor TFIID subunit 3 (TBP-associated factor 3)(Transcription initiation factor TFIID 140 kDa subunit)(140 kDa TATA box-binding protein- associated factor)(TAF140)(TAFII140) [Source:UniProtKB/Swiss-Prot;Acc:Q5VWG9]
PGM3	1.67445	8.6055e-27	5.48143e-26	21.12	12.2	6	-	83878630	83902971	mRNA;	Phosphoacetylglucosamine mutase (PAGM)(EC 5.4.2.3)(Acetylglucosamine phosphomutase)(N- acetylglucosamine-phosphate mutase)(Phosphoglucomutase 3) [Source:UniProtKB/Swiss-Prot;Acc:O95394]
ZDHHC2	1.67093	1.25331e-26	7.9536e-26	11.12	6.43	8	+	17013836	17080241	mRNA;	Palmitoyltransferase ZDHHC2 (EC 2.3.1.-)(Zinc finger DHHC domain-containing protein 2)(DHHC-2)(Zinc finger protein 372)(Reduced expression associated with metastasis protein)(Ream)(Reduced expression in cancer protein)(Rec) [Source:UniProtKB/Swiss-Prot;Acc:Q9UIJ5]
CARD11	1.69133	1.26849e-26	8.04663e-26	9.66	5.52	7	-	2945769	3083579	mRNA;	Caspase recruitment domain-containing protein 11 (CARD-containing MAGUK protein 3)(Carma 1) [Source:UniProtKB/Swiss-Prot;Acc:Q9BXL7]
PEX5	1.54632	1.67097e-26	1.05736e-25	13.73	8.59	12	+	7341759	7371170	mRNA;	Peroxisomal targeting signal 1 receptor (PTS1 receptor)(PTS1R)(Peroxisome receptor 1)(Peroxisomal C- terminal targeting signal import receptor)(PTS1- BP)(Peroxin-5) [Source:UniProtKB/Swiss-Prot;Acc:P50542]
CEP290	2.05866	2.17167e-26	1.3697e-25	3.21	1.51	12	-	88442791	88535084	mRNA;	Centrosomal protein of 290 kDa (Cep290)(Nephrocystin-6)(Tumor antigen se2- 2)(Cancer/testis antigen 87)(CT87) [Source:UniProtKB/Swiss-Prot;Acc:O15078]
LMTK2	1.53197	2.25788e-26	1.4235e-25	10.93	6.9	7	+	97736197	97835601	mRNA;	Serine/threonine-protein kinase LMTK2 Precursor (EC 2.7.11.1)(Lemur tyrosine kinase 2)(Serine/threonine protein kinase KPI-2)(Kinase/phosphatase/inhibitor 2)(Apoptosis-associated tyrosine kinase 2)(Brain-enriched kinase)(hBREK)(CDK5/p35-regulated kinase)(CPRK) [Source:UniProtKB/Swiss-Prot;Acc:Q8IWU2]
HNT	2.34829	2.39551e-26	1.50842e-25	4.18	1.72	11	+	131240373	132206716	mRNA;	Neurotrimin Precursor (hNT) [Source:UniProtKB/Swiss-Prot;Acc:Q9P121]
UBE3B	1.70377	2.60411e-26	1.63844e-25	6.88	3.9	12	+	109915439	109974504	mRNA;	Ubiquitin-protein ligase E3B (EC 6.3.2.-) [Source:UniProtKB/Swiss-Prot;Acc:Q7Z3V4]
GSTO1	1.62903	2.69655e-26	1.69521e-25	49.07	29.13	10	+	106014658	106027211	mRNA;	Glutathione S-transferase omega-1 (EC 2.5.1.18)(GSTO 1-1) [Source:UniProtKB/Swiss- Prot;Acc:P78417]
FAM178A	1.59041	2.91265e-26	1.82883e-25	6.89	4.19	10	+	102672326	102724889	mRNA;	Protein FAM178A [Source:UniProtKB/Swiss- Prot;Acc:Q8IX21]
CEP72	1.89261	3.43215e-26	2.15327e-25	12.52	6.4	5	+	612405	653664	mRNA;	Centrosomal protein of 72 kDa (Cep72) [Source:UniProtKB/Swiss-Prot;Acc:Q9P209]
C20orf74	1.57242	3.63905e-26	2.27936e-25	4.98	3.07	20	-	20370196	20693266	mRNA;	250 kDa substrate of Akt (AS250) [Source:UniProtKB/Swiss-Prot;Acc:Q2PPJ7]
GLMN	1.55261	3.72886e-26	2.33466e-25	28.29	17.62	1	-	92711957	92764566	mRNA;	Glomulin (FKBP-associated protein)(FK506-binding protein-associated protein)(FAP) [Source:UniProtKB/Swiss- Prot;Acc:Q92990]
HEATR5A	1.60952	4.25555e-26	2.66011e-25	6.38	3.84	14	-	31760994	31889739	mRNA;	HEAT repeat-containing protein 5A [Source:UniProtKB/Swiss-Prot;Acc:Q86XA9]
MPPE1	2.47876	6.03755e-26	3.76182e-25	5.98	2.33	18	-	11883470	11908641	mRNA;	Metallophosphoesterase 1 (EC 3.1.-.-) [Source:UniProtKB/Swiss-Prot;Acc:Q53F39]
MYOF	2.35739	6.05137e-26	3.76891e-25	2.62	1.08	10	-	95066187	95242074	mRNA;	Myoferlin (Fer-1-like protein 3) [Source:UniProtKB/Swiss-Prot;Acc:Q9NZM1]
ASB1	1.50102	6.26729e-26	3.90181e-25	9.61	6.19	2	+	239335626	239360891	mRNA;	Ankyrin repeat and SOCS box protein 1 (ASB-1) [Source:UniProtKB/Swiss-Prot;Acc:Q9Y576]
SFRS16	1.66618	6.48472e-26	4.03392e-25	19.55	11.35	19	+	45542298	45574213	mRNA;	Splicing factor, arginine/serine-rich 16 (Suppressor of white-apricot homolog 2) [Source:UniProtKB/Swiss-Prot;Acc:Q8N2M8]
GRHL1	4.04532	6.52971e-26	4.06027e-25	2.45	0.59	2	+	10091822	10142405	mRNA;	Grainyhead-like protein 1 homolog (Transcription factor CP2-like 2)(Transcription factor LBP- 32)(NH32)(Mammalian grainyhead) [Source:UniProtKB/Swiss- Prot;Acc:Q9NZI5]
SLC4A8	1.95715	6.63229e-26	4.12073e-25	4.34	2.14	12	+	51796945	51902980	mRNA;	Electroneutral sodium bicarbonate exchanger 1 (Electroneutral Na+-driven Cl-HCO3 exchanger)(Solute carrier family 4 member 8)(k-NBC3) [Source:UniProtKB/Swiss-Prot;Acc:Q2Y0W8]
SRGAP1	2.05804	9.05725e-26	5.60931e-25	2.84	1.34	12	+	64238541	64541613	mRNA;	SLIT-ROBO Rho GTPase-activating protein 1 (srGAP1)(Rho GTPase-activating protein 13) [Source:UniProtKB/Swiss-Prot;Acc:Q7Z6B7]
CSGALNACT2	2.31343	9.74182e-26	6.0236e-25	5.06	2.12	10	+	43633934	43680750	mRNA;	Chondroitin sulfate N- acetylgalactosaminyltransferase 2 (EC 2.4.1.174)(Chondroitin beta-1,4-N- acetylgalactosaminyltransferase 2)(Beta4GalNAcT- 2)(GalNAcT-2) [Source:UniProtKB/Swiss-Prot;Acc:Q8N6G5]
TSC22D3	2.09757	1.47183e-25	9.05347e-25	4.7	2.17	22	+	46971909	47075688	mRNA;	GRAM domain-containing protein 4 (Death-inducing protein) [Source:UniProtKB/Swiss-Prot;Acc:Q6IC98]
ADAT1	2.0104	1.75612e-25	1.07893e-24	9.25	4.45	16	-	75632998	75657154	mRNA;	tRNA-specific adenosine deaminase 1 (hADAT1)(EC 3.5.4.-)(tRNA-specific adenosine-37 deaminase) [Source:UniProtKB/Swiss-Prot;Acc:Q9BUB4]
PNPLA3	1.62223	1.81653e-25	1.11427e-24	15.98	9.53	22	+	44319619	44360368	mRNA;	Patatin-like phospholipase domain-containing protein 3 (EC 3.1.1.3)(Adiponutrin)(Acylglycerol O- acyltransferase)(EC 2.3.1.-)(Calcium-independent phospholipase A2-epsilon)(iPLA2-epsilon) [Source:UniProtKB/Swiss-Prot;Acc:Q9NST1]
SCN4A	2.01328	1.85418e-25	1.13601e-24	3.22	1.55	17	-	62015914	62050278	mRNA;	Sodium channel protein type 4 subunit alpha (Sodium channel protein type IV subunit alpha)(Voltage-gated sodium channel subunit alpha Nav1.4)(Sodium channel protein skeletal muscle subunit alpha)(SkM1) [Source:UniProtKB/Swiss-Prot;Acc:P35499]
ZNF365	5.8014	2.21847e-25	1.35597e-24	0.85	0.14	10	+	64133916	64431771	mRNA;	Talanin [Source:UniProtKB/Swiss-Prot;Acc:Q70YC4]
PDE8A	1.95648	2.25524e-25	1.3779e-24	6.73	3.33	15	+	85523671	85682376	mRNA;	High affinity cAMP-specific and IBMX-insensitive 3',5'-cyclic phosphodiesterase 8A (EC 3.1.4.17) [Source:UniProtKB/Swiss-Prot;Acc:O60658]
AC008074.1	1.6391	2.56555e-25	1.56501e-24	11.75	6.93	2	+	64681327	64688515	mRNA;	Galectin-related protein [Source:UniProtKB/Swiss- Prot;Acc:Q3ZCW2]
RPS6KA6	2.21607	2.60134e-25	1.58558e-24	7.95	3.47	X	-	83318984	83442915	mRNA;	Ribosomal protein S6 kinase alpha-6 (S6K-alpha 6)(EC 2.7.11.1)(90 kDa ribosomal protein S6 kinase 6)(p90- RSK 6)(Ribosomal S6 kinase 4)(RSK-4)(pp90RSK4) [Source:UniProtKB/Swiss-Prot;Acc:Q9UK32]
C8orf59	1.83251	2.69296e-25	1.64013e-24	29.91	15.79	8	-	86126288	86132643	mRNA;	Uncharacterized protein C8orf59 [Source:UniProtKB/Swiss-Prot;Acc:Q8N0T1]
GOSR2	1.54894	2.71279e-25	1.6509e-24	10.96	6.85	17	+	45000486	45022263	mRNA;	Golgi SNAP receptor complex member 2 (27 kDa Golgi SNARE protein)(Membrin) [Source:UniProtKB/Swiss- Prot;Acc:O14653]
RIC3	1.75377	3.2633e-25	1.98201e-24	6.12	3.37	11	-	8127597	8190590	mRNA;	Protein RIC-3 Precursor [Source:UniProtKB/Swiss- Prot;Acc:Q7Z5B4]
ELMO2	1.55976	3.34582e-25	2.03134e-24	12.45	7.72	20	-	44994689	45035271	mRNA;	Engulfment and cell motility protein 2 (CED-12 homolog A)(hCED-12A) [Source:UniProtKB/Swiss- Prot;Acc:Q96JJ3]
CPNE2	2.22432	3.38332e-25	2.05329e-24	9.15	3.98	16	+	57126506	57181876	mRNA;	Copine-2 (Copine II) [Source:UniProtKB/Swiss- Prot;Acc:Q96FN4]
WDR60	1.74437	4.14109e-25	2.50725e-24	9.12	5.06	7	+	158649269	158749438	mRNA;	WD repeat-containing protein 60 [Source:UniProtKB/Swiss-Prot;Acc:Q8WVS4]
POMGNT1	1.60995	4.27104e-25	2.58289e-24	14.32	8.6	1	-	46654354	46685977	mRNA;	Protein O-linked-mannose beta-1,2-N- acetylglucosaminyltransferase 1 (POMGnT1)(EC 2.4.1.-)(UDP- GlcNAc:alpha-D-mannoside beta-1,2-N- acetylglucosaminyltransferase I.2)(GnT I.2) [Source:UniProtKB/Swiss-Prot;Acc:Q8WZA1]
CHST15	1.98373	4.38627e-25	2.65154e-24	4.92	2.4	10	-	125767184	125853206	mRNA;	N-acetylgalactosamine 4-sulfate 6-O- sulfotransferase (EC 2.8.2.33)(GalNAc4S-6ST)(B-cell RAG- associated gene protein)(hBRAG) [Source:UniProtKB/Swiss- Prot;Acc:Q7LFX5]
OPTN	1.77754	4.98804e-25	3.00824e-24	7.53	4.1	10	+	13141449	13180291	mRNA;	Optineurin (Optic neuropathy-inducing protein)(E3- 14.7K-interacting protein)(FIP-2)(Huntingtin-interacting protein L)(Huntingtin yeast partner L)(NEMO-related protein)(Transcription factor IIIA-interacting protein)(TFIIIA-IntP) [Source:UniProtKB/Swiss- Prot;Acc:Q96CV9]
MYOCD	2.89429	5.32743e-25	3.20916e-24	1.44	0.48	17	+	12569214	12672266	mRNA;	Myocardin [Source:UniProtKB/Swiss- Prot;Acc:Q8IZQ8]
ETAA1	1.53619	5.96386e-25	3.58412e-24	17.38	10.94	2	+	67624442	67637533	mRNA;	Ewing's tumor-associated antigen 1 (Ewing's tumour- associated antigen 16) [Source:UniProtKB/Swiss- Prot;Acc:Q9NY74]
FAM160A1	1.61492	6.5043e-25	3.90283e-24	10.24	6.13	4	+	152330398	152584784	mRNA;	UPF0518 protein FAM160A1 [Source:UniProtKB/Swiss- Prot;Acc:Q05DH4]
CALHM1	19.4485	7.28755e-25	4.36602e-24	1.38	0.07	10	-	105213144	105218648	mRNA;	Calcium homeostasis modulator protein 1 (Protein FAM26C) [Source:UniProtKB/Swiss-Prot;Acc:Q8IU99]
MED12L	1.797	7.32988e-25	4.38967e-24	4.22	2.27	3	+	150804676	151151810	mRNA;	Mediator of RNA polymerase II transcription subunit 12-like protein (Mediator complex subunit 12-like protein)(Thyroid hormone receptor-associated-like protein)(Trinucleotide repeat-containing gene 11 protein- like) [Source:UniProtKB/Swiss-Prot;Acc:Q86YW9]
MORC4	2.72784	7.62586e-25	4.55985e-24	3.65	1.3	X	-	106183975	106243442	mRNA;	MORC family CW-type zinc finger protein 4 (Zinc finger CW-type coiled-coil domain protein 2) [Source:UniProtKB/Swiss-Prot;Acc:Q8TE76]
CDC25C	1.69487	7.95793e-25	4.75472e-24	18.66	10.65	5	-	137620959	137667516	mRNA;	M-phase inducer phosphatase 3 (EC 3.1.3.48)(Dual specificity phosphatase Cdc25C) [Source:UniProtKB/Swiss- Prot;Acc:P30307]
SCAPER	2.75793	8.37776e-25	4.99781e-24	2.1	0.74	15	-	76640538	77197744	mRNA;	S phase cyclin A-associated protein in the endoplasmic reticulum (S phase cyclin A-associated protein in the ER)(Zinc finger protein 291) [Source:UniProtKB/Swiss-Prot;Acc:Q9BY12]
PARG	1.68309	9.07068e-25	5.4049e-24	15.78	9.07	10	-	51026325	51130715	mRNA;	poly (ADP-ribose) glycohydrolase (PARG), mRNA [Source:RefSeq DNA;Acc:NM_003631]
PNMA3	1.93599	9.34869e-25	5.56841e-24	7.15	3.57	X	+	152224766	152228827	mRNA;	Paraneoplastic antigen Ma3 [Source:UniProtKB/Swiss-Prot;Acc:Q9UL41]
ARHGEF17	1.8173	9.56913e-25	5.69312e-24	4.07	2.16	11	+	73019663	73080424	mRNA;	Rho guanine nucleotide exchange factor 17 (164 kDa Rho-specific guanine-nucleotide exchange factor)(p164- RhoGEF)(p164RhoGEF)(Tumor endothelial marker 4) [Source:UniProtKB/Swiss-Prot;Acc:Q96PE2]
C1orf123	1.88004	9.94711e-25	5.91343e-24	26.72	13.74	1	-	53679774	53686289	mRNA;	UPF0587 protein C1orf123 [Source:UniProtKB/Swiss- Prot;Acc:Q9NWV4]
KCNMB4	1.72738	9.96478e-25	5.92165e-24	22.66	12.69	12	+	70760062	70824978	mRNA;	Calcium-activated potassium channel subunit beta-4 (Calcium-activated potassium channel, subfamily M subunit beta-4)(Maxi K channel subunit beta-4)(BK channel subunit beta-4)(BKbeta4)(Hbeta4)(K(VCA)beta-4)(Slo-beta- 4)(Charybdotoxin receptor subunit beta-4) [Source:UniProtKB/Swiss-Prot;Acc:Q86W47]
AIG1	1.63768	9.97404e-25	5.92487e-24	17.48	10.32	6	+	143381633	143661441	mRNA;	Androgen-induced protein 1 (AIG-1) [Source:UniProtKB/Swiss-Prot;Acc:Q9NVV5]
ISOC1	1.6219	1.13168e-24	6.71473e-24	23.5	14.01	5	+	128430442	128449721	mRNA;	Isochorismatase domain-containing protein 1 [Source:UniProtKB/Swiss-Prot;Acc:Q96CN7]
RP5-1022P6.2	2.14691	1.1835e-24	7.01682e-24	3.85	1.74	20	-	5525081	5591672	mRNA;	Putative glycerophosphodiester phosphodiesterase 5 (EC 3.1.-.-) [Source:UniProtKB/Swiss-Prot;Acc:Q9NPB8]
IER3	1.87309	1.24485e-24	7.37489e-24	21.5	11.1	6	-	30710976	30712327	mRNA;	immediate early response 3 [Source:RefSeq peptide;Acc:NP_003888]
TMTC1	1.59053	1.36222e-24	8.06406e-24	5.36	3.26	12	-	29653757	29937692	mRNA;	Transmembrane and TPR repeat-containing protein 1 [Source:UniProtKB/Swiss-Prot;Acc:Q8IUR5]
ACTR6	1.60141	1.43646e-24	8.49375e-24	18.06	10.91	12	+	100593865	100618201	mRNA;	Actin-related protein 6 (hArp6)(hARPX) [Source:UniProtKB/Swiss-Prot;Acc:Q9GZN1]
RAB11FIP2	1.52193	1.5399e-24	9.08795e-24	9.52	6.05	10	-	119764429	119806114	mRNA;	Rab11 family-interacting protein 2 (Rab11- FIP2)(NRip11) [Source:UniProtKB/Swiss-Prot;Acc:Q7L804]
GABRE	4.06302	1.54633e-24	9.12239e-24	2.15	0.51	X	-	151121597	151143152	mRNA;	Gamma-aminobutyric acid receptor subunit epsilon Precursor (GABA(A) receptor subunit epsilon) [Source:UniProtKB/Swiss-Prot;Acc:P78334]
IKZF5	1.67427	1.61184e-24	9.498e-24	13.98	8.08	10	-	124751965	124768321	mRNA;	Zinc finger protein Pegasus (Ikaros family zinc finger protein 5) [Source:UniProtKB/Swiss- Prot;Acc:Q9H5V7]
KIAA1958	1.7932	1.73349e-24	1.02109e-23	8.75	4.72	9	+	115249248	115422706	mRNA;	Uncharacterized protein KIAA1958 [Source:UniProtKB/Swiss-Prot;Acc:Q8N8K9]
CCDC80	2.01446	2.14652e-24	1.26149e-23	5.28	2.53	3	-	112323413	112359977	mRNA;	Coiled-coil domain-containing protein 80 Precursor (Down-regulated by oncogenes protein 1) [Source:UniProtKB/Swiss-Prot;Acc:Q76M96]
MYL7	15.06	2.14732e-24	1.26148e-23	3.1	0.2	7	-	44178463	44180931	mRNA;	Myosin regulatory light chain 2, atrial isoform (Myosin light chain 2a)(MLC-2a)(MLC2a)(Myosin regulatory light chain 7) [Source:UniProtKB/Swiss-Prot;Acc:Q01449]
MFAP3	1.55514	2.54925e-24	1.49475e-23	9.87	6.14	5	+	153418519	153437014	mRNA;	Microfibril-associated glycoprotein 3 Precursor [Source:UniProtKB/Swiss-Prot;Acc:P55082]
VPS24	1.57515	2.94328e-24	1.72121e-23	7.36	4.52	2	-	86730553	86948245	mRNA;	Charged multivesicular body protein 3 (Chromatin- modifying protein 3)(Vacuolar protein-sorting-associated protein 24)(hVps24)(Neuroendocrine differentiation factor) [Source:UniProtKB/Swiss-Prot;Acc:Q9Y3E7]
SLC16A14	5.24099	3.55464e-24	2.07479e-23	1.39	0.26	2	-	230899700	230933709	mRNA;	Monocarboxylate transporter 14 (MCT 14)(Solute carrier family 16 member 14) [Source:UniProtKB/Swiss- Prot;Acc:Q7RTX9]
C11orf90	18.9433	3.72682e-24	2.17365e-23	1.33	0.07	11	-	93551398	93583697	mRNA;	Uncharacterized protein C11orf90 Precursor [Source:UniProtKB/Swiss-Prot;Acc:A8MXK1]
CD109	1.70995	3.84384e-24	2.24105e-23	3.92	2.22	6	+	74405514	74538041	mRNA;	CD109 antigen Precursor (C3 and PZP-like alpha-2- macroglobulin domain-containing protein 7)(150 KDa TGF- beta-1-binding protein)(Platelet-specific Gov antigen)(p180)(r150)(CD109 antigen) [Source:UniProtKB/Swiss-Prot;Acc:Q6YHK3]
ZSWIM7	1.80079	3.97327e-24	2.31476e-23	15.8	8.49	17	-	15879874	15903006	mRNA;	Zinc finger SWIM domain-containing protein 7 (SWIM domain-containing and Srs2-interacting protein 1 homolog) [Source:UniProtKB/Swiss-Prot;Acc:Q19AV6]
RPS10	1.912	5.52508e-24	3.21033e-23	37.27	18.86	6	-	34385231	34393876	mRNA;	40S ribosomal protein S10 [Source:UniProtKB/Swiss- Prot;Acc:P46783]
HACL1	1.50441	5.52817e-24	3.21092e-23	29.35	18.87	3	-	15602242	15643130	mRNA;	2-hydroxyacyl-CoA lyase 1 (EC 4.1.-.-)(2- hydroxyphytanoyl-CoA lyase)(2-HPCL)(Phytanoyl-CoA 2- hydroxylase 2) [Source:UniProtKB/Swiss-Prot;Acc:Q9UJ83]
CCDC46	3.38208	5.9617e-24	3.45752e-23	2.56	0.73	17	-	63631659	64187987	mRNA;	Coiled-coil domain-containing protein 46 [Source:UniProtKB/Swiss-Prot;Acc:Q8N8E3]
BTN3A1	3.17603	6.20635e-24	3.5967e-23	2.53	0.77	6	+	26402465	26415444	mRNA;	Butyrophilin subfamily 3 member A1 Precursor (CD277 antigen) [Source:UniProtKB/Swiss-Prot;Acc:O00481]
C1R	2.66808	6.71507e-24	3.88713e-23	6.36	2.3	12	-	7187836	7244412	mRNA;	Complement C1r subcomponent Precursor (EC 3.4.21.41)(Complement component 1, r subcomponent) [Contains Complement C1r subcomponent heavy chain;Complement C1r subcomponent light chain] [Source:UniProtKB/Swiss-Prot;Acc:P00736]
AC008969.6	3.00949	6.96444e-24	4.02996e-23	4.8	1.54	19	+	58513429	58518570	mRNA;	cDNA FLJ37429 fis, clone BRAWH2001666 [Source:UniProtKB/TrEMBL;Acc:Q8N9G5]
ARHGAP26	1.55043	7.02284e-24	4.06224e-23	5.04	3.15	5	+	142150292	142608572	mRNA;	Rho GTPase-activating protein 26 (Rho-type GTPase- activating protein 26)(Oligophrenin-1-like protein)(GTPase regulator associated with focal adhesion kinase) [Source:UniProtKB/Swiss-Prot;Acc:Q9UNA1]
FAM149B1	1.91209	7.15125e-24	4.13496e-23	8.15	4.12	10	+	74927877	75001938	mRNA;	Protein FAM149B1 [Source:UniProtKB/Swiss- Prot;Acc:Q96BN6]
C14orf102	1.94275	1.08188e-23	6.22523e-23	6.65	3.31	14	-	90744398	90798285	mRNA;	UPF0614 protein C14orf102 [Source:UniProtKB/Swiss- Prot;Acc:Q9H7Z3]
EGR3	14.6811	1.09826e-23	6.31479e-23	0.98	0.06	8	-	22545174	22550815	mRNA;	Early growth response protein 3 (EGR-3)(Zinc finger protein pilot) [Source:UniProtKB/Swiss-Prot;Acc:Q06889]
CASP6	1.91852	1.135e-23	6.52117e-23	15.75	7.94	4	-	110609785	110624629	mRNA;	Caspase-6 Precursor (CASP-6)(EC 3.4.22.59)(Apoptotic protease Mch-2) [Contains Caspase-6 subunit p18;Caspase-6 subunit p11] [Source:UniProtKB/Swiss-Prot;Acc:P55212]
NLRC5	3.47959	1.32516e-23	7.59957e-23	1.38	0.38	16	+	57023410	57117436	mRNA;	Protein NLRC5 (Nucleotide-binding oligomerization domain protein 4)(Nucleotide-binding oligomerization domain protein 27)(Protein Caterpiller 16.1)(CLR16.1) [Source:UniProtKB/Swiss-Prot;Acc:Q86WI3]
DNAH14	1.78236	1.36445e-23	7.82199e-23	1.71	0.93	1	+	225083964	225587299	mRNA;	Dynein heavy chain 14, axonemal (Axonemal beta dynein heavy chain 14)(Ciliary dynein heavy chain 14) [Source:UniProtKB/Swiss-Prot;Acc:Q0VDD8]
GRAMD1B	2.5965	1.44062e-23	8.24642e-23	4.79	1.78	11	+	123396528	123493518	mRNA;	GRAM domain-containing protein 1B [Source:UniProtKB/Swiss-Prot;Acc:Q3KR37]
PDIK1L	2.9345	2.11633e-23	1.20606e-22	2.56	0.84	1	+	26437664	26452021	mRNA;	Serine/threonine-protein kinase PDIK1L (EC 2.7.11.1)(PDLIM1-interacting kinase 1-like) [Source:UniProtKB/Swiss-Prot;Acc:Q8N165]
ADAMTS20	2.04083	2.26109e-23	1.28713e-22	3.69	1.75	12	-	43748012	43945724	mRNA;	A disintegrin and metalloproteinase with thrombospondin motifs 20 Precursor (ADAMTS-20)(ADAM-TS 20)(ADAM-TS20)(EC 3.4.24.-) [Source:UniProtKB/Swiss- Prot;Acc:P59510]
CREB5	2.70296	2.40668e-23	1.36899e-22	1.42	0.51	7	+	28338940	28865511	mRNA;	Cyclic AMP-responsive element-binding protein 5 (cAMP-responsive element-binding protein 5)(CREB-5)(CRE- BPa) [Source:UniProtKB/Swiss-Prot;Acc:Q02930]
SLC25A11	1.73858	2.41856e-23	1.37525e-22	22.86	12.72	17	-	4840605	4843318	mRNA;	Mitochondrial 2-oxoglutarate/malate carrier protein (OGCP)(Solute carrier family 25 member 11) [Source:UniProtKB/Swiss-Prot;Acc:Q02978]
C10orf33	3.19932	2.46783e-23	1.40274e-22	5.16	1.56	10	-	100143326	100174941	mRNA;	Probable oxidoreductase C10orf33 (EC 1.-.-.-) [Source:UniProtKB/Swiss-Prot;Acc:Q8N2H3]
GPSM2	2.18796	2.51426e-23	1.42861e-22	4.79	2.12	1	+	109417972	109473044	mRNA;	G-protein-signaling modulator 2 (Mosaic protein LGN) [Source:UniProtKB/Swiss-Prot;Acc:P81274]
MRPL39	1.74565	2.67871e-23	1.52093e-22	28.65	15.87	21	-	26957968	26979801	mRNA;	39S ribosomal protein L39, mitochondrial (L39mt)(MRP-L39)(39S ribosomal protein L5, mitochondrial)(L5mt)(MRP-L5) [Source:UniProtKB/Swiss- Prot;Acc:Q9NYK5]
AK5	2.97375	2.83772e-23	1.61003e-22	2.62	0.85	1	+	77747736	78025650	mRNA;	Adenylate kinase isoenzyme 5 (AK 5)(EC 2.7.4.3)(ATP-AMP transphosphorylase 5) [Source:UniProtKB/Swiss-Prot;Acc:Q9Y6K8]
COPEB	2.39263	3.17865e-23	1.79948e-22	9.16	3.7	10	-	3821260	3827455	mRNA;	Krueppel-like factor 6 (Core promoter element- binding protein)(B-cell-derived protein 1)(Proto-oncogene BCD1)(Transcription factor Zf9)(GC-rich sites-binding factor GBF) [Source:UniProtKB/Swiss-Prot;Acc:Q99612]
SYCP2L	2.94674	3.24315e-23	1.83532e-22	3.69	1.21	6	+	10887064	10974537	mRNA;	Synaptonemal complex protein 2-like (SCP-2- like)(145 kDa nucleolar protein homolog)(hsNO145) [Source:UniProtKB/Swiss-Prot;Acc:Q5T4T6]
THNSL1	2.34741	3.31413e-23	1.87412e-22	4.38	1.81	10	+	25305508	25315591	mRNA;	Threonine synthase-like 1 (TSH1) [Source:UniProtKB/Swiss-Prot;Acc:Q8IYQ7]
ODF2	1.58709	3.56389e-23	2.01462e-22	10.74	6.54	9	+	131218371	131263238	mRNA;	Outer dense fiber protein 2 (Outer dense fiber of sperm tails protein 2)(Cenexin) [Source:UniProtKB/Swiss- Prot;Acc:Q5BJF6]
NEK3	1.7102	4.19619e-23	2.36684e-22	13.69	7.74	13	-	52706779	52733996	mRNA;	Serine/threonine-protein kinase Nek3 (EC 2.7.11.1)(NimA-related protein kinase 3)(HSPK 36) [Source:UniProtKB/Swiss-Prot;Acc:P51956]
VPS36	1.56283	4.25695e-23	2.40024e-22	10.97	6.79	13	-	52986739	53024763	mRNA;	Vacuolar protein-sorting-associated protein 36 (ESCRT-II complex subunit VPS36)(ELL-associated protein of 45 kDa) [Source:UniProtKB/Swiss-Prot;Acc:Q86VN1]
POLL	1.72997	4.64395e-23	2.61461e-22	9.69	5.42	10	-	103338639	103348014	mRNA;	DNA polymerase lambda (Pol Lambda)(EC 2.7.7.7)(EC 4.2.99.-)(DNA polymerase kappa)(DNA polymerase beta-2)(Pol beta2) [Source:UniProtKB/Swiss-Prot;Acc:Q9UGP5]
NAPG	1.55293	4.74318e-23	2.66951e-22	13.51	8.41	18	+	10525873	10552762	mRNA;	Gamma-soluble NSF attachment protein (SNAP- gamma)(N-ethylmaleimide-sensitive factor attachment protein gamma) [Source:UniProtKB/Swiss-Prot;Acc:Q99747]
PIBF1	2.13896	4.87632e-23	2.74244e-22	6.28	2.84	13	+	73356230	73590592	mRNA;	Progesterone-induced-blocking factor 1 [Source:UniProtKB/Swiss-Prot;Acc:Q8WXW3]
SLC22A23	1.66137	5.90231e-23	3.3074e-22	5.5	3.2	6	-	3269210	3456793	mRNA;	Solute carrier family 22 member 23 [Source:UniProtKB/Swiss-Prot;Acc:A1A5C7]
EDEM1	1.5797	5.92827e-23	3.31953e-22	7.12	4.36	3	+	5229331	5261649	mRNA;	ER degradation-enhancing alpha-mannosidase-like 1 [Source:UniProtKB/Swiss-Prot;Acc:Q92611]
SYNJ2	1.72426	6.3753e-23	3.56855e-22	3.74	2.1	6	+	158402919	158519568	mRNA;	Synaptojanin-2 (EC 3.1.3.36)(Synaptic inositol-1,4, 5-trisphosphate 5-phosphatase 2) [Source:UniProtKB/Swiss- Prot;Acc:O15056]
STX18	2.13001	9.29329e-23	5.18307e-22	9.1	4.13	4	-	4420698	4543775	mRNA;	Syntaxin-18 (Cell growth-inhibiting gene 9 protein) [Source:UniProtKB/Swiss-Prot;Acc:Q9P2W9]
ERCC5	1.55854	9.34878e-23	5.21213e-22	8.7	5.4	13	+	103498174	103528345	mRNA;	DNA repair protein complementing XP-G cells (EC 3.1.-.-)(Xeroderma pigmentosum group G-complementing protein)(DNA excision repair protein ERCC-5) [Source:UniProtKB/Swiss-Prot;Acc:P28715]
TCF7L2	1.53413	9.40565e-23	5.24194e-22	17.55	11.07	10	+	114710009	114926083	mRNA;	Transcription factor 7-like 2 (HMG box transcription factor 4)(T-cell-specific transcription factor 4)(TCF-4)(hTCF-4) [Source:UniProtKB/Swiss- Prot;Acc:Q9NQB0]
AC106878.3	2.1745	9.64978e-23	5.37411e-22	15.26	6.79	4	-	170650616	170679104	mRNA;	UPF0609 protein C4orf27 [Source:UniProtKB/Swiss- Prot;Acc:Q9NWY4]
C16orf58	1.51934	1.17522e-22	6.53083e-22	17.71	11.27	16	-	31500815	31519706	mRNA;	UPF0420 protein C16orf58 [Source:UniProtKB/Swiss- Prot;Acc:Q96GQ5]
DDX60L	4.49474	1.23579e-22	6.85753e-22	1.06	0.23	4	-	169277886	169401638	mRNA;	Probable ATP-dependent RNA helicase DDX60-like (EC 3.6.1.-)(DEAD box protein 60-like) [Source:UniProtKB/Swiss-Prot;Acc:Q5H9U9]
EVL	1.51319	1.25025e-22	6.93277e-22	26.26	16.79	14	+	100438151	100610572	mRNA;	Ena/VASP-like protein (Ena/vasodilator-stimulated phosphoprotein-like) [Source:UniProtKB/Swiss- Prot;Acc:Q9UI08]
KIAA0355	1.53425	1.26092e-22	6.98946e-22	7.73	4.87	19	+	34745456	34846471	mRNA;	Uncharacterized protein KIAA0355 [Source:UniProtKB/Swiss-Prot;Acc:O15063]
VPS8	1.54513	1.32533e-22	7.34385e-22	6.32	3.96	3	+	184529925	184770402	mRNA;	Vacuolar protein sorting-associated protein 8 homolog [Source:UniProtKB/Swiss-Prot;Acc:Q8N3P4]
EVC	2.00258	1.38899e-22	7.69382e-22	3.1	1.5	4	+	5712924	5830772	mRNA;	Ellis-van Creveld syndrome protein (DWF-1) [Source:UniProtKB/Swiss-Prot;Acc:P57679]
AC021649.18	2.09374	1.39505e-22	7.72185e-22	5.55	2.56	3	-	160801671	160823160	mRNA;	UDP-GalNAc:beta-1,3-N- acetylgalactosaminyltransferase 1 (EC 2.4.1.79)(Beta-3- GalNAc-T1)(Beta-1,3-galactosyltransferase 3)(Beta-1,3- GalTase 3)(Beta3Gal-T3)(b3Gal-T3)(Beta-3-Gx- T3)(Galactosylgalactosylglucosylceramide beta-D-acetyl- galactosaminyltransferase)(UDP-N- acetylgalactosamine:globotriaosylceramide beta-1,3-N- acetylgalactosaminyltransferase)(Globoside synthase) [Source:UniProtKB/Swiss…
TUBGCP3	1.52174	1.42747e-22	7.89562e-22	13.09	8.32	13	-	113139326	113242481	mRNA;	Gamma-tubulin complex component 3 (GCP- 3)(hGCP3)(Spindle pole body protein Spc98 homolog)(hSpc98)(h104p) [Source:UniProtKB/Swiss- Prot;Acc:Q96CW5]
STXBP3	1.51701	1.42883e-22	7.90032e-22	21.66	13.81	1	+	109289285	109352139	mRNA;	Syntaxin-binding protein 3 (Unc-18 homolog 3)(Unc- 18-3)(Unc-18C)(Platelet Sec1 protein)(PSP) [Source:UniProtKB/Swiss-Prot;Acc:O00186]
C1GALT1C1	1.72911	1.52503e-22	8.42921e-22	18.2	10.18	X	-	119759536	119763941	mRNA;	C1GALT1-specific chaperone 1 (Core 1 beta3- galactosyltransferase-specific molecular chaperone)(Beta1, 3-galactosyltransferase 2)(C1Gal-T2)(C1GalT2)(C38H2-like protein 1)(C38H2-L1) [Source:UniProtKB/Swiss- Prot;Acc:Q96EU7]
C14orf109	1.74249	1.7296e-22	9.54624e-22	23.85	13.24	14	+	93651296	93653431	mRNA;	UPF0694 transmembrane protein C14orf109 [Source:UniProtKB/Swiss-Prot;Acc:Q8N6I4]
NPAS4	5.00946	1.74453e-22	9.62518e-22	1.98	0.38	11	+	66188475	66194177	mRNA;	Neuronal PAS domain-containing protein 4 (Neuronal PAS4)(HLH-PAS transcription factor NXF) [Source:UniProtKB/Swiss-Prot;Acc:Q8IUM7]
INPP5B	1.63213	1.7835e-22	9.83666e-22	5.16	3.05	1	-	38326369	38412729	mRNA;	Type II inositol-1,4,5-trisphosphate 5-phosphatase Precursor (EC 3.1.3.36)(Phosphoinositide 5- phosphatase)(5PTase)(75 kDa inositol polyphosphate-5- phosphatase) [Source:UniProtKB/Swiss-Prot;Acc:P32019]
UBE2S	2.02233	1.92425e-22	1.06092e-21	18.26	8.73	19	-	55912652	55919325	mRNA;	Ubiquitin-conjugating enzyme E2 S (EC 6.3.2.19)(Ubiquitin-protein ligase S)(Ubiquitin carrier protein S)(Ubiquitin-conjugating enzyme E2-24 kDa)(E2- EPF5) [Source:UniProtKB/Swiss-Prot;Acc:Q16763]
VPS29	1.72849	1.96434e-22	1.08263e-21	29.82	16.69	12	-	110929330	110939916	mRNA;	Vacuolar protein sorting-associated protein 29 (EC 3.1.3.3)(Vesicle protein sorting 29)(hVPS29)(PEP11) [Source:UniProtKB/Swiss-Prot;Acc:Q9UBQ0]
ZNF280B	1.97484	2.17552e-22	1.19817e-21	4	1.96	22	-	22838767	22863505	mRNA;	Zinc finger protein 280B (Suppressor of hairy wing homolog 2)(5'OY11.1)(Zinc finger protein 632)(Zinc finger protein 279) [Source:UniProtKB/Swiss-Prot;Acc:Q86YH2]
SSPO	11.7449	2.31604e-22	1.27419e-21	0.25	0.02	7	+	149473131	149531054	mRNA;	SCO-spondin Precursor [Source:UniProtKB/Swiss- Prot;Acc:A2VEC9]
SAR1B	1.81856	2.63865e-22	1.44961e-21	20.71	11.02	5	-	133942120	133968527	mRNA;	GTP-binding protein SAR1b (GTBPB) [Source:UniProtKB/Swiss-Prot;Acc:Q9Y6B6]
MPHOSPH6	1.97248	2.64978e-22	1.45521e-21	20.79	10.19	16	-	82181767	82203829	mRNA;	M-phase phosphoprotein 6 [Source:UniProtKB/Swiss- Prot;Acc:Q99547]
TOX	1.63871	2.66105e-22	1.46088e-21	9.55	5.64	8	-	59717977	60031767	mRNA;	Thymocyte selection-associated high mobility group box protein TOX (Thymus high mobility group box protein TOX) [Source:UniProtKB/Swiss-Prot;Acc:O94900]
OSMR	2.63535	2.69357e-22	1.47821e-21	3.09	1.14	5	+	38846136	38934402	mRNA;	Oncostatin-M specific receptor subunit beta Precursor [Source:UniProtKB/Swiss-Prot;Acc:Q99650]
HIBCH	1.78965	3.13657e-22	1.71887e-21	10.8	5.84	2	-	191054461	191208919	mRNA;	3-hydroxyisobutyryl-CoA hydrolase, mitochondrial Precursor (EC 3.1.2.4)(3-hydroxyisobutyryl-coenzyme A hydrolase)(HIB-CoA hydrolase)(HIBYL-CoA-H) [Source:UniProtKB/Swiss-Prot;Acc:Q6NVY1]
PARD6B	1.74885	3.17676e-22	1.74028e-21	6.71	3.71	20	+	49348081	49373332	mRNA;	Partitioning defective 6 homolog beta (PAR-6 beta)(PAR-6B) [Source:UniProtKB/Swiss-Prot;Acc:Q9BYG5]
SSFA2	1.8745	3.25092e-22	1.78027e-21	4.09	2.11	2	+	182756472	182795465	mRNA;	Sperm-specific antigen 2 (Cleavage signal-1 protein)(CS-1)(Ki-ras-induced actin-interacting protein) [Source:UniProtKB/Swiss-Prot;Acc:P28290]
NHSL1	1.63274	3.32792e-22	1.82114e-21	5.42	3.21	6	-	138743180	138893048	mRNA;	NHS-like protein 1 [Source:UniProtKB/Swiss- Prot;Acc:Q5SYE7]
SEC61A2	1.6817	3.60731e-22	1.97263e-21	10.41	5.99	10	+	12171636	12211956	mRNA;	Protein transport protein Sec61 subunit alpha isoform 2 (Sec61 alpha-2) [Source:UniProtKB/Swiss- Prot;Acc:Q9H9S3]
PRMT10	1.77614	3.79411e-22	2.07331e-21	9.84	5.36	4	-	148559334	148605314	mRNA;	TPR repeat-containing protein LOC90826 [Source:UniProtKB/Swiss-Prot;Acc:Q6P2P2]
PIK3C3	1.59989	3.99524e-22	2.17937e-21	13.91	8.41	18	+	39535199	39661444	mRNA;	Phosphatidylinositol 3-kinase catalytic subunit type 3 (PtdIns-3-kinase type 3)(PI3-kinase type 3)(PI3K type 3)(EC 2.7.1.137)(Phosphoinositide-3-kinase class 3)(Phosphatidylinositol 3-kinase p100 subunit) [Source:UniProtKB/Swiss-Prot;Acc:Q8NEB9]
COG6	1.60139	4.18994e-22	2.28153e-21	6.07	3.66	13	+	40229764	40365802	mRNA;	Conserved oligomeric Golgi complex subunit 6 (COG complex subunit 6)(Component of oligomeric Golgi complex 6) [Source:UniProtKB/Swiss-Prot;Acc:Q9Y2V7]
MPP6	1.62546	4.37045e-22	2.37815e-21	13.82	8.23	7	+	24612887	24727497	mRNA;	MAGUK p55 subfamily member 6 (Veli-associated MAGUK 1)(VAM-1) [Source:UniProtKB/Swiss-Prot;Acc:Q9NZW5]
NEDD4	2.48692	5.51755e-22	2.99178e-21	1.8	0.7	15	-	56119131	56286053	mRNA;	E3 ubiquitin-protein ligase NEDD4 (EC 6.3.2.- )(Neural precursor cell expressed developmentally down- regulated protein 4)(NEDD-4) [Source:UniProtKB/Swiss- Prot;Acc:P46934]
MAP1LC3B	1.54911	5.63454e-22	3.05306e-21	21.12	13.19	16	+	87425801	87438369	mRNA;	Microtubule-associated proteins 1A/1B light chain 3B Precursor (Microtubule-associated protein 1 light chain 3 beta)(MAP1A/1B light chain 3 B)(MAP1A/MAP1B LC3 B)(MAP1 light chain 3-like protein 2)(Autophagy-related protein LC3 B)(Autophagy-related ubiquitin-like modifier LC3 B) [Source:UniProtKB/Swiss-Prot;Acc:Q9GZQ8]
PADI3	10.1031	5.72325e-22	3.09896e-21	1.38	0.13	1	+	17575593	17610728	mRNA;	Protein-arginine deiminase type-3 (EC 3.5.3.15)(Protein-arginine deiminase type III)(Peptidylarginine deiminase III) [Source:UniProtKB/Swiss-Prot;Acc:Q9ULW8]
BAG1	1.55317	5.86487e-22	3.1723e-21	9.01	5.61	9	-	33252477	33264761	mRNA;	BAG family molecular chaperone regulator 1 (BAG- 1)(Bcl-2-associated athanogene 1)(Glucocorticoid receptor- associated protein RAP46) [Source:UniProtKB/Swiss- Prot;Acc:Q99933]
MYCL1	1.69479	6.27352e-22	3.38739e-21	6.98	3.98	1	-	40361098	40367687	mRNA;	L-myc-1 proto-oncogene protein [Source:UniProtKB/Swiss-Prot;Acc:P12524]
CRLF3	1.81429	6.29166e-22	3.396e-21	9.61	5.12	17	-	29109726	29151778	mRNA;	Cytokine receptor-like factor 3 (Cytokine receptor- related protein 4)(Cytokine receptor-like molecule 9)(CREME-9)(Type I cytokine receptor-like factor p48) [Source:UniProtKB/Swiss-Prot;Acc:Q8IUI8]
PRDM5	1.82996	6.42445e-22	3.46646e-21	10.87	5.75	4	-	121615930	121844013	mRNA;	PR domain zinc finger protein 5 (PR domain- containing protein 5) [Source:UniProtKB/Swiss- Prot;Acc:Q9NQX1]
C2orf86	1.83807	7.33262e-22	3.94682e-21	2.73	1.44	2	-	63348518	63815933	mRNA;	WD repeat-containing protein C2orf86 [Source:UniProtKB/Swiss-Prot;Acc:O95876]
TRPC1	1.73006	8.40942e-22	4.51224e-21	7.48	4.18	3	+	142443266	142526725	mRNA;	Short transient receptor potential channel 1 (TrpC1)(Transient receptor protein 1)(TRP-1) [Source:UniProtKB/Swiss-Prot;Acc:P48995]
ZNF236	1.59226	9.02866e-22	4.83945e-21	5.21	3.16	18	+	74536116	74682680	mRNA;	Zinc finger protein 236 [Source:UniProtKB/Swiss- Prot;Acc:Q9UL36]
NAGA	1.74066	9.45142e-22	5.05902e-21	8.34	4.63	22	-	42428724	42466846	mRNA;	Alpha-N-acetylgalactosaminidase Precursor (EC 3.2.1.49)(Alpha-galactosidase B) [Source:UniProtKB/Swiss- Prot;Acc:P17050]
PINK1	1.79875	1.01159e-21	5.41091e-21	10.7	5.75	1	+	20959948	20978003	mRNA;	Serine/threonine-protein kinase PINK1, mitochondrial Precursor (EC 2.7.11.1)(PTEN-induced putative kinase protein 1)(BRPK) [Source:UniProtKB/Swiss- Prot;Acc:Q9BXM7]
ACVR1	1.73497	1.01345e-21	5.41901e-21	8.17	4.56	2	-	158592961	158732374	mRNA;	Activin receptor type-1 Precursor (EC 2.7.11.30)(Activin receptor type I)(ACTR- I)(Serine/threonine-protein kinase receptor R1)(SKR1)(Activin receptor-like kinase 2)(ALK-2)(TGF-B superfamily receptor type I)(TSR-I) [Source:UniProtKB/Swiss-Prot;Acc:Q04771]
SPAG17	46.6006	1.02711e-21	5.49013e-21	0.39	0.01	1	-	118496288	118727848	mRNA;	Sperm-associated antigen 17 (Projection protein PF6 homolog) [Source:UniProtKB/Swiss-Prot;Acc:Q6Q759]
LCTL	2.65207	1.04939e-21	5.60533e-21	5.88	2.14	15	-	66840536	66857835	mRNA;	Lactase-like protein Precursor (Klotho/lactase- phlorizin hydrolase-related protein) [Source:UniProtKB/Swiss-Prot;Acc:Q6UWM7]
TOR1AIP2	1.89433	1.11962e-21	5.97223e-21	5.64	2.88	1	-	179813068	179846938	mRNA;	Torsin-1A-interacting protein 2 (Lumenal domain- like LAP1) [Source:UniProtKB/Swiss-Prot;Acc:Q8NFQ8]
HAUS3	1.55073	1.1832e-21	6.30264e-21	7.98	4.98	4	-	2230096	2243891	mRNA;	Uncharacterized protein C4orf15 [Source:UniProtKB/Swiss-Prot;Acc:Q68CZ6]
CACNA1C	3.55905	1.24112e-21	6.60661e-21	0.59	0.16	12	+	2080229	2807115	mRNA;	Voltage-dependent L-type calcium channel subunit alpha-1C (Voltage-gated calcium channel subunit alpha Cav1.2)(Calcium channel, L type, alpha-1 polypeptide, isoform 1, cardiac muscle) [Source:UniProtKB/Swiss- Prot;Acc:Q13936]
C7orf26	1.78034	1.24319e-21	6.61303e-21	11.88	6.45	7	+	6629776	6648355	mRNA;	Uncharacterized protein C7orf26 [Source:UniProtKB/Swiss-Prot;Acc:Q96N11]
UBA5	1.5838	1.24609e-21	6.62619e-21	13.31	8.13	3	+	132373290	132396941	mRNA;	Ubiquitin-like modifier-activating enzyme 5 (Ubiquitin-activating enzyme 5)(Ubiquitin-activating enzyme E1 domain-containing protein 1)(UFM1-activating enzyme)(ThiFP1) [Source:UniProtKB/Swiss-Prot;Acc:Q9GZZ9]
VPS13C	1.53437	1.36393e-21	7.2478e-21	3.61	2.27	15	-	62144592	62352647	mRNA;	Vacuolar protein sorting-associated protein 13C [Source:UniProtKB/Swiss-Prot;Acc:Q709C8]
GPRIN2	1.79101	1.44809e-21	7.68446e-21	14.52	7.84	10	+	46994087	47000573	mRNA;	G protein-regulated inducer of neurite outgrowth 2 (GRIN2) [Source:UniProtKB/Swiss-Prot;Acc:O60269]
UBR3	1.51791	1.59572e-21	8.45914e-21	5.98	3.81	2	+	170683968	170940641	mRNA;	E3 ubiquitin-protein ligase UBR3 (EC 6.3.2.-)(N- recognin-3)(Ubiquitin-protein ligase E3-alpha- 3)(Ubiquitin-protein ligase E3-alpha-III)(Zinc finger protein 650) [Source:UniProtKB/Swiss-Prot;Acc:Q6ZT12]
INPP5A	1.82376	1.83818e-21	9.73775e-21	8.58	4.55	10	+	134351353	134596984	mRNA;	Type I inositol-1,4,5-trisphosphate 5-phosphatase (5PTase)(EC 3.1.3.56) [Source:UniProtKB/Swiss- Prot;Acc:Q14642]
CWF19L1	1.55428	1.88948e-21	1.00026e-20	17.55	10.92	10	-	101992055	102027437	mRNA;	CWF19-like protein 1 [Source:UniProtKB/Swiss- Prot;Acc:Q69YN2]
MED30	2.80091	1.88992e-21	1.00015e-20	11.73	4.05	8	+	118532965	118552499	mRNA;	Mediator of RNA polymerase II transcription subunit 30 (Mediator complex subunit 30)(Thyroid hormone receptor- associated protein 6)(Thyroid hormone receptor-associated protein complex 25 kDa component)(Trap25)(TRAP/Mediator complex component TRAP25) [Source:UniProtKB/Swiss- Prot;Acc:Q96HR3]
DDX12	2.26172	2.12013e-21	1.12064e-20	4.1	1.75	12	-	9570287	9600824	mRNA;	Probable ATP-dependent RNA helicase DDX12 (EC 3.6.1.-)(DEAD/H box protein 12)(CHL1-related protein 2)(hCHLR2) [Source:UniProtKB/Swiss-Prot;Acc:Q92771]
TRAF1	2.26172	2.12013e-21	1.12064e-20	2.57	1.1	9	-	123664672	123691047	mRNA;	TNF receptor-associated factor 1 (Epstein-Barr virus-induced protein 6) [Source:UniProtKB/Swiss- Prot;Acc:Q13077]
EXOC6	2.28504	2.18501e-21	1.15433e-20	2.64	1.12	10	+	94594470	94819250	mRNA;	Exocyst complex component 6 (Exocyst complex component Sec15A)(SEC15-like protein 1) [Source:UniProtKB/Swiss-Prot;Acc:Q8TAG9]
FUNDC2	1.88171	2.65193e-21	1.39718e-20	7.66	3.94	X	+	154255064	154285190	mRNA;	FUN14 domain-containing protein 2 (Hepatitis C virus core-binding protein 6)(Cervical cancer proto- oncogene 3 protein)(HCC-3) [Source:UniProtKB/Swiss- Prot;Acc:Q9BWH2]
PTPLA	2.00484	2.69521e-21	1.4195e-20	13.8	6.66	10	-	17631965	17659373	mRNA;	Protein-tyrosine phosphatase-like member A (Cementum attachment protein) [Source:UniProtKB/Swiss- Prot;Acc:B0YJ81]
HTATIP2	1.58407	2.82747e-21	1.48611e-20	22.85	13.95	11	+	20385231	20405329	mRNA;	Oxidoreductase HTATIP2 (EC 1.1.1.-)(HIV-1 TAT- interactive protein 2)(30 kDa HIV-1 TAT-interacting protein) [Source:UniProtKB/Swiss-Prot;Acc:Q9BUP3]
MCTP2	3.47666	2.97136e-21	1.55961e-20	1.88	0.52	15	+	94774951	95023632	mRNA;	Multiple C2 and transmembrane domain-containing protein 2 [Source:UniProtKB/Swiss-Prot;Acc:Q6DN12]
EZH1	1.51629	3.37711e-21	1.77077e-20	10.89	6.95	17	-	40852294	40897071	mRNA;	Histone-lysine N-methyltransferase EZH1 (EC 2.1.1.43)(Enhancer of zeste homolog 1)(ENX-2) [Source:UniProtKB/Swiss-Prot;Acc:Q92800]
HIVEP2	1.75879	3.47946e-21	1.82258e-20	3.04	1.67	6	-	143072604	143266338	mRNA;	Transcription factor HIVEP2 (Human immunodeficiency virus type I enhancer-binding protein 2)(HIV-EP2)(MHC- binding protein 2)(MBP-2) [Source:UniProtKB/Swiss- Prot;Acc:P31629]
MYO9A	1.90771	3.69706e-21	1.9359e-20	2.65	1.34	15	-	72118369	72410422	mRNA;	Myosin-IXa (Unconventional myosin-9a) [Source:UniProtKB/Swiss-Prot;Acc:B2RTY4]
DAZL	1.77141	3.7893e-21	1.98286e-20	8.66	4.73	3	-	16628303	16711813	mRNA;	Deleted in azoospermia-like (DAZ-like autosomal)(Deleted in azoospermia-like 1)(DAZ homolog)(SPGY-like-autosomal) [Source:UniProtKB/Swiss- Prot;Acc:Q92904]
OAS3	3.42063	3.78964e-21	1.98236e-20	1.29	0.37	12	+	113376157	113411050	mRNA;	2'-5'-oligoadenylate synthetase 3 ((2-5')oligo(A) synthetase 3)(2-5A synthetase 3)(EC 2.7.7.-)(p100 OAS)(p100OAS) [Source:UniProtKB/Swiss-Prot;Acc:Q9Y6K5]
CER1	4.21695	3.94617e-21	2.06285e-20	5.83	1.34	9	-	14719731	14722715	mRNA;	Cerberus Precursor (Cerberus-related protein)(DAN domain family member 4) [Source:UniProtKB/Swiss- Prot;Acc:O95813]
PLXDC2	1.55725	4.19666e-21	2.19156e-20	14.69	9.12	10	+	20105168	20569286	mRNA;	Plexin domain-containing protein 2 Precursor (Tumor endothelial marker 7-related protein) [Source:UniProtKB/Swiss-Prot;Acc:Q6UX71]
FAM20A	5.57476	4.3785e-21	2.2842e-20	1.88	0.33	17	-	66533012	66597530	mRNA;	Protein FAM20A Precursor [Source:UniProtKB/Swiss- Prot;Acc:Q96MK3]
NPTX1	1.8774	4.97821e-21	2.59005e-20	4.48	2.31	17	-	78440633	78450404	mRNA;	Neuronal pentraxin-1 Precursor (NP1)(Neuronal pentraxin I)(NP-I) [Source:UniProtKB/Swiss- Prot;Acc:Q15818]
DENND1B	3.28019	5.44685e-21	2.83101e-20	0.96	0.28	1	-	197473878	197744763	mRNA;	DENN domain-containing protein 1B (Protein FAM31B) [Source:UniProtKB/Swiss-Prot;Acc:Q6P3S1]
PRPF40B	1.728	6.45481e-21	3.34699e-20	7.55	4.23	12	+	50017403	50038449	mRNA;	Pre-mRNA-processing factor 40 homolog B (Huntingtin-interacting protein C)(Huntingtin yeast partner C) [Source:UniProtKB/Swiss-Prot;Acc:Q6NWY9]
C8orf40	1.79378	7.26246e-21	3.75946e-20	17.6	9.49	8	+	42396298	42408139	mRNA;	UPF0697 protein C8orf40 [Source:UniProtKB/Swiss- Prot;Acc:Q96E16]
C17orf57	13.1656	7.46982e-21	3.86162e-20	0.97	0.07	17	+	45401347	45518675	mRNA;	EF-hand domain-containing protein C17orf57 [Source:UniProtKB/Swiss-Prot;Acc:Q8IY85]
USP40	2.06736	7.85787e-21	4.06087e-20	2.38	1.11	2	-	234384166	234474236	mRNA;	Ubiquitin carboxyl-terminal hydrolase 40 (EC 3.1.2.15)(Ubiquitin thioesterase 40)(Ubiquitin-specific- processing protease 40)(Deubiquitinating enzyme 40) [Source:UniProtKB/Swiss-Prot;Acc:Q9NVE5]
CACNA1I	2.33852	9.04059e-21	4.66739e-20	1.37	0.57	22	+	39966758	40085735	mRNA;	Voltage-dependent T-type calcium channel subunit alpha-1I (Voltage-gated calcium channel subunit alpha Cav3.3)(Ca(v)3.3) [Source:UniProtKB/Swiss- Prot;Acc:Q9P0X4]
RDM1	5.77043	9.37317e-21	4.83423e-20	4.11	0.69	17	-	34245070	34257780	mRNA;	RAD52 motif-containing protein 1 (RAD52 homolog B) [Source:UniProtKB/Swiss-Prot;Acc:Q8NG50]
CEP120	1.52684	9.84466e-21	5.07401e-20	9.49	6.01	5	-	122680579	122759252	mRNA;	Centrosomal protein of 120 kDa (Cep120)(Coiled-coil domain-containing protein 100) [Source:UniProtKB/Swiss- Prot;Acc:Q8N960]
COX16	1.54533	1.08881e-20	5.59684e-20	26.52	16.6	14	-	70791799	70826448	mRNA;	Cytochrome c oxidase assembly protein COX16 homolog, mitochondrial Precursor [Source:UniProtKB/Swiss- Prot;Acc:Q9P0S2]
HBEGF	2.88697	1.14947e-20	5.90278e-20	4.45	1.49	5	-	139712431	139726188	mRNA;	Proheparin-binding EGF-like growth factor Precursor [Contains Heparin-binding EGF-like growth factor(HB- EGF)(HBEGF)(Diphtheria toxin receptor)(DT-R)] [Source:UniProtKB/Swiss-Prot;Acc:Q99075]
CNNM2	1.80147	1.53515e-20	7.87018e-20	5.96	3.2	10	+	104678071	104838344	mRNA;	Metal transporter CNNM2 (Cyclin-M2)(Ancient conserved domain-containing protein 2) [Source:UniProtKB/Swiss-Prot;Acc:Q9H8M5]
CXorf57	1.91293	1.54393e-20	7.90996e-20	5.61	2.84	X	+	105855160	105922667	mRNA;	Uncharacterized protein CXorf57 [Source:UniProtKB/Swiss-Prot;Acc:Q6NSI4]
DUOX1	23.1109	1.57006e-20	8.03849e-20	0.58	0.02	15	+	45422192	45457774	mRNA;	Dual oxidase 1 Precursor (EC 1.6.3.1)(EC 1.11.1.- )(NADPH thyroid oxidase 1)(Large NOX 1)(Long NOX 1)(Thyroid oxidase 1) [Source:UniProtKB/Swiss- Prot;Acc:Q9NRD9]
VTI1A	1.89209	1.78929e-20	9.14269e-20	4.25	2.17	10	+	114206756	114578501	mRNA;	Vesicle transport through interaction with t-SNAREs homolog 1A (Vesicle transport v-SNARE protein Vti1-like 2)(Vti1-rp2) [Source:UniProtKB/Swiss-Prot;Acc:Q96AJ9]
OFD1	1.6646	1.83091e-20	9.34606e-20	8.9	5.17	X	+	13752832	13787480	mRNA;	Oral-facial-digital syndrome 1 protein (Protein 71- 7A) [Source:UniProtKB/Swiss-Prot;Acc:O75665]
HTR2C	2.77836	2.29769e-20	1.16901e-19	2.25	0.78	X	+	113818551	114144624	mRNA;	5-hydroxytryptamine receptor 2C (5-HTR2C)(5-HT- 2C)(5-HT2C)(5HT-1C)(Serotonin receptor 2C) [Source:UniProtKB/Swiss-Prot;Acc:P28335]
THNSL2	2.20568	2.4348e-20	1.23714e-19	3.99	1.75	2	+	88469835	88486146	mRNA;	Threonine synthase-like 2 (TSH2)(EC 4.2.3.-) [Source:UniProtKB/Swiss-Prot;Acc:Q86YJ6]
ENTPD5	2.50593	2.852e-20	1.44531e-19	6.48	2.5	14	-	74433193	74482634	mRNA;	Ectonucleoside triphosphate diphosphohydrolase 5 Precursor (NTPDase 5)(EC 3.6.1.6)(Nucleoside diphosphatase)(CD39 antigen-like 4)(ER-UDPase) [Source:UniProtKB/Swiss-Prot;Acc:O75356]
CDKAL1	1.76688	2.92868e-20	1.48368e-19	8.48	4.64	6	+	20534688	21232635	mRNA;	CDK5 regulatory subunit-associated protein 1-like 1 [Source:UniProtKB/Swiss-Prot;Acc:Q5VV42]
BACE2	2.71189	2.97645e-20	1.50738e-19	3.77	1.34	21	+	42539728	42648508	mRNA;	Beta-secretase 2 Precursor (EC 3.4.23.45)(Beta-site APP-cleaving enzyme 2)(Aspartyl protease 1)(Asp 1)(ASP1)(Membrane-associated aspartic protease 1)(Memapsin-1)(Aspartic-like protease 56 kDa)(Down region aspartic protease) [Source:UniProtKB/Swiss- Prot;Acc:Q9Y5Z0]
FLVCR2	2.15393	3.12682e-20	1.58198e-19	4.62	2.07	14	+	76044940	76114512	mRNA;	Feline leukemia virus subgroup C receptor-related protein 2 (Calcium-chelate transporter)(CCT) [Source:UniProtKB/Swiss-Prot;Acc:Q9UPI3]
PRELID2	3.94022	3.14019e-20	1.58822e-19	3.01	0.74	5	-	145138582	145214899	mRNA;	PRELI domain-containing protein 2 [Source:UniProtKB/Swiss-Prot;Acc:Q8N945]
ELAVL2	1.85038	3.23658e-20	1.63644e-19	4.98	2.6	9	-	23690102	23826335	mRNA;	ELAV-like protein 2 (Hu-antigen B)(HuB)(ELAV-like neuronal protein 1)(Nervous system-specific RNA-binding protein Hel-N1) [Source:UniProtKB/Swiss-Prot;Acc:Q12926]
ZSCAN21	1.67744	3.26867e-20	1.65212e-19	14.35	8.27	7	+	99647417	99669386	mRNA;	Zinc finger and SCAN domain-containing protein 21 (Zinc finger protein 38 homolog)(Zfp-38)(Renal carcinoma antigen NY-REN-21) [Source:UniProtKB/Swiss- Prot;Acc:Q9Y5A6]
TUSC4	1.72898	3.56497e-20	1.796e-19	14.26	7.98	3	-	50384919	50388486	mRNA;	Tumor suppressor candidate 4 (NPR2-like)(Gene 21 protein)(G21 protein) [Source:UniProtKB/Swiss- Prot;Acc:Q8WTW4]
HIVEP1	1.56093	3.79125e-20	1.90625e-19	4.61	2.86	6	+	12012571	12165232	mRNA;	Zinc finger protein 40 (Human immunodeficiency virus type I enhancer-binding protein 1)(HIV-EP1)(Major histocompatibility complex-binding protein 1)(MBP- 1)(Positive regulatory domain II-binding factor 1)(PRDII- BF1) [Source:UniProtKB/Swiss-Prot;Acc:P15822]
PTPN5	1.9061	4.57273e-20	2.29321e-19	5.35	2.72	11	-	18749477	18814268	mRNA;	Tyrosine-protein phosphatase non-receptor type 5 (EC 3.1.3.48)(Protein-tyrosine phosphatase striatum- enriched)(STEP)(Neural-specific protein-tyrosine phosphatase) [Source:UniProtKB/Swiss-Prot;Acc:P54829]
SYNM	2.29903	4.61346e-20	2.31213e-19	2	0.84	15	+	99645286	99675770	mRNA;	Synemin (Desmuslin) [Source:UniProtKB/Swiss- Prot;Acc:O15061]
SELENBP1	1.89898	4.80346e-20	2.40422e-19	9.74	4.96	1	-	151336781	151345183	mRNA;	Selenium-binding protein 1 (56 kDa selenium-binding protein)(SP56) [Source:UniProtKB/Swiss-Prot;Acc:Q13228]
EPHB6	1.85774	5.67323e-20	2.83221e-19	5.63	2.93	7	+	142552792	142568847	mRNA;	Ephrin type-B receptor 6 Precursor (Tyrosine- protein kinase-defective receptor EPH-6)(HEP) [Source:UniProtKB/Swiss-Prot;Acc:O15197]
ZNF667	2.50382	5.80547e-20	2.89635e-19	3.44	1.33	19	-	56951208	56988743	mRNA;	Zinc finger protein 667 [Source:UniProtKB/Swiss- Prot;Acc:Q5HYK9]
JAG1	1.52455	7.00121e-20	3.48276e-19	7.7	4.89	20	-	10618332	10654694	mRNA;	Protein jagged-1 Precursor (Jagged1)(hJ1)(CD339 antigen) [Source:UniProtKB/Swiss-Prot;Acc:P78504]
SETMAR	2.1399	7.43589e-20	3.69304e-19	5.51	2.49	3	+	4344988	4358949	mRNA;	Histone-lysine N-methyltransferase SETMAR (EC 2.1.1.43)(SET domain and mariner transposase fusion gene- containing protein)(Metnase)(Hsmar1) [Includes Histone- lysine N-methyltransferase;Mariner transposase Hsmar1] [Source:UniProtKB/Swiss-Prot;Acc:Q53H47]
DKK3	1.59889	8.78817e-20	4.34645e-19	12.52	7.58	11	-	11984547	12030917	mRNA;	Dickkopf-related protein 3 Precursor (Dickkopf- 3)(Dkk-3)(hDkk-3) [Source:UniProtKB/Swiss- Prot;Acc:Q9UBP4]
PLEKHA6	1.64754	9.62951e-20	4.75951e-19	4.42	2.59	1	-	204187982	204329044	mRNA;	Pleckstrin homology domain-containing family A member 6 (Phosphoinositol 3-phosphate-binding protein 3)(PEPP-3) [Source:UniProtKB/Swiss-Prot;Acc:Q9Y2H5]
GNE	1.72613	9.82354e-20	4.85385e-19	5.32	2.98	9	-	36214441	36277041	mRNA;	Bifunctional UDP-N-acetylglucosamine 2-epimerase/N- acetylmannosamine kinase (UDP-GlcNAc-2-epimerase/ManAc kinase) [Includes UDP-N-acetylglucosamine 2-epimerase(EC 5.1.3.14)(Uridine diphosphate-N-acetylglucosamine-2- epimerase)(UDP-GlcNAc-2-epimerase);N-acetylmannosamine kinase(EC 2.7.1.60)(ManAc kinase)] [Source:UniProtKB/Swiss-Prot;Acc:Q9Y223]
AFAP	1.50602	1.02258e-19	5.04935e-19	5.97	3.84	4	-	7760441	7941653	mRNA;	Actin filament-associated protein 1 (110 kDa actin filament-associated protein)(AFAP-110) [Source:UniProtKB/Swiss-Prot;Acc:Q8N556]
NR1D2	1.56853	1.09283e-19	5.39107e-19	9.04	5.57	3	+	23986751	24021236	mRNA;	Nuclear receptor subfamily 1 group D member 2 (Rev- erb-beta)(EAR-1R)(Orphan nuclear hormone receptor BD73) [Source:UniProtKB/Swiss-Prot;Acc:Q14995]
MUS81	1.51726	1.10967e-19	5.47068e-19	18.01	11.48	11	+	65627872	65633912	mRNA;	Crossover junction endonuclease MUS81 (EC 3.1.22.-) [Source:UniProtKB/Swiss-Prot;Acc:Q96NY9]
TULP4	1.55174	1.18366e-19	5.82614e-19	3.81	2.37	6	+	158733692	158932854	mRNA;	Tubby-related protein 4 (Tubby-like protein 4)(Tubby superfamily protein) [Source:UniProtKB/Swiss- Prot;Acc:Q9NRJ4]
MORN4	1.76624	1.24623e-19	6.12823e-19	8.65	4.74	10	-	99374311	99393852	mRNA;	MORN repeat-containing protein 4 (Protein 44050) [Source:UniProtKB/Swiss-Prot;Acc:Q8NDC4]
HFM1	2.77593	1.24718e-19	6.13093e-19	2.04	0.71	1	-	91726324	91870426	mRNA;	Probable ATP-dependent DNA helicase HFM1 (EC 3.6.1.-)(SEC63 domain-containing protein 1) [Source:UniProtKB/Swiss-Prot;Acc:A2PYH4]
PTEN	1.6114	1.34029e-19	6.58238e-19	6.57	3.95	10	+	89623195	89728531	mRNA;	Phosphatidylinositol-3,4,5-trisphosphate 3- phosphatase and dual-specificity protein phosphatase PTEN (EC 3.1.3.67)(EC 3.1.3.16)(EC 3.1.3.48)(Phosphatase and tensin homolog)(Mutated in multiple advanced cancers 1) [Source:UniProtKB/Swiss-Prot;Acc:P60484]
WDR5B	2.26057	1.42831e-19	7.00569e-19	3.54	1.51	3	-	122130715	122134882	mRNA;	WD repeat-containing protein 5B [Source:UniProtKB/Swiss-Prot;Acc:Q86VZ2]
EME1	1.65946	1.76295e-19	8.61693e-19	13.92	8.11	17	+	48450590	48458818	mRNA;	Crossover junction endonuclease EME1 (hMMS4)(EC 3.1.22.-) [Source:UniProtKB/Swiss-Prot;Acc:Q96AY2]
PPP1R13B	2.26469	1.81583e-19	8.87261e-19	2.95	1.26	14	-	104200088	104313927	mRNA;	Apoptosis-stimulating of p53 protein 1 (Protein phosphatase 1 regulatory subunit 13B) [Source:UniProtKB/Swiss-Prot;Acc:Q96KQ4]
LRRIQ3	83.3507	1.98476e-19	9.67962e-19	0.55	0.01	1	-	74491699	74663871	mRNA;	Leucine-rich repeat and IQ domain-containing protein 3 (Leucine-rich repeat-containing protein 44) [Source:UniProtKB/Swiss-Prot;Acc:A6PVS8]
RFESD	6.94589	2.179e-19	1.06169e-18	1.6	0.22	5	+	94982481	94992837	mRNA;	Rieske domain-containing protein [Source:UniProtKB/Swiss-Prot;Acc:Q8TAC1]
SYDE2	1.91677	2.19203e-19	1.0677e-18	4.44	2.24	1	-	85623356	85666728	mRNA;	Rho GTPase-activating protein SYDE2 (Synapse defective protein 1 homolog 2)(Protein syd-1 homolog 2) [Source:UniProtKB/Swiss-Prot;Acc:Q5VT97]
STEAP3	1.58917	2.28987e-19	1.115e-18	8.16	4.96	2	+	119981384	120023228	mRNA;	Metalloreductase STEAP3 (EC 1.16.1.-)(Six- transmembrane epithelial antigen of prostate 3)(Tumor suppressor-activated pathway protein 6)(hTSAP6)(pHyde)(hpHyde)(Dudulin-2) [Source:UniProtKB/Swiss-Prot;Acc:Q658P3]
TPRKB	1.79962	2.36187e-19	1.14897e-18	16.77	9.01	2	-	73955818	73964527	mRNA;	TP53RK-binding protein (PRPK-binding protein) [Source:UniProtKB/Swiss-Prot;Acc:Q9Y3C4]
KNDC1	1.76319	2.46367e-19	1.19736e-18	3.34	1.83	10	+	134973971	135039916	mRNA;	Protein very KIND (Kinase non-catalytic C-lobe domain-containing protein 1)(KIND domain-containing protein 1)(Ras-GEF domain-containing family member 2)(Cerebral protein 9) [Source:UniProtKB/Swiss- Prot;Acc:Q76NI1]
RWDD3	2.01665	2.57715e-19	1.25212e-18	13.49	6.47	1	+	95699711	95712773	mRNA;	RWD domain-containing protein 3 (RWD-containing sumoylation enhancer) [Source:UniProtKB/Swiss- Prot;Acc:Q9Y3V2]
RHEB	1.6136	2.62147e-19	1.27325e-18	17.21	10.32	7	-	151163099	151217010	mRNA;	GTP-binding protein Rheb Precursor (Ras homolog enriched in brain) [Source:UniProtKB/Swiss- Prot;Acc:Q15382]
SSBP2	1.75607	2.67433e-19	1.29852e-18	13.63	7.51	5	-	80715672	81047072	mRNA;	Single-stranded DNA-binding protein 2 (Sequence- specific single-stranded-DNA-binding protein 2) [Source:UniProtKB/Swiss-Prot;Acc:P81877]
C10orf47	2.26459	2.89988e-19	1.4067e-18	4.16	1.78	10	+	11865397	11914274	mRNA;	Uncharacterized protein C10orf47 [Source:UniProtKB/Swiss-Prot;Acc:Q86WR7]
SULT1C2	3.91496	2.93508e-19	1.42333e-18	2.32	0.57	2	+	108905095	108926370	mRNA;	Sulfotransferase 1C2 (EC 2.8.2.-)(Sulfotransferase 1C1)(SULT1C#1)(ST1C2)(humSULTC2) [Source:UniProtKB/Swiss- Prot;Acc:O00338]
UROS	1.83261	2.98464e-19	1.44691e-18	13.53	7.14	10	-	127477148	127511837	mRNA;	Uroporphyrinogen-III synthase (UROIIIS)(UROS)(EC 4.2.1.75)(Hydroxymethylbilane hydrolyase [cyclizing])(Uroporphyrinogen-III cosynthetase) [Source:UniProtKB/Swiss-Prot;Acc:P10746]
STARD8	2.79604	3.02293e-19	1.46501e-18	1.98	0.69	X	+	67867511	67945677	mRNA;	StAR-related lipid transfer protein 8 (START domain-containing protein 8)(StARD8)(START-GAP3)(Deleted in liver cancer 3)(DLC-3) [Source:UniProtKB/Swiss- Prot;Acc:Q92502]
C7orf46	1.58985	3.06068e-19	1.48237e-18	8.86	5.39	7	+	23719749	23742268	mRNA;	Uncharacterized protein C7orf46 [Source:UniProtKB/Swiss-Prot;Acc:A4D161]
AMOT	1.7801	3.15565e-19	1.52693e-18	3.1	1.68	X	-	112017731	112084043	mRNA;	Angiomotin [Source:UniProtKB/Swiss- Prot;Acc:Q4VCS5]
C18orf45	2.2279	3.42377e-19	1.65459e-18	4.86	2.11	18	-	20875977	21017925	mRNA;	Transmembrane protein C18orf45 [Source:UniProtKB/Swiss-Prot;Acc:Q24JQ0]
CTHRC1	2.61354	3.56115e-19	1.7199e-18	7.14	2.64	8	+	104383743	104395221	mRNA;	Collagen triple helix repeat-containing protein 1 Precursor (NMTC1 protein) [Source:UniProtKB/Swiss- Prot;Acc:Q96CG8]
C10orf140	2.10099	3.82055e-19	1.84403e-18	2.54	1.17	10	-	21802407	21814611	mRNA;	Protein DLN-1 [Source:UniProtKB/Swiss- Prot;Acc:Q1XH10]
C10orf72	3.89917	4.05218e-19	1.95277e-18	0.84	0.21	10	-	50222333	50323559	mRNA;	Uncharacterized Ig-like domain-containing protein C10orf72 Precursor [Source:UniProtKB/Swiss- Prot;Acc:Q8IW00]
GUCY1B3	3.67641	4.0548e-19	1.95342e-18	2.22	0.58	4	+	156680126	156728782	mRNA;	Guanylate cyclase soluble subunit beta-1 (GCS-beta- 1)(EC 4.6.1.2)(Soluble guanylate cyclase small subunit)(GCS-beta-3) [Source:UniProtKB/Swiss- Prot;Acc:Q02153]
KCNAB2	2.20871	4.11345e-19	1.98106e-18	2.62	1.15	1	+	6051526	6161253	mRNA;	Voltage-gated potassium channel subunit beta-2 (K(+) channel subunit beta-2)(Kv-beta-2)(HKvbeta2) [Source:UniProtKB/Swiss-Prot;Acc:Q13303]
CCDC64	1.71478	4.35626e-19	2.09604e-18	8.87	5	12	+	120427648	120532299	mRNA;	Coiled-coil domain-containing protein 64A [Source:UniProtKB/Swiss-Prot;Acc:Q6ZP65]
C9orf6	1.80316	5.04638e-19	2.4228e-18	10.39	5.57	9	+	111696461	111713024	mRNA;	UPF0436 protein C9orf6 [Source:UniProtKB/Swiss- Prot;Acc:Q9NX38]
C6orf125	1.79811	5.10728e-19	2.45127e-18	48.71	26.2	6	-	33665346	33679504	mRNA;	Uncharacterized protein C6orf125 (Breast cancer- associated protein SGA-81M) [Source:UniProtKB/Swiss- Prot;Acc:Q9BRT2]
C21orf90	5.71458	5.34496e-19	2.56216e-18	4.76	0.81	21	+	45937098	45938860	mRNA;	Uncharacterized protein C21orf90 [Source:UniProtKB/Swiss-Prot;Acc:P59090]
CHAF1B	1.53635	5.51774e-19	2.64088e-18	18.64	11.73	21	+	37757689	37789124	mRNA;	Chromatin assembly factor 1 subunit B (CAF-1 subunit B)(Chromatin assembly factor I p60 subunit)(CAF-I 60 kDa subunit)(CAF-Ip60)(M-phase phosphoprotein 7) [Source:UniProtKB/Swiss-Prot;Acc:Q13112]
HEYL	2.53781	5.61077e-19	2.68373e-18	2.82	1.07	1	-	40089104	40105348	mRNA;	Hairy/enhancer-of-split related with YRPW motif- like protein (hHeyL)(Hairy-related transcription factor 3)(hHRT3) [Source:UniProtKB/Swiss-Prot;Acc:Q9NQ87]
GTF2B	1.78029	5.72996e-19	2.7382e-18	15.29	8.31	1	-	89318322	89357301	mRNA;	Transcription initiation factor IIB (General transcription factor TFIIB)(S300-II) [Source:UniProtKB/Swiss-Prot;Acc:Q00403]
TRDN	1.67483	6.46419e-19	3.0862e-18	4.99	2.88	6	-	123537483	123958238	mRNA;	Triadin [Source:UniProtKB/Swiss-Prot;Acc:Q13061]
PXK	2.46263	6.6636e-19	3.17845e-18	5.93	2.33	3	+	58318617	58410878	mRNA;	PX domain-containing protein kinase-like protein (Modulator of Na,K-ATPase)(MONaKA) [Source:UniProtKB/Swiss-Prot;Acc:Q7Z7A4]
PADI1	6.8196	6.81911e-19	3.25062e-18	1.16	0.16	1	+	17531621	17572501	mRNA;	Protein-arginine deiminase type-1 (EC 3.5.3.15)(Protein-arginine deiminase type I)(Peptidylarginine deiminase I) [Source:UniProtKB/Swiss- Prot;Acc:Q9ULC6]
C10orf12	2.12748	7.36415e-19	3.50502e-18	3.53	1.61	10	+	98741041	98745582	mRNA;	Uncharacterized protein C10orf12 [Source:UniProtKB/Swiss-Prot;Acc:Q8N655]
MOXD1	2.66584	7.78014e-19	3.70187e-18	3.34	1.21	6	-	132617194	132722664	mRNA;	DBH-like monooxygenase protein 1 Precursor (EC 1.14.17.-)(Monooxygenase X) [Source:UniProtKB/Swiss- Prot;Acc:Q6UVY6]
FARP2	2.18945	7.81932e-19	3.71936e-18	3.1	1.37	2	+	242295711	242434255	mRNA;	FERM, RhoGEF and pleckstrin domain-containing protein 2 (FERM domain including RhoGEF)(FIR) [Source:UniProtKB/Swiss-Prot;Acc:O94887]
TDRD3	1.86179	9.42181e-19	4.46371e-18	7.19	3.74	13	+	60970591	61148011	mRNA;	Tudor domain-containing protein 3 [Source:UniProtKB/Swiss-Prot;Acc:Q9H7E2]
UVRAG	1.67523	9.98189e-19	4.7276e-18	5.86	3.38	11	+	75526212	75855282	mRNA;	UV radiation resistance-associated gene protein (p63) [Source:UniProtKB/Swiss-Prot;Acc:Q9P2Y5]
GALNT10	1.80324	1.18458e-18	5.59833e-18	4.27	2.29	5	+	153570295	153799810	mRNA;	Polypeptide N-acetylgalactosaminyltransferase 10 (EC 2.4.1.41)(Polypeptide GalNAc transferase 10)(pp- GaNTase 10)(GalNAc-T10)(Protein-UDP acetylgalactosaminyltransferase 10)(UDP-GalNAc:polypeptide N-acetylgalactosaminyltransferase 10) [Source:UniProtKB/Swiss-Prot;Acc:Q86SR1]
NPTX2	2.09429	1.19439e-18	5.64298e-18	6.05	2.79	7	+	98246597	98259181	mRNA;	Neuronal pentraxin-2 Precursor (NP2)(Neuronal pentraxin II)(NP-II) [Source:UniProtKB/Swiss- Prot;Acc:P47972]
SEMA4G	1.64129	1.29066e-18	6.08662e-18	7.33	4.32	10	+	102732286	102745372	mRNA;	Semaphorin-4G Precursor [Source:UniProtKB/Swiss- Prot;Acc:Q9NTN9]
COL13A1	2.20319	1.30969e-18	6.17449e-18	4.67	2.05	10	+	71561644	71718904	mRNA;	Collagen alpha-1(XIII) chain (COLXIIIA1) [Source:UniProtKB/Swiss-Prot;Acc:Q5TAT6]
ARV1	1.79453	1.31533e-18	6.19918e-18	14.1	7.6	1	+	231114823	231136471	mRNA;	Protein ARV1 (hARV1) [Source:UniProtKB/Swiss- Prot;Acc:Q9H2C2]
AC106782.5-1	2.56367	1.34606e-18	6.34207e-18	3.08	1.16	16	-	30234196	30278959	mRNA;	Putative NPIP-like protein ENSP00000342480 [Source:UniProtKB/Swiss-Prot;Acc:A6NJU9]
NUF2	1.53799	1.41648e-18	6.66774e-18	18.61	11.7	1	+	163291723	163325553	mRNA;	Kinetochore protein Nuf2 (hsNuf2)(hNuf2)(hNuf2R)(Cell division cycle-associated protein 1) [Source:UniProtKB/Swiss-Prot;Acc:Q9BZD4]
TAF5	1.71685	1.45509e-18	6.84531e-18	8.47	4.77	10	+	105127724	105148818	mRNA;	Transcription initiation factor TFIID subunit 5 (Transcription initiation factor TFIID 100 kDa subunit)(TAF(II)100)(TAFII-100)(TAFII100) [Source:UniProtKB/Swiss-Prot;Acc:Q15542]
MAP3K14	1.93493	1.54392e-18	7.25655e-18	4.21	2.1	17	-	43340488	43394414	mRNA;	Mitogen-activated protein kinase kinase kinase 14 (EC 2.7.11.25)(Serine/threonine-protein kinase NIK)(NF- kappa beta-inducing kinase)(HsNIK) [Source:UniProtKB/Swiss-Prot;Acc:Q99558]
C10orf4	1.79756	1.55043e-18	7.28272e-18	9.03	4.86	10	-	95428329	95462329	mRNA;	Protein FRA10AC1 [Source:UniProtKB/Swiss- Prot;Acc:Q70Z53]
MON1B	1.69674	1.83301e-18	8.58e-18	8.62	4.92	16	+	77224836	77233541	mRNA;	Vacuolar fusion protein MON1 homolog B (HSV-I stimulating-related protein)(HSV-1 stimulation-related gene 1 protein) [Source:UniProtKB/Swiss-Prot;Acc:Q7L1V2]
METTL4	1.69674	1.83301e-18	8.58e-18	7.77	4.43	18	-	2537525	2571489	mRNA;	Methyltransferase-like protein 4 (EC 2.1.1.-) [Source:UniProtKB/Swiss-Prot;Acc:Q8N3J2]
NPHP4	1.62257	1.85365e-18	8.67266e-18	4.1	2.45	1	-	5922870	6052531	mRNA;	Nephrocystin-4 (Nephroretinin) [Source:UniProtKB/Swiss-Prot;Acc:O75161]
IGSF10	2.81329	1.94999e-18	9.11512e-18	1.21	0.42	3	-	151154477	151176497	mRNA;	Immunoglobulin superfamily member 10 Precursor (Calvaria mechanical force protein 608)(CMF608) [Source:UniProtKB/Swiss-Prot;Acc:Q6WRI0]
ATG3	1.51263	2.02435e-18	9.45125e-18	14.59	9.33	3	-	112251360	112280763	mRNA;	Autophagy-related protein 3 (APG3- like)(hApg3)(Protein PC3-96) [Source:UniProtKB/Swiss- Prot;Acc:Q9NT62]
C5orf33	1.70743	2.13091e-18	9.94576e-18	7.01	3.97	5	-	36192694	36242258	mRNA;	UPF0465 protein C5orf33 [Source:UniProtKB/Swiss- Prot;Acc:Q4G0N4]
POT1	1.65099	2.30351e-18	1.07286e-17	7.13	4.18	7	-	124462440	124570037	mRNA;	Protection of telomeres protein 1 (hPot1)(POT1-like telomere end-binding protein) [Source:UniProtKB/Swiss- Prot;Acc:Q9NUX5]
FAM71F1	2.00214	2.41462e-18	1.12359e-17	10.4	5.02	7	+	128355443	128371797	mRNA;	Protein FAM71F1 (Protein FAM137A)(Testis development protein NYD-SP18) [Source:UniProtKB/Swiss- Prot;Acc:Q96KD3]
GNA14	1.72615	2.51868e-18	1.16919e-17	10.75	6.03	9	-	80037995	80263232	mRNA;	Guanine nucleotide-binding protein subunit alpha-14 (G-protein subunit alpha-14)(G alpha-14) [Source:UniProtKB/Swiss-Prot;Acc:O95837]
CD4	2.19084	2.54813e-18	1.18215e-17	4.61	2.03	12	+	6898651	6929976	mRNA;	T-cell surface glycoprotein CD4 Precursor (T-cell surface antigen T4/Leu-3)(CD4 antigen) [Source:UniProtKB/Swiss-Prot;Acc:P01730]
AC022400.9-1	4.07733	2.55073e-18	1.183e-17	3.19	0.76	10	-	75458909	75490280	mRNA;	BMS1 pseudogene 4 (BMS1P4), non-coding RNA [Source:RefSeq DNA;Acc:NR_026592]
HTRA1	1.86097	2.65095e-18	1.22875e-17	10.12	5.26	10	+	124221041	124274424	mRNA;	Serine protease HTRA1 Precursor (EC 3.4.21.- )(L56)(Serine protease 11) [Source:UniProtKB/Swiss- Prot;Acc:Q92743]
LPP	1.67516	3.05559e-18	1.41206e-17	2.29	1.32	3	+	187871072	188597441	mRNA;	Lipoma-preferred partner (LIM domain-containing preferred translocation partner in lipoma) [Source:UniProtKB/Swiss-Prot;Acc:Q93052]
MRAP2	2.21723	3.48661e-18	1.60883e-17	6.41	2.79	6	+	84743420	84800601	mRNA;	Melanocortin-2 receptor accessory protein 2 [Source:UniProtKB/Swiss-Prot;Acc:Q96G30]
ATP11B	1.52142	3.65471e-18	1.68488e-17	5.61	3.57	3	+	182511291	182639419	mRNA;	Probable phospholipid-transporting ATPase IF (EC 3.6.3.1)(ATPase class VI type 11B)(ATPase IR) [Source:UniProtKB/Swiss-Prot;Acc:Q9Y2G3]
ALG6	1.59299	3.76936e-18	1.73618e-17	10.35	6.28	1	+	63833261	63904233	mRNA;	Dolichyl pyrophosphate Man9GlcNAc2 alpha-1,3- glucosyltransferase (EC 2.4.1.-)(Dolichyl-P- Glc:Man9GlcNAc2-PP-dolichyl glucosyltransferase)(Asparagine-linked glycosylation protein 6) [Source:UniProtKB/Swiss-Prot;Acc:Q9Y672]
ALS2CL	1.87219	3.84458e-18	1.7703e-17	2.43	1.26	3	-	46710679	46735194	mRNA;	ALS2 C-terminal-like protein [Source:UniProtKB/Swiss-Prot;Acc:Q60I27]
S100A14	14.6495	4.07529e-18	1.87206e-17	2.5	0.16	1	-	153586731	153589462	mRNA;	Protein S100-A14 (S100 calcium-binding protein A14)(S114) [Source:UniProtKB/Swiss-Prot;Acc:Q9HCY8]
CHDH	1.79541	4.33667e-18	1.99035e-17	6.44	3.47	3	-	53850387	53880419	mRNA;	Choline dehydrogenase, mitochondrial Precursor (CHD)(CDH)(EC 1.1.99.1) [Source:UniProtKB/Swiss- Prot;Acc:Q8NE62]
CLMN	2.63804	4.49491e-18	2.06175e-17	0.81	0.3	14	-	95648276	95786245	mRNA;	Calmin (Calponin-like transmembrane domain protein) [Source:UniProtKB/Swiss-Prot;Acc:Q96JQ2]
DENND3	1.91583	4.56529e-18	2.09216e-17	3.04	1.53	8	+	142138720	142205895	mRNA;	DENN domain-containing protein 3 [Source:UniProtKB/Swiss-Prot;Acc:A2RUS2]
RAB28	1.70835	4.62634e-18	2.11951e-17	15.09	8.54	4	-	13369349	13485962	mRNA;	Ras-related protein Rab-28 (Rab-26) [Source:UniProtKB/Swiss-Prot;Acc:P51157]
MBD5	2.08918	4.80506e-18	2.19943e-17	1.38	0.64	2	+	148778580	149275805	mRNA;	Methyl-CpG-binding domain protein 5 (Methyl-CpG- binding protein MBD5) [Source:UniProtKB/Swiss- Prot;Acc:Q9P267]
ANXA1	1.90758	4.81293e-18	2.20238e-17	7.85	3.98	9	+	75766675	75785309	mRNA;	Annexin A1 (Annexin-1)(Annexin I)(Lipocortin I)(Calpactin II)(Chromobindin-9)(p35)(Phospholipase A2 inhibitory protein) [Source:UniProtKB/Swiss- Prot;Acc:P04083]
AC021097.5-1	1.52456	4.8922e-18	2.23732e-17	10.44	6.63	7	+	150929585	150935905	mRNA;	Chondroitin sulfate glucuronyltransferase (EC 2.4.1.226)(N-acetylgalactosaminyl-proteoglycan 3-beta- glucuronosyltransferase)(Chondroitin glucuronyltransferase II)(CSGlcA-T) [Source:UniProtKB/Swiss-Prot;Acc:Q9P2E5]
SLFN5	2.85872	5.53434e-18	2.52426e-17	1.97	0.67	17	+	33570086	33594739	mRNA;	Schlafen family member 5 [Source:UniProtKB/Swiss- Prot;Acc:Q08AF3]
LSM12	2.43967	5.73997e-18	2.61572e-17	5.04	2	17	-	42112004	42144103	mRNA;	Protein LSM12 homolog [Source:UniProtKB/Swiss- Prot;Acc:Q3MHD2]
STXBP5	1.77005	5.77081e-18	2.629e-17	3.72	2.03	6	+	147525508	147708707	mRNA;	Syntaxin-binding protein 5 (Tomosyn-1)(Lethal(2) giant larvae protein homolog 3) [Source:UniProtKB/Swiss- Prot;Acc:Q5T5C0]
IQCA	2.03059	7.20431e-18	3.27528e-17	4.84	2.31	2	-	237232794	237416175	mRNA;	IQ and AAA domain-containing protein [Source:UniProtKB/Swiss-Prot;Acc:Q86XH1]
NUDT13	4.22736	8.36286e-18	3.79528e-17	2.77	0.63	10	+	74870210	74891578	mRNA;	Nucleoside diphosphate-linked moiety X motif 13 (Nudix motif 13)(EC 3.-.-.-)(Protein KiSS-16) [Source:UniProtKB/Swiss-Prot;Acc:Q86X67]
PPP2R2C	1.88153	8.64365e-18	3.9204e-17	4.45	2.29	4	-	6322313	6474326	mRNA;	Serine/threonine-protein phosphatase 2A 55 kDa regulatory subunit B gamma isoform (PP2A, subunit B, B- gamma isoform)(PP2A, subunit B, B55-gamma isoform)(PP2A, subunit B, PR55-gamma isoform)(PP2A, subunit B, R2-gamma isoform)(IMYPNO1) [Source:UniProtKB/Swiss- Prot;Acc:Q9Y2T4]
RAB25	1.77697	8.80554e-18	3.99266e-17	21.9	11.92	1	+	156030966	156040293	mRNA;	Ras-related protein Rab-25 (CATX-8) [Source:UniProtKB/Swiss-Prot;Acc:P57735]
COL22A1	2.99208	8.9713e-18	4.06423e-17	1.32	0.43	8	-	139600478	139926236	mRNA;	Collagen alpha-1(XXII) chain Precursor [Source:UniProtKB/Swiss-Prot;Acc:Q8NFW1]
COMMD3	2.92005	1.17037e-17	5.27575e-17	5.84	1.93	10	+	22605299	22609237	mRNA;	COMM domain-containing protein 3 (Protein Bup)(Protein PIL) [Source:UniProtKB/Swiss- Prot;Acc:Q9UBI1]
COL3A1	3.46393	1.17818e-17	5.30938e-17	1.28	0.36	2	+	189839099	189877472	mRNA;	Collagen alpha-1(III) chain Precursor [Source:UniProtKB/Swiss-Prot;Acc:P02461]
HABP4	1.6833	1.30208e-17	5.86429e-17	10.36	5.95	9	+	99212414	99253617	mRNA;	Intracellular hyaluronan-binding protein 4 (IHABP4)(Ki-1/57 intracellular antigen) [Source:UniProtKB/Swiss-Prot;Acc:Q5JVS0]
NEB	2.80361	1.39147e-17	6.2614e-17	0.38	0.13	2	-	152341850	152591001	mRNA;	Nebulin [Source:UniProtKB/Swiss-Prot;Acc:P20929]
ACTR5	1.5559	1.47525e-17	6.62876e-17	14.93	9.28	20	+	37377097	37401089	mRNA;	Actin-related protein 5 (hARP5)(Sarcoma antigen NY- SAR-16) [Source:UniProtKB/Swiss-Prot;Acc:Q9H9F9]
TBC1D8B	2.43058	1.48828e-17	6.68339e-17	1.81	0.72	X	+	106045910	106119380	mRNA;	TBC1 domain family member 8B [Source:UniProtKB/Swiss-Prot;Acc:Q0IIM8]
RNF214	1.50666	1.57171e-17	7.05191e-17	15.98	10.26	11	+	117104980	117156392	mRNA;	RING finger protein 214 [Source:UniProtKB/Swiss- Prot;Acc:Q8ND24]
HACE1	1.53387	1.96275e-17	8.78595e-17	7.8	4.92	6	-	105175968	105308174	mRNA;	E3 ubiquitin-protein ligase HACE1 (EC 6.3.2.-)(HECT domain and ankyrin repeat-containing E3 ubiquitin-protein ligase 1) [Source:UniProtKB/Swiss-Prot;Acc:Q8IYU2]
FAM82B	1.57633	1.97789e-17	8.85115e-17	11.38	6.98	8	-	87484578	87521009	mRNA;	Regulator of microtubule dynamics protein 1 (RMD- 1)(hRMD-1)(Protein FAM82B) [Source:UniProtKB/Swiss- Prot;Acc:Q96DB5]
TFAP2C	2.37204	2.00645e-17	8.97374e-17	3.95	1.61	20	+	55204358	55214336	mRNA;	Transcription factor AP-2 gamma (AP2- gamma)(Activating enhancer-binding protein 2 gamma)(Transcription factor ERF-1) [Source:UniProtKB/Swiss-Prot;Acc:Q92754]
DPP10	2.17529	2.00824e-17	8.97914e-17	1.77	0.79	2	+	115199876	116603328	mRNA;	Inactive dipeptidyl peptidase 10 (Dipeptidyl peptidase X)(Dipeptidyl peptidase-like protein 2)(DPL2)(Dipeptidyl peptidase IV-related protein 3)(DPRP- 3) [Source:UniProtKB/Swiss-Prot;Acc:Q8N608]
TRIP4	1.81626	2.08809e-17	9.32537e-17	10.85	5.78	15	+	64680020	64747477	mRNA;	Activating signal cointegrator 1 (ASC-1)(Thyroid receptor-interacting protein 4)(TRIP-4) [Source:UniProtKB/Swiss-Prot;Acc:Q15650]
VPS16	1.62269	2.17542e-17	9.70692e-17	10.93	6.51	20	+	2821373	2847377	mRNA;	Vacuolar protein sorting-associated protein 16 homolog (hVPS16) [Source:UniProtKB/Swiss-Prot;Acc:Q9H269]
FIGNL1	1.95798	2.3218e-17	1.03481e-16	3.53	1.74	7	-	50511831	50518088	mRNA;	Fidgetin-like protein 1 (EC 3.6.4.-) [Source:UniProtKB/Swiss-Prot;Acc:Q6PIW4]
GSTK1	1.69447	2.36713e-17	1.0541e-16	9.13	5.21	7	+	142941186	142967847	mRNA;	Glutathione S-transferase kappa 1 (EC 2.5.1.18)(Glutathione S-transferase subunit 13)(GST 13- 13)(GST class-kappa)(GSTK1-1)(hGSTK1) [Source:UniProtKB/Swiss-Prot;Acc:Q9Y2Q3]
ZNF25	3.06251	2.37416e-17	1.05693e-16	2.07	0.65	10	-	38238795	38265555	mRNA;	Zinc finger protein 25 (Zinc finger protein KOX19) [Source:UniProtKB/Swiss-Prot;Acc:P17030]
PLEKHA9	2.27812	2.52398e-17	1.12136e-16	6.92	2.94	12	-	45566847	45609789	mRNA;	Protein PLEKHA9 [Source:UniProtKB/Swiss- Prot;Acc:O95397]
ITGA5	1.59876	2.86639e-17	1.27129e-16	7.7	4.66	12	-	54789047	54813050	mRNA;	Integrin alpha-5 Precursor (Fibronectin receptor subunit alpha)(Integrin alpha-F)(VLA-5)(CD49 antigen-like family member E)(CD49e antigen) [Contains Integrin alpha-5 heavy chain;Integrin alpha-5 light chain] [Source:UniProtKB/Swiss-Prot;Acc:P08648]
NBEAL1	2.29341	3.22802e-17	1.43044e-16	1.09	0.46	2	+	203879602	204091101	mRNA;	Neurobeachin-like protein 1 (Amyotrophic lateral sclerosis 2 chromosomal region candidate gene 17 protein) [Source:UniProtKB/Swiss-Prot;Acc:Q6ZS30]
USP12	1.57463	3.86904e-17	1.71105e-16	7.83	4.81	13	-	27640293	27745881	mRNA;	Ubiquitin carboxyl-terminal hydrolase 12 (EC 3.1.2.15)(Ubiquitin thioesterase 12)(Ubiquitin-specific- processing protease 12)(Deubiquitinating enzyme 12)(Ubiquitin-hydrolyzing enzyme 1) [Source:UniProtKB/Swiss-Prot;Acc:O75317]
HOMER2	1.73615	3.98423e-17	1.76048e-16	12.34	6.87	15	-	83517738	83621473	mRNA;	Homer protein homolog 2 (Homer-2)(Cupidin) [Source:UniProtKB/Swiss-Prot;Acc:Q9NSB8]
NMT2	1.76805	4.1094e-17	1.81423e-16	4.43	2.42	10	-	15132913	15210695	mRNA;	Glycylpeptide N-tetradecanoyltransferase 2 (EC 2.3.1.97)(Peptide N-myristoyltransferase 2)(Myristoyl- CoA:protein N-myristoyltransferase 2)(NMT 2)(Type II N- myristoyltransferase) [Source:UniProtKB/Swiss- Prot;Acc:O60551]
B3GALNT2	1.68424	4.37402e-17	1.92885e-16	9.43	5.42	1	-	235613267	235667781	mRNA;	UDP-GalNAc:beta-1,3-N- acetylgalactosaminyltransferase 2 (EC 2.4.1.-)(Beta-1,3-N- acetylgalactosaminyltransferase II)(Beta-3-GalNAc-T2) [Source:UniProtKB/Swiss-Prot;Acc:Q8NCR0]
AL391628.18	3.07423	4.78462e-17	2.10811e-16	2.92	0.92	1	+	227084589	227087265	mRNA;	Putative uncharacterized protein ENSP00000384284 Fragment [Source:UniProtKB/TrEMBL;Acc:B7WPH8]
UEVLD	2.25377	4.95573e-17	2.18162e-16	5.88	2.52	11	-	18553245	18610281	mRNA;	Ubiquitin-conjugating enzyme E2 variant 3 (UEV- 3)(EV and lactate/malate dehydrogenase domain-containing protein) [Source:UniProtKB/Swiss-Prot;Acc:Q8IX04]
SLC44A5	2.35007	5.18461e-17	2.28043e-16	2.78	1.15	1	-	75667816	76076799	mRNA;	Choline transporter-like protein 5 (Solute carrier family 44 member 5) [Source:UniProtKB/Swiss- Prot;Acc:Q8NCS7]
TTC35	1.56623	5.50852e-17	2.42014e-16	28.1	17.35	8	+	109455853	109499135	mRNA;	Tetratricopeptide repeat protein 35 (TPR repeat protein 35) [Source:UniProtKB/Swiss-Prot;Acc:Q15006]
RASGRF2	1.6776	5.84605e-17	2.56551e-16	6.64	3.83	5	+	80256558	80521942	mRNA;	Ras-specific guanine nucleotide-releasing factor 2 (Ras-GRF2)(Guanine nucleotide-releasing factor 2)(Ras guanine nucleotide exchange factor 2) [Source:UniProtKB/Swiss-Prot;Acc:O14827]
C13orf34	1.52979	6.02378e-17	2.642e-16	13.42	8.49	13	+	73301981	73330328	mRNA;	Protein aurora borealis (HsBora) [Source:UniProtKB/Swiss-Prot;Acc:Q6PGQ7]
KIAA2018	1.50051	6.73491e-17	2.94719e-16	3.02	1.94	3	-	113367232	113415493	mRNA;	Basic helix-loop-helix domain-containing protein KIAA2018 [Source:UniProtKB/Swiss-Prot;Acc:Q68DE3]
CUEDC1	2.88886	7.19874e-17	3.14838e-16	3.65	1.22	17	-	55940337	56032684	mRNA;	CUE domain-containing protein 1 [Source:UniProtKB/Swiss-Prot;Acc:Q9NWM3]
CACNA1B	1.62585	7.21785e-17	3.15584e-16	2.94	1.75	9	+	140772241	141019076	mRNA;	Voltage-dependent N-type calcium channel subunit alpha-1B (Voltage-gated calcium channel subunit alpha Cav2.2)(Calcium channel, L type, alpha-1 polypeptide isoform 5)(Brain calcium channel III)(BIII) [Source:UniProtKB/Swiss-Prot;Acc:Q00975]
HCN4	1.56375	7.27613e-17	3.17952e-16	4.81	2.98	15	-	73612220	73661605	mRNA;	Potassium/sodium hyperpolarization-activated cyclic nucleotide-gated channel 4 [Source:UniProtKB/Swiss- Prot;Acc:Q9Y3Q4]
FAM164A	1.61747	7.37287e-17	3.22088e-16	9.21	5.5	8	+	79578330	79631993	mRNA;	UPF0418 protein FAM164A [Source:UniProtKB/Swiss- Prot;Acc:Q96GY0]
UBXN2A	1.76311	7.47043e-17	3.26258e-16	8.98	4.93	2	+	24150155	24223691	mRNA;	UBX domain-containing protein 2A (UBX domain- containing protein 4) [Source:UniProtKB/Swiss- Prot;Acc:P68543]
TM2D3	1.82194	8.06983e-17	3.51937e-16	13.77	7.31	15	-	102173880	102192594	mRNA;	TM2 domain-containing protein 3 Precursor (Beta- amyloid-binding protein-like protein 2)(BBP-like protein 2) [Source:UniProtKB/Swiss-Prot;Acc:Q9BRN9]
CCDC147	3.13426	8.14886e-17	3.55183e-16	2.1	0.65	10	+	106113523	106214865	mRNA;	Coiled-coil domain-containing protein 147 [Source:UniProtKB/Swiss-Prot;Acc:Q5T655]
DNHL1	10.9871	8.46931e-17	3.68629e-16	0.24	0.02	2	+	84743579	85046713	mRNA;	Dynein heavy chain 6, axonemal (Axonemal beta dynein heavy chain 6)(Ciliary dynein heavy chain 6) [Source:UniProtKB/Swiss-Prot;Acc:Q9C0G6]
AP3M2	1.54088	8.66695e-17	3.76912e-16	10.01	6.28	8	+	42010464	42028701	mRNA;	AP-3 complex subunit mu-2 (Adapter-related protein complex 3 mu-2 subunit)(Mu3B-adaptin)(Golgi adaptor AP-1 47 kDa protein homolog 2)(HA1 47 kDa subunit homolog 2)(Clathrin assembly protein assembly protein complex 1 medium chain homolog 2)(Clathrin coat assembly protein AP47 homolog 2)(Clathrin coat-associated protein AP47 homolog 2)(P47B) [Source:UniProtKB/Swiss-Prot;Acc:P53677]
PARP16	2.82346	8.98574e-17	3.90445e-16	3.4	1.16	15	-	65550438	65579018	mRNA;	Poly [ADP-ribose] polymerase 16 (PARP-16)(EC 2.4.2.30) [Source:UniProtKB/Swiss-Prot;Acc:Q8N5Y8]
C2orf65	2.47227	9.11445e-17	3.95704e-16	4.06	1.59	2	-	74785019	74875465	mRNA;	Uncharacterized protein C2orf65 [Source:UniProtKB/Swiss-Prot;Acc:Q8TC57]
ZBTB26	1.98739	9.95111e-17	4.31177e-16	7.78	3.79	9	-	125680379	125693779	mRNA;	Zinc finger and BTB domain-containing protein 26 (Zinc finger protein 481)(Zinc finger protein Bioref) [Source:UniProtKB/Swiss-Prot;Acc:Q9HCK0]
ZNF75D	1.74941	1.04224e-16	4.51092e-16	4.19	2.32	X	-	134419720	134477957	mRNA;	Zinc finger protein 75D (Zinc finger protein 75)(Zinc finger protein 82) [Source:UniProtKB/Swiss- Prot;Acc:P51815]
ALDH6A1	1.62137	1.12884e-16	4.8748e-16	13.82	8.24	14	-	74526891	74551196	mRNA;	Methylmalonate-semialdehyde dehydrogenase [acylating], mitochondrial Precursor (MMSDH)(Malonate- semialdehyde dehydrogenase [acylating])(EC 1.2.1.27)(EC 1.2.1.18)(Aldehyde dehydrogenase family 6 member A1) [Source:UniProtKB/Swiss-Prot;Acc:Q02252]
C2orf78	35.2346	1.25213e-16	5.3966e-16	0.81	0.02	2	+	74011316	74044274	mRNA;	Uncharacterized protein C2orf78 [Source:UniProtKB/Swiss-Prot;Acc:A6NCI8]
BAI3	4.78996	1.32543e-16	5.70775e-16	0.81	0.16	6	+	69345259	70099403	mRNA;	Brain-specific angiogenesis inhibitor 3 Precursor [Source:UniProtKB/Swiss-Prot;Acc:O60242]
HS3ST4	2.83688	1.39464e-16	6.00076e-16	2.63	0.9	16	+	25703347	26149009	mRNA;	Heparan sulfate glucosamine 3-O-sulfotransferase 4 (EC 2.8.2.23)(Heparan sulfate D-glucosaminyl 3-O- sulfotransferase 4)(Heparan sulfate 3-O-sulfotransferase 4)(h3-OST-4) [Source:UniProtKB/Swiss-Prot;Acc:Q9Y661]
SOX7	1.69483	1.43977e-16	6.19149e-16	5.35	3.05	8	-	10581278	10697386	mRNA;	Transcription factor SOX-7 [Source:UniProtKB/Swiss-Prot;Acc:Q9BT81]
AC004223.2-1	1.80987	1.9638e-16	8.40515e-16	13.91	7.43	17	+	33332275	33333756	mRNA;	cDNA FLJ52625 [Source:UniProtKB/TrEMBL;Acc:B4DH36]
DCLRE1C	3.02011	1.99222e-16	8.51968e-16	1.29	0.41	10	-	14940230	14996094	mRNA;	Protein artemis (EC 3.1.-.-)(DNA cross-link repair 1C protein)(hSNM1C)(SNM1-like protein)(A-SCID protein) [Source:UniProtKB/Swiss-Prot;Acc:Q96SD1]
SGCE	1.62636	2.08837e-16	8.92344e-16	14.47	8.61	7	-	94214538	94285521	mRNA;	Epsilon-sarcoglycan Precursor (Epsilon-SG) [Source:UniProtKB/Swiss-Prot;Acc:O43556]
ANKRA2	2.08576	2.14585e-16	9.16651e-16	7.02	3.26	5	-	72848163	72861498	mRNA;	Ankyrin repeat family A protein 2 (RFXANK-like 2) [Source:UniProtKB/Swiss-Prot;Acc:Q9H9E1]
SEC16B	2.85097	2.16193e-16	9.23264e-16	1.17	0.4	1	-	177897923	177991722	mRNA;	Protein transport protein Sec16B (Protein SEC16 homolog B)(Regucalcin gene promoter region-related protein p117)(RGPR-p117)(Leucine zipper transcription regulator 2) [Source:UniProtKB/Swiss-Prot;Acc:Q96JE7]
C10orf76	1.51013	2.16808e-16	9.25637e-16	9.01	5.77	10	-	103605356	103815950	mRNA;	UPF0668 protein C10orf76 [Source:UniProtKB/Swiss- Prot;Acc:Q5T2E6]
CLN5	1.90913	2.34375e-16	9.99531e-16	4.36	2.21	13	+	77564795	77576651	mRNA;	Ceroid-lipofuscinosis neuronal protein 5 Precursor (Protein CLN5) [Source:UniProtKB/Swiss-Prot;Acc:O75503]
ME3	3.92127	2.35541e-16	1.00422e-15	2.3	0.57	11	-	86152150	86383528	mRNA;	NADP-dependent malic enzyme, mitochondrial Precursor (NADP-ME)(EC 1.1.1.40)(Malic enzyme 3) [Source:UniProtKB/Swiss-Prot;Acc:Q16798]
TMEM68	1.58573	2.74699e-16	1.16795e-15	12.56	7.66	8	-	56651320	56685885	mRNA;	Transmembrane protein 68 [Source:UniProtKB/Swiss- Prot;Acc:Q96MH6]
IL1A	5.75878	2.82269e-16	1.19914e-15	1.43	0.24	2	-	113531495	113542971	mRNA;	Interleukin-1 alpha Precursor (IL-1 alpha)(Hematopoietin-1) [Source:UniProtKB/Swiss- Prot;Acc:P01583]
FAM184A	1.69464	2.85898e-16	1.21389e-15	5.52	3.15	6	-	119280998	119470358	mRNA;	Protein FAM184A [Source:UniProtKB/Swiss- Prot;Acc:Q8NB25]
IGFBP3	1.94527	2.90945e-16	1.23498e-15	4.69	2.33	7	-	45951850	45961473	mRNA;	Insulin-like growth factor-binding protein 3 Precursor (IGF-binding protein 3)(IGFBP-3)(IBP-3) [Source:UniProtKB/Swiss-Prot;Acc:P17936]
LCOR	1.96352	3.07792e-16	1.30326e-15	3.32	1.63	10	+	98592039	98718648	mRNA;	Ligand-dependent corepressor (LCoR)(Mblk1-related protein 2) [Source:UniProtKB/Swiss-Prot;Acc:Q96JN0]
PTPRB	4.00801	3.15308e-16	1.33435e-15	0.48	0.12	12	-	70910630	71031210	mRNA;	Receptor-type tyrosine-protein phosphatase beta Precursor (Protein-tyrosine phosphatase beta)(R-PTP- beta)(EC 3.1.3.48) [Source:UniProtKB/Swiss- Prot;Acc:P23467]
SERAC1	1.7673	3.19042e-16	1.34867e-15	5.33	2.92	6	-	158530549	158589302	mRNA;	Protein SERAC1 [Source:UniProtKB/Swiss- Prot;Acc:Q96JX3]
ACBD4	2.30615	3.38521e-16	1.42788e-15	4.19	1.76	17	+	43209967	43221539	mRNA;	Acyl-CoA-binding domain-containing protein 4 [Source:UniProtKB/Swiss-Prot;Acc:Q8NC06]
RFFL	1.59553	3.53048e-16	1.48793e-15	5.98	3.63	17	-	33336131	33416334	mRNA;	E3 ubiquitin-protein ligase rififylin (EC 6.3.2.- )(RING finger and FYVE-like domain-containing protein 1)(FYVE-RING finger protein Sakura)(Fring)(Caspases-8 and -10-associated RING finger protein 2)(CARP-2)(Caspase regulator CARP2)(RING finger protein 189)(RING finger protein 34-like) [Source:UniProtKB/Swiss-Prot;Acc:Q8WZ73]
AFAP1L2	2.04209	3.91103e-16	1.64517e-15	3.59	1.7	10	-	116054585	116164515	mRNA;	Actin filament-associated protein 1-like 2 (AFAP1- like protein 2) [Source:UniProtKB/Swiss-Prot;Acc:Q8N4X5]
PCDHB2	1.64176	4.08918e-16	1.71917e-15	10.09	5.94	5	+	140474237	140476962	mRNA;	Protocadherin beta-2 Precursor (PCDH-beta-2) [Source:UniProtKB/Swiss-Prot;Acc:Q9Y5E7]
TNS1	1.91252	4.2171e-16	1.77199e-15	1.4	0.71	2	-	218664512	218867718	mRNA;	Tensin-1 [Source:UniProtKB/Swiss-Prot;Acc:Q9HBL0]
SULT4A1	1.52702	4.31262e-16	1.81064e-15	13.92	8.82	22	-	44220389	44258398	mRNA;	Sulfotransferase 4A1 (EC 2.8.2.-)(Brain sulfotransferase-like protein)(hBR-STL)(hBR-STL-1)(Nervous system sulfotransferase)(NST) [Source:UniProtKB/Swiss- Prot;Acc:Q9BR01]
DUSP19	3.15315	4.38703e-16	1.84088e-15	1.32	0.41	2	+	183943287	183964720	mRNA;	Dual specificity protein phosphatase 19 (EC 3.1.3.48)(EC 3.1.3.16)(Stress-activated protein kinase pathway-regulating phosphatase 1)(SAPK pathway-regulating phosphatase 1)(Protein phosphatase SKRP1)(Dual-specificity phosphatase TS-DSP1)(LMW-DSP3) [Source:UniProtKB/Swiss- Prot;Acc:Q8WTR2]
FRMD5	1.72212	4.5767e-16	1.91995e-15	4.12	2.31	15	-	44162962	44487450	mRNA;	FERM domain-containing protein 5 [Source:UniProtKB/Swiss-Prot;Acc:Q7Z6J6]
SSH1	1.70685	4.69163e-16	1.96656e-15	5.27	2.99	12	-	109180971	109251351	mRNA;	Protein phosphatase Slingshot homolog 1 (EC 3.1.3.48)(EC 3.1.3.16)(SSH-1L)(hSSH-1L) [Source:UniProtKB/Swiss-Prot;Acc:Q8WYL5]
ZNF562	1.72323	5.00361e-16	2.09391e-15	4.04	2.27	19	-	9759363	9785776	mRNA;	Zinc finger protein 562 [Source:UniProtKB/Swiss- Prot;Acc:Q6V9R5]
FBXL14	3.01979	5.35118e-16	2.23512e-15	3.53	1.13	12	-	1675159	1703331	mRNA;	F-box/LRR-repeat protein 14 (F-box and leucine-rich repeat protein 14) [Source:UniProtKB/Swiss- Prot;Acc:Q8N1E6]
TRNAU1AP	1.58397	5.38857e-16	2.25013e-15	16.68	10.19	1	+	28879529	28905056	mRNA;	tRNA selenocysteine 1-associated protein 1 (tRNA selenocysteine-associated protein 1)(SECp43) [Source:UniProtKB/Swiss-Prot;Acc:Q9NX07]
RAB9A	1.54244	5.58193e-16	2.32834e-15	32.09	20.13	X	+	13707341	13727760	mRNA;	Ras-related protein Rab-9A (Rab-9A) [Source:UniProtKB/Swiss-Prot;Acc:P51151]
KRCC1	1.78373	5.74284e-16	2.39352e-15	11.65	6.32	2	-	88326723	88355282	mRNA;	Lysine-rich coiled-coil protein 1 (Cryptogenic hepatitis-binding protein 2) [Source:UniProtKB/Swiss- Prot;Acc:Q9NPI7]
ARMETL1	5.683	5.8722e-16	2.44611e-15	2.51	0.43	10	-	14861249	14880574	mRNA;	ARMET-like protein 1 Precursor (Conserved dopamine neurotrophic factor)(CDNF) [Source:UniProtKB/Swiss- Prot;Acc:Q49AH0]
PLP2	2.33732	6.85824e-16	2.85224e-15	10.36	4.29	X	+	49028245	49031452	mRNA;	Proteolipid protein 2 (Intestinal membrane A4 protein)(Differentiation-dependent protein A4) [Source:UniProtKB/Swiss-Prot;Acc:Q04941]
RNF19B	1.70004	6.96181e-16	2.89453e-15	9.22	5.24	1	-	33402047	33430286	mRNA;	E3 ubiquitin-protein ligase RNF19B (EC 6.3.2.- )(RING finger protein 19B)(IBR domain-containing protein 3)(Natural killer lytic-associated molecule) [Source:UniProtKB/Swiss-Prot;Acc:Q6ZMZ0]
C14orf28	2.83664	7.61253e-16	3.15912e-15	2.76	0.94	14	+	45366507	45376460	mRNA;	Uncharacterized protein C14orf28 (Dopamine receptor-interacting protein 1) [Source:UniProtKB/Swiss- Prot;Acc:Q4W4Y0]
C1orf58	2.14996	7.96395e-16	3.30229e-15	7.47	3.36	1	+	222885906	222906109	mRNA;	BRO1 domain-containing protein BROX [Source:UniProtKB/Swiss-Prot;Acc:Q5VW32]
GRIA4	2.01691	7.98909e-16	3.31182e-15	1.97	0.94	11	+	105480800	105852819	mRNA;	Glutamate receptor 4 Precursor (GluR- 4)(GluR4)(GluR-D)(Glutamate receptor ionotropic, AMPA 4)(AMPA-selective glutamate receptor 4) [Source:UniProtKB/Swiss-Prot;Acc:P48058]
TAF12	1.67211	8.81656e-16	3.64798e-15	17.42	10.08	1	-	28929611	28969604	mRNA;	Transcription initiation factor TFIID subunit 12 (Transcription initiation factor TFIID 20/15 kDa subunits)(TAFII-20/TAFII-15)(TAFII20/TAFII15) [Source:UniProtKB/Swiss-Prot;Acc:Q16514]
CCDC41	1.57312	8.92685e-16	3.69262e-15	9.4	5.78	12	-	94702058	94853764	mRNA;	Coiled-coil domain-containing protein 41 (Renal carcinoma antigen NY-REN-58) [Source:UniProtKB/Swiss- Prot;Acc:Q9Y592]
NSMCE1	2.60471	9.18729e-16	3.7973e-15	8.55	3.17	16	-	27236316	27280113	mRNA;	Non-structural maintenance of chromosomes element 1 homolog (Non-SMC element 1 homolog) [Source:UniProtKB/Swiss-Prot;Acc:Q8WV22]
CEP76	1.71931	9.79849e-16	4.04233e-15	8	4.5	18	-	12672632	12702703	mRNA;	Centrosomal protein of 76 kDa (Cep76) [Source:UniProtKB/Swiss-Prot;Acc:Q8TAP6]
TMEM126A	1.90986	1.11074e-15	4.57377e-15	22.77	11.53	11	+	85359021	85367579	mRNA;	Transmembrane protein 126A [Source:UniProtKB/Swiss-Prot;Acc:Q9H061]
ALOX5	4.04125	1.11673e-15	4.5972e-15	2.07	0.5	10	+	45869629	45941561	mRNA;	Arachidonate 5-lipoxygenase (5-lipoxygenase)(5- LO)(EC 1.13.11.34) [Source:UniProtKB/Swiss- Prot;Acc:P09917]
DSCR6	3.31158	1.18284e-15	4.86546e-15	2.91	0.85	21	+	38378863	38391956	mRNA;	Protein ripply3 (Down syndrome critical region protein 6) [Source:UniProtKB/Swiss-Prot;Acc:P57055]
DAAM2	2.13338	1.18787e-15	4.88485e-15	2.01	0.91	6	+	39760142	39872644	mRNA;	Disheveled-associated activator of morphogenesis 2 [Source:UniProtKB/Swiss-Prot;Acc:Q86T65]
PROM2	2.59682	1.1879e-15	4.88364e-15	2.33	0.87	2	+	95940201	95957056	mRNA;	Prominin-2 Precursor (PROM-2)(Prominin-like protein 2)(hPROML2) [Source:UniProtKB/Swiss-Prot;Acc:Q8N271]
C10orf78	2.20341	1.20541e-15	4.95435e-15	7.04	3.09	10	+	105881816	105886140	mRNA;	Uncharacterized protein C10orf78 [Source:UniProtKB/Swiss-Prot;Acc:Q86XK3]
YRDC	1.57744	1.33149e-15	5.46377e-15	16.76	10.28	1	-	38268614	38273865	mRNA;	YrdC domain-containing protein, mitochondrial Precursor (Ischemia/reperfusion-inducible protein homolog)(hIRIP)(Dopamine receptor-interacting protein 3) [Source:UniProtKB/Swiss-Prot;Acc:Q86U90]
RGS9	2.94434	1.43225e-15	5.87413e-15	3.01	0.99	17	+	63133549	63223819	mRNA;	Regulator of G-protein signaling 9 (RGS9) [Source:UniProtKB/Swiss-Prot;Acc:O75916]
CERCAM	2.47667	1.52635e-15	6.2534e-15	1.78	0.69	9	+	131174030	131199627	mRNA;	Glycosyltransferase 25 family member 3 Precursor (EC 2.-.-.-)(Cerebral endothelial cell adhesion molecule) [Source:UniProtKB/Swiss-Prot;Acc:Q5T4B2]
GPR37	1.6499	1.53504e-15	6.28735e-15	8.78	5.15	7	-	124386116	124405681	mRNA;	Probable G-protein coupled receptor 37 Precursor (Endothelin B receptor-like protein 1)(ETBR-LP-1)(Parkin- associated endothelin receptor-like receptor)(PAELR) [Source:UniProtKB/Swiss-Prot;Acc:O15354]
MYO5B	1.87953	1.54092e-15	6.3064e-15	1.83	0.94	18	-	47349101	47721384	mRNA;	Myosin-Vb [Source:UniProtKB/Swiss- Prot;Acc:Q9ULV0]
SLC25A27	1.73413	1.56682e-15	6.40902e-15	6.49	3.62	6	+	46620679	46649356	mRNA;	Mitochondrial uncoupling protein 4 (UCP 4)(Solute carrier family 25 member 27) [Source:UniProtKB/Swiss- Prot;Acc:O95847]
ZNF511	1.51432	1.65871e-15	6.77408e-15	30.44	19.44	10	+	135122423	135126664	mRNA;	Zinc finger protein 511 [Source:UniProtKB/Swiss- Prot;Acc:Q8NB15]
AP000365.1	2.24652	1.66081e-15	6.78085e-15	11.41	4.91	22	+	17082838	17095996	mRNA;	Putative uncharacterized protein ENSP00000383436 [Source:UniProtKB/TrEMBL;Acc:A8MW36]
SERPINB5	64.4074	1.73766e-15	7.0909e-15	0.8	0.01	18	+	61144144	61172318	mRNA;	Serpin B5 (Protease inhibitor 5)(Maspin) [Source:UniProtKB/Swiss-Prot;Acc:P36952]
GNPDA2	2.35264	1.74572e-15	7.1219e-15	5.52	2.27	4	-	44704169	44728612	mRNA;	Glucosamine-6-phosphate isomerase 2 (EC 3.5.99.6)(Glucosamine-6-phosphate deaminase 2)(GlcN6P deaminase 2)(GNPDA 2)(Glucosamine-6-phosphate isomerase SB52) [Source:UniProtKB/Swiss-Prot;Acc:Q8TDQ7]
SH3BP5	1.55521	1.78477e-15	7.27927e-15	8.38	5.21	3	-	15296357	15382875	mRNA;	SH3 domain-binding protein 5 (SH3 domain-binding protein that preferentially associates with BTK) [Source:UniProtKB/Swiss-Prot;Acc:O60239]
SNAP29	1.72289	1.8056e-15	7.36131e-15	5.06	2.84	22	+	21213292	21245499	mRNA;	Synaptosomal-associated protein 29 (SNAP- 29)(Vesicle-membrane fusion protein SNAP-29)(Soluble 29 kDa NSF attachment protein) [Source:UniProtKB/Swiss- Prot;Acc:O95721]
ACSL1	1.72289	1.8056e-15	7.36131e-15	5.88	3.3	4	-	185676750	185747215	mRNA;	Long-chain-fatty-acid--CoA ligase 1 (EC 6.2.1.3)(Long-chain acyl-CoA synthetase 1)(LACS 1)(Long- chain acyl-CoA synthetase 2)(LACS 2)(Palmitoyl-CoA ligase 1)(Palmitoyl-CoA ligase 2)(Acyl-CoA synthetase 1)(ACS1)(Long-chain fatty acid-CoA ligase 2) [Source:UniProtKB/Swiss-Prot;Acc:P33121]
CMYA5	2.69612	1.87286e-15	7.62443e-15	0.65	0.23	5	+	78985659	79096048	mRNA;	Cardiomyopathy-associated protein 5 (Myospryn)(Dystrobrevin-binding protein 2)(SPRY domain- containing protein 2)(Tripartite motif-containing protein 76)(Genethonin-3) [Source:UniProtKB/Swiss- Prot;Acc:Q8N3K9]
DCX	1.92348	1.89104e-15	7.69642e-15	1.71	0.86	X	-	110537007	110655406	mRNA;	Neuronal migration protein doublecortin (Lissencephalin-X)(Lis-X)(Doublin) [Source:UniProtKB/Swiss-Prot;Acc:O43602]
EVI5	1.84179	1.96388e-15	7.98653e-15	2.4	1.26	1	-	92974253	93257961	mRNA;	Ecotropic viral integration site 5 protein homolog (EVI-5)(Neuroblastoma stage 4S gene protein) [Source:UniProtKB/Swiss-Prot;Acc:O60447]
PBLD	2.43557	2.05412e-15	8.34912e-15	2.09	0.83	10	-	70042417	70092684	mRNA;	Phenazine biosynthesis-like domain-containing protein (EC 5.1.-.-)(MAWD-binding protein)(Unknown protein 32 from 2D-page of liver tissue) [Source:UniProtKB/Swiss- Prot;Acc:P30039]
COQ6	2.41943	2.09535e-15	8.50998e-15	5.44	2.18	14	+	74416643	74429811	mRNA;	Ubiquinone biosynthesis monooxygenase COQ6 (EC 1.14.13.-) [Source:UniProtKB/Swiss-Prot;Acc:Q9Y2Z9]
TRIM45	1.53812	2.09945e-15	8.5244e-15	9.21	5.79	1	-	117653677	117664486	mRNA;	Tripartite motif-containing protein 45 (RING finger protein 99) [Source:UniProtKB/Swiss-Prot;Acc:Q9H8W5]
CYP2R1	2.0168	2.11698e-15	8.59328e-15	9.01	4.32	11	-	14899566	14913751	mRNA;	Vitamin D 25-hydroxylase (EC 1.14.13.15)(Cytochrome P450 2R1) [Source:UniProtKB/Swiss-Prot;Acc:Q6VVX0]
SLC1A4	3.61646	2.16964e-15	8.80009e-15	1.2	0.32	2	+	65215579	65250997	mRNA;	Neutral amino acid transporter A (Alanine/serine/cysteine/threonine transporter)(ASCT1)(SATT)(Solute carrier family 1 member 4) [Source:UniProtKB/Swiss-Prot;Acc:P43007]
ARTS-1	1.64176	2.342e-15	9.48923e-15	3.47	2.05	5	-	96096514	96143892	mRNA;	Endoplasmic reticulum aminopeptidase 1 (EC 3.4.11.- )(Adipocyte-derived leucine aminopeptidase)(A-LAP)(ARTS- 1)(Aminopeptidase PILS)(Puromycin-insensitive leucyl- specific aminopeptidase)(PILS-AP)(Type 1 tumor necrosis factor receptor shedding aminopeptidase regulator) [Source:UniProtKB/Swiss-Prot;Acc:Q9NZ08]
SLC24A6	1.9006	2.54433e-15	1.03009e-14	5.61	2.85	12	-	113736572	113772925	mRNA;	Sodium/potassium/calcium exchanger 6 Precursor (Na(+)/K(+)/Ca(2+)-exchange protein 6)(Solute carrier family 24 member 6) [Source:UniProtKB/Swiss- Prot;Acc:Q6J4K2]
MDFI	1.6727	2.97009e-15	1.19994e-14	10.78	6.23	6	+	41604620	41621981	mRNA;	MyoD family inhibitor (Myogenic repressor I-mf) [Source:UniProtKB/Swiss-Prot;Acc:Q99750]
KCNIP2	2.13756	3.13062e-15	1.26347e-14	4.28	1.93	10	-	103585732	103603677	mRNA;	Kv channel-interacting protein 2 (KChIP2)(A-type potassium channel modulatory protein 2)(Potassium channel- interacting protein 2)(Cardiac voltage-gated potassium channel modulatory subunit) [Source:UniProtKB/Swiss- Prot;Acc:Q9NS61]
BICC1	6.87373	3.34584e-15	1.34822e-14	1.01	0.14	10	+	60272904	60588845	mRNA;	Protein bicaudal C homolog 1 (Bic-C) [Source:UniProtKB/Swiss-Prot;Acc:Q9H694]
TAC1	3.37949	3.42197e-15	1.37781e-14	4.78	1.37	7	+	97361271	97369878	mRNA;	Protachykinin-1 Precursor (PPT) [Contains Substance P;Neurokinin A(NKA)(Substance K)(Neuromedin L);Neuropeptide K(NPK);Neuropeptide gamma;C-terminal- flanking peptide] [Source:UniProtKB/Swiss- Prot;Acc:P20366]
DCTN6	1.76725	3.4927e-15	1.40556e-14	19.66	10.76	8	+	30013813	30041059	mRNA;	Dynactin subunit 6 (Dynactin subunit p27)(Protein WS-3) [Source:UniProtKB/Swiss-Prot;Acc:O00399]
NAV3	2.69717	3.83056e-15	1.53871e-14	0.84	0.3	12	+	78225069	78606790	mRNA;	Neuron navigator 3 (Steerin-3)(Pore membrane and/or filament-interacting-like protein 1)(Unc-53 homolog 3)(unc53H3) [Source:UniProtKB/Swiss-Prot;Acc:Q8IVL0]
GOLGA1	1.72114	4.22998e-15	1.69606e-14	4.12	2.31	9	-	127640576	127710292	mRNA;	Golgin subfamily A member 1 (Golgin-97) [Source:UniProtKB/Swiss-Prot;Acc:Q92805]
ZNF732	1.65708	4.32175e-15	1.73196e-14	8.81	5.14	4	+	206418	249769	mRNA;	Zinc finger protein 732 [Source:UniProtKB/Swiss- Prot;Acc:Q49A33]
SAMD4A	2.16495	4.42612e-15	1.77286e-14	4.82	2.15	14	+	55034637	55255845	mRNA;	Sterile alpha motif domain-containing protein 4A [Source:UniProtKB/Swiss-Prot;Acc:Q9UPU9]
TCP11L2	4.34434	4.71498e-15	1.88612e-14	2.13	0.47	12	+	106696581	106740790	mRNA;	T-complex protein 11-like protein 2 [Source:UniProtKB/Swiss-Prot;Acc:Q8N4U5]
CCDC113	2.02594	4.82761e-15	1.93067e-14	2.65	1.27	16	+	58283840	58317732	mRNA;	Coiled-coil domain-containing protein 113 [Source:UniProtKB/Swiss-Prot;Acc:Q9H0I3]
LINS1	1.757	4.90785e-15	1.96073e-14	7.97	4.39	15	-	101109435	101142404	mRNA;	Protein Lines homolog 1 (Wnt-signaling molecule Lines homolog 1) [Source:UniProtKB/Swiss-Prot;Acc:Q8NG48]
ZNF7	1.54748	4.93911e-15	1.9727e-14	12.84	8.02	8	+	146052903	146071563	mRNA;	Zinc finger protein 7 (Zinc finger protein KOX4)(Zinc finger protein HF.16) [Source:UniProtKB/Swiss- Prot;Acc:P17097]
ZNF311	2.68815	4.98642e-15	1.99108e-14	3.03	1.09	6	-	28962594	28973037	mRNA;	Zinc finger protein 311 (Zinc finger protein zfp- 31) [Source:UniProtKB/Swiss-Prot;Acc:Q5JNZ3]
HYI	2.05851	5.04569e-15	2.01319e-14	5.97	2.8	1	-	43916825	43919634	mRNA;	Putative hydroxypyruvate isomerase (EC 5.3.1.22)(Endothelial cell apoptosis protein E-CE1) [Source:UniProtKB/Swiss-Prot;Acc:Q5T013]
SSH2	1.57353	5.10772e-15	2.03741e-14	3.08	1.89	17	-	27952965	28257018	mRNA;	Protein phosphatase Slingshot homolog 2 (EC 3.1.3.48)(EC 3.1.3.16)(SSH-2L)(hSSH-2L) [Source:UniProtKB/Swiss-Prot;Acc:Q76I76]
DPEP3	2.82614	5.46604e-15	2.17639e-14	4.37	1.49	16	-	68009567	68014452	mRNA;	Dipeptidase 3 Precursor (EC 3.4.13.19) [Source:UniProtKB/Swiss-Prot;Acc:Q9H4B8]
RNF180	3.73184	5.81209e-15	2.31179e-14	1.01	0.26	5	+	63461671	63668696	mRNA;	RING finger protein 180 [Source:UniProtKB/Swiss- Prot;Acc:Q86T96]
ATG16L2	1.60776	6.09495e-15	2.42118e-14	6.88	4.14	11	+	72525451	72540678	mRNA;	Autophagy-related protein 16-2 (APG16-like 2)(WD repeat-containing protein 80) [Source:UniProtKB/Swiss- Prot;Acc:Q8NAA4]
IFFO2	1.84517	6.46231e-15	2.56447e-14	3	1.57	1	-	19230774	19282826	mRNA;	Intermediate filament family orphan 2 [Source:UniProtKB/Swiss-Prot;Acc:Q5TF58]
C16orf68	1.54482	6.48434e-15	2.57189e-14	20.27	12.69	16	+	8715527	8740079	mRNA;	Uncharacterized protein C16orf68 [Source:UniProtKB/Swiss-Prot;Acc:Q9BUU2]
TCL1B	2.75893	6.63673e-15	2.6303e-14	4.49	1.57	14	+	96152763	96158966	mRNA;	T-cell leukemia/lymphoma protein 1B (Oncogene TCL1B)(Syncytiotrophoblast-specific protein)(SYN- 1)(TCL1/MTCP1-like protein 1) [Source:UniProtKB/Swiss- Prot;Acc:O95988]
IFT74	1.91081	6.83143e-15	2.70607e-14	5.77	2.92	9	+	26947037	27062923	mRNA;	Intraflagellar transport protein 74 homolog (Coiled-coil domain-containing protein 2)(Capillary morphogenesis protein 1)(CMG-1) [Source:UniProtKB/Swiss- Prot;Acc:Q96LB3]
P2RX5	2.30327	7.14567e-15	2.8291e-14	4.44	1.86	17	-	3575748	3599583	mRNA;	P2X purinoceptor 5 (P2X5)(ATP receptor)(Purinergic receptor) [Source:UniProtKB/Swiss-Prot;Acc:Q93086]
MAN1C1	2.31598	7.16879e-15	2.83753e-14	2.68	1.12	1	+	25943959	26111258	mRNA;	Mannosyl-oligosaccharide 1,2-alpha-mannosidase IC (EC 3.2.1.113)(Processing alpha-1,2-mannosidase IC)(Alpha- 1,2-mannosidase IC)(Mannosidase alpha class 1C member 1)(HMIC) [Source:UniProtKB/Swiss-Prot;Acc:Q9NR34]
INTS12	1.76479	7.54256e-15	2.98164e-14	6.91	3.79	4	-	106603784	106629881	mRNA;	Integrator complex subunit 12 (Int12)(PHD finger protein 22) [Source:UniProtKB/Swiss-Prot;Acc:Q96CB8]
C10orf125	3.12239	7.56673e-15	2.98813e-14	7.74	2.4	10	-	135168658	135171529	mRNA;	Protein fucU homolog [Source:UniProtKB/Swiss- Prot;Acc:A2VDF0]
C5orf44	1.53775	7.80438e-15	3.08119e-14	10.27	6.46	5	+	64920558	64961951	mRNA;	UPF0533 protein C5orf44 [Source:UniProtKB/Swiss- Prot;Acc:A5PLN9]
C16orf51	2.09974	8.48645e-15	3.34192e-14	8.73	4.02	16	-	8889038	8891505	mRNA;	Transmembrane protein 186 [Source:UniProtKB/Swiss- Prot;Acc:Q96B77]
MFF	1.54073	8.82666e-15	3.475e-14	11.71	7.35	2	+	228189867	228222549	mRNA;	Mitochondrial fission factor [Source:UniProtKB/Swiss-Prot;Acc:Q9GZY8]
SLC16A12	1.71031	9.59546e-15	3.76998e-14	4.7	2.66	10	-	91190056	91295313	mRNA;	Monocarboxylate transporter 12 (MCT 12)(Solute carrier family 16 member 12) [Source:UniProtKB/Swiss- Prot;Acc:Q6ZSM3]
CHD3	1.60977	9.86823e-15	3.87616e-14	3.49	2.1	17	+	7788123	7816075	mRNA;	Chromodomain-helicase-DNA-binding protein 3 (CHD- 3)(EC 3.6.1.-)(ATP-dependent helicase CHD3)(Mi-2 autoantigen 240 kDa protein)(Mi2-alpha)(Zinc finger helicase)(hZFH) [Source:UniProtKB/Swiss-Prot;Acc:Q12873]
PER2	2.08828	1.00612e-14	3.95096e-14	1.89	0.88	2	-	239152679	239198743	mRNA;	Period circadian protein homolog 2 (Circadian clock protein PERIOD 2)(hPER2) [Source:UniProtKB/Swiss- Prot;Acc:O15055]
CEP110	1.5409	1.07424e-14	4.21414e-14	3.49	2.19	9	+	123837141	123939888	mRNA;	Centriolin (110 kDa centrosomal protein)(Centrosomal protein 1) [Source:UniProtKB/Swiss- Prot;Acc:Q7Z7A1]
CUL9	1.63001	1.14975e-14	4.4978e-14	2.83	1.68	6	+	43149922	43192325	mRNA;	Cullin-9 (CUL-9)(p53-associated parkin-like cytoplasmic protein)(UbcH7-associated protein 1) [Source:UniProtKB/Swiss-Prot;Acc:Q8IWT3]
SFXN2	1.70064	1.18962e-14	4.64906e-14	8.57	4.87	10	+	104474298	104498946	mRNA;	Sideroflexin-2 [Source:UniProtKB/Swiss- Prot;Acc:Q96NB2]
AC023050.36	5.06304	1.39142e-14	5.43629e-14	9.9	1.89	12	-	31944693	31945100	mRNA;	Histone H3-like [Source:UniProtKB/Swiss- Prot;Acc:Q6NXT2]
SNORD1C	1.59574	1.39341e-14	5.44269e-14	10.25	6.21	17	+	74553851	74556515	mRNA;	small nucleolar RNA, C/D box 1C (SNORD1C), non- coding RNA [Source:RefSeq DNA;Acc:NR_004397]
OGFRL1	2.2732	1.42004e-14	5.5439e-14	5.3	2.26	6	+	71998518	72012264	mRNA;	Opioid growth factor receptor-like protein 1 [Source:UniProtKB/Swiss-Prot;Acc:Q5TC84]
ZNF438	3.98925	1.46715e-14	5.72422e-14	1.47	0.36	10	-	31133563	31320866	mRNA;	Zinc finger protein 438 [Source:UniProtKB/Swiss- Prot;Acc:Q7Z4V0]
PDZD7	3.98925	1.46715e-14	5.72422e-14	2.04	0.5	10	-	102771715	102790886	mRNA;	PDZ domain-containing protein 7 [Source:UniProtKB/Swiss-Prot;Acc:Q9H5P4]
C20orf12	1.85493	1.47457e-14	5.75099e-14	4.51	2.35	20	-	18364013	18447829	mRNA;	Ankyrin repeat-containing protein C20orf12 [Source:UniProtKB/Swiss-Prot;Acc:Q9NVP4]
SLC25A28	1.74422	1.47569e-14	5.75389e-14	12.93	7.17	10	-	101370275	101380221	mRNA;	Mitoferrin-2 (Mitochondrial iron transporter 2)(Solute carrier family 25 member 28)(Mitochondrial RNA- splicing protein 3/4 homolog)(hMRS3/4)(MRS3/4) [Source:UniProtKB/Swiss-Prot;Acc:Q96A46]
B3GALTL	1.78016	1.61915e-14	6.30526e-14	4.48	2.43	13	+	31774112	31906409	mRNA;	Beta-1,3-glucosyltransferase (Beta3Glc-T)(EC 2.4.1.-)(Beta-3-glycosyltransferase-like) [Source:UniProtKB/Swiss-Prot;Acc:Q6Y288]
ATRNL1	1.80166	1.7144e-14	6.66609e-14	1.97	1.06	10	+	116853124	117708496	mRNA;	Attractin-like protein 1 Precursor [Source:UniProtKB/Swiss-Prot;Acc:Q5VV63]
KIAA0467	1.52989	1.74327e-14	6.77495e-14	2.59	1.64	1	+	43886428	43918304	mRNA;	Uncharacterized protein KIAA0467 [Source:UniProtKB/Swiss-Prot;Acc:Q5T011]
MRAS	1.82545	1.76866e-14	6.86671e-14	3.84	2.03	3	+	138066625	138124377	mRNA;	Ras-related protein M-Ras Precursor (Ras-related protein R-Ras3) [Source:UniProtKB/Swiss-Prot;Acc:O14807]
C13orf33	2.16057	1.80433e-14	7.00341e-14	4.85	2.17	13	+	31480312	31499708	mRNA;	Uncharacterized protein C13orf33 (Activated in W/Wv mouse stomach 3 homolog)(hAWMS3) [Source:UniProtKB/Swiss- Prot;Acc:Q5VYS4]
C3orf57	1.59677	1.86344e-14	7.22739e-14	12.41	7.52	3	-	161062589	161089748	mRNA;	Protein ADMP [Source:UniProtKB/Swiss- Prot;Acc:Q8NFR3]
ZBTB38	1.74327	1.90545e-14	7.38477e-14	2.65	1.47	3	+	141122768	141168623	mRNA;	Zinc finger and BTB domain-containing protein 38 [Source:UniProtKB/Swiss-Prot;Acc:Q8NAP3]
AC078899.1-1	1.8381	2.02292e-14	7.83413e-14	14.36	7.56	19	+	20368529	20370227	mRNA;	Putative uncharacterized protein ENSP00000380341 [Source:UniProtKB/TrEMBL;Acc:A8MUT7]
MBTPS2	1.53421	2.10597e-14	8.14552e-14	4	2.52	X	+	21857707	21903540	mRNA;	Membrane-bound transcription factor site-2 protease (Site-2 protease)(EC 3.4.24.85)(S2P endopeptidase)(Sterol regulatory element-binding proteins intramembrane protease) [Source:UniProtKB/Swiss-Prot;Acc:O43462]
MOBKL2C	1.84064	2.18664e-14	8.45117e-14	2.87	1.51	1	-	47073387	47082563	mRNA;	Mps one binder kinase activator-like 2C (Mob1 homolog 2C)(Protein Mob3C) [Source:UniProtKB/Swiss- Prot;Acc:Q70IA8]
AC110491.5	2.41617	2.20958e-14	8.53555e-14	2.18	0.87	3	+	97540884	97594133	mRNA;	cDNA FLJ60082, weakly similar to Uro-adherence factor A Fragment [Source:UniProtKB/TrEMBL;Acc:B4DLE8]
C9orf91	1.62859	2.27545e-14	8.78561e-14	5.67	3.37	9	+	117373706	117408696	mRNA;	Transmembrane protein C9orf91 [Source:UniProtKB/Swiss-Prot;Acc:Q5VZI3]
TUBE1	1.57154	2.28003e-14	8.8011e-14	12.04	7.41	6	-	112391861	112408751	mRNA;	Tubulin epsilon chain (Epsilon-tubulin) [Source:UniProtKB/Swiss-Prot;Acc:Q9UJT0]
COG7	1.56264	2.31431e-14	8.92669e-14	9.95	6.16	16	-	23399816	23464503	mRNA;	Conserved oligomeric Golgi complex subunit 7 (COG complex subunit 7)(Component of oligomeric Golgi complex 7) [Source:UniProtKB/Swiss-Prot;Acc:P83436]
CPNE9	2.32457	2.32176e-14	8.95322e-14	4.77	1.99	3	+	9745510	9771591	mRNA;	Copine-9 (Copine IX) [Source:UniProtKB/Swiss- Prot;Acc:Q8IYJ1]
SEC14L4	3.4098	2.4346e-14	9.38363e-14	2.17	0.61	22	-	30884900	30901698	mRNA;	SEC14-like protein 4 (Tocopherol-associated protein 3) [Source:UniProtKB/Swiss-Prot;Acc:Q9UDX3]
AC008012.8	1.67147	2.55501e-14	9.83301e-14	5.99	3.46	12	-	4596934	4647637	mRNA;	Uncharacterized protein C12orf4 [Source:UniProtKB/Swiss-Prot;Acc:Q9NQ89]
AP003108.3-2	1.70162	2.59118e-14	9.96721e-14	4.72	2.68	11	-	61282793	61348298	mRNA;	Synaptotagmin-7 (Synaptotagmin VII)(SytVII)(Prostate cancer-associated protein 7)(IPCA-7) [Source:UniProtKB/Swiss-Prot;Acc:O43581]
NHEDC2	2.5992	3.2916e-14	1.26268e-13	2.28	0.85	4	-	103941358	103998170	mRNA;	Mitochondrial sodium/hydrogen exchanger NHA2 (Mitochondrial Na(+)/H(+) exchanger NHA2)(Sodium/hydrogen exchanger-like domain-containing protein 2)(Na(+)/H(+) exchanger-like domain-containing protein 2)(NHE domain- containing protein 2) [Source:UniProtKB/Swiss- Prot;Acc:Q86UD5]
COLEC11	58.3455	3.44915e-14	1.32148e-13	0.93	0.01	2	+	3642426	3692036	mRNA;	Collectin-11 Precursor (Collectin kidney protein 1)(CL-K1) [Source:UniProtKB/Swiss-Prot;Acc:Q9BWP8]
TRIP11	1.52747	3.72011e-14	1.42352e-13	4.32	2.74	14	-	92435462	92506817	mRNA;	Thyroid receptor-interacting protein 11 (TRIP- 11)(Golgi-associated microtubule-binding protein 210)(GMAP-210)(Trip230)(Clonal evolution-related gene on chromosome 14) [Source:UniProtKB/Swiss-Prot;Acc:Q15643]
C6orf70	1.72001	3.91854e-14	1.49722e-13	6.14	3.45	6	+	170151721	170181680	mRNA;	Transmembrane protein C6orf70 [Source:UniProtKB/Swiss-Prot;Acc:Q5T6L9]
SIPA1L2	1.64049	4.12161e-14	1.57325e-13	3.53	2.08	1	-	232533711	232697304	mRNA;	Signal-induced proliferation-associated 1-like protein 2 (SIPA1-like protein 2) [Source:UniProtKB/Swiss- Prot;Acc:Q9P2F8]
C1orf156	1.90476	4.75007e-14	1.80866e-13	9.54	4.85	1	-	169761670	169764107	mRNA;	UPF0558 protein C1orf156 (Arsenic-transactivated protein 2)(AsTP2) [Source:UniProtKB/Swiss- Prot;Acc:O95568]
LRP5L	2.11083	4.79736e-14	1.82622e-13	2.5	1.15	22	-	25747388	25801324	mRNA;	Low-density lipoprotein receptor-related protein 5- like protein [Source:UniProtKB/Swiss-Prot;Acc:A4QPB2]
AC092718.3-2	3.2431	5.06936e-14	1.92881e-13	1.49	0.44	16	-	81161530	81214929	mRNA;	PKD1L2 protein Fragment [Source:UniProtKB/TrEMBL;Acc:Q96CM9]
TMEM37	1.97326	5.11563e-14	1.94593e-13	6.45	3.16	2	+	120187477	120196096	mRNA;	Voltage-dependent calcium channel gamma-like subunit (Neuronal voltage-gated calcium channel gamma-like subunit)(Transmembrane protein 37) [Source:UniProtKB/Swiss-Prot;Acc:Q8WXS4]
NOL9	1.52209	5.18887e-14	1.97282e-13	11.14	7.08	1	-	6585222	6614595	mRNA;	Nucleolar protein 9 [Source:UniProtKB/Swiss- Prot;Acc:Q5SY16]
C11orf9	1.67159	5.57346e-14	2.11748e-13	3.57	2.07	11	+	61520121	61555989	mRNA;	Uncharacterized protein C11orf9 [Source:UniProtKB/Swiss-Prot;Acc:Q9Y2G1]
C20orf194	1.6033	5.66972e-14	2.15193e-13	3.7	2.23	20	-	3229948	3388255	mRNA;	Uncharacterized protein C20orf194 [Source:UniProtKB/Swiss-Prot;Acc:Q5TEA3]
MYO15B	2.15217	5.73116e-14	2.17364e-13	2.45	1.1	17	+	73592471	73616761	mRNA;	Putative myosin-XVB (Unconventional myosin- 15B)(Myosin XVBP) [Source:UniProtKB/Swiss- Prot;Acc:Q96JP2]
MX1	2.03531	5.98222e-14	2.26774e-13	3.05	1.45	21	+	42792442	42831141	mRNA;	Interferon-induced GTP-binding protein Mx1 (Myxovirus resistance protein 1)(Interferon-regulated resistance GTP-binding protein MxA)(Interferon-induced protein p78)(IFI-78K) [Source:UniProtKB/Swiss- Prot;Acc:P20591]
RANBP17	1.59258	6.55324e-14	2.48055e-13	7.04	4.28	5	+	170288874	170725862	mRNA;	Ran-binding protein 17 [Source:UniProtKB/Swiss- Prot;Acc:Q9H2T7]
IGBP1	1.57808	6.74158e-14	2.54934e-13	14.53	8.9	X	+	69353299	69386171	mRNA;	Immunoglobulin-binding protein 1 (CD79a-binding protein 1)(B-cell signal transduction molecule alpha 4)(Protein alpha-4)(Renal carcinoma antigen NY-REN-16) [Source:UniProtKB/Swiss-Prot;Acc:P78318]
DNAJC27	2.08617	6.76145e-14	2.55622e-13	2.34	1.09	2	-	25166505	25194931	mRNA;	DnaJ homolog subfamily C member 27 (Rab and DnaJ domain-containing protein) [Source:UniProtKB/Swiss- Prot;Acc:Q9NZQ0]
CNNM1	3.22795	6.81609e-14	2.57467e-13	0.98	0.29	10	+	101088856	101154085	mRNA;	Metal transporter CNNM1 (Cyclin-M1)(Ancient conserved domain-containing protein 1) [Source:UniProtKB/Swiss-Prot;Acc:Q9NRU3]
AC130289.2	3.22795	6.81609e-14	2.57467e-13	3.34	1	17	-	26205341	26220409	mRNA;	UPF0631 protein HSD24 [Source:UniProtKB/Swiss- Prot;Acc:A8MSI8]
NGFR	1.97897	7.03738e-14	2.65404e-13	3.97	1.94	17	+	47572655	47592357	mRNA;	Tumor necrosis factor receptor superfamily member 16 Precursor (Low-affinity nerve growth factor receptor)(NGF receptor)(Gp80-LNGFR)(p75 ICD)(Low affinity neurotrophin receptor p75NTR)(CD271 antigen) [Source:UniProtKB/Swiss-Prot;Acc:P08138]
TUBD1	1.59738	7.23183e-14	2.72537e-13	10.35	6.27	17	-	57936851	57970296	mRNA;	Tubulin delta chain (Delta-tubulin) [Source:UniProtKB/Swiss-Prot;Acc:Q9UJT1]
CDH8	2.81922	8.02785e-14	3.01577e-13	1.83	0.63	16	-	61687365	62070739	mRNA;	Cadherin-8 Precursor [Source:UniProtKB/Swiss- Prot;Acc:P55286]
AC068989.36-1	3.058	8.61059e-14	3.23154e-13	0.64	0.2	4	-	169137443	169239958	mRNA;	Probable ATP-dependent RNA helicase DDX60 (EC 3.6.1.-)(DEAD box protein 60) [Source:UniProtKB/Swiss- Prot;Acc:Q8IY21]
CXCL2	7.07218	9.0916e-14	3.4104e-13	2.58	0.35	4	-	74962764	74964997	mRNA;	C-X-C motif chemokine 2 Precursor (Macrophage inflammatory protein 2-alpha)(MIP2-alpha)(Growth-regulated protein beta)(Gro-beta) [Contains GRO-beta(5-73)(GRO-beta- T)(SB-251353)(Hematopoietic synergistic factor)(HSF)] [Source:UniProtKB/Swiss-Prot;Acc:P19875]
PCDHB13	6.38661	1.01478e-13	3.7992e-13	1.18	0.18	5	+	140593538	140596290	mRNA;	Protocadherin beta-13 Precursor (PCDH-beta-13) [Source:UniProtKB/Swiss-Prot;Acc:Q9Y5F0]
BIN1	1.53385	1.05307e-13	3.9416e-13	11.21	7.07	2	-	127805614	127864864	mRNA;	Myc box-dependent-interacting protein 1 (Bridging integrator 1)(Amphiphysin-like protein)(Amphiphysin II)(Box-dependent myc-interacting protein 1) [Source:UniProtKB/Swiss-Prot;Acc:O00499]
UNC84B	1.92405	1.12586e-13	4.2069e-13	2.61	1.31	22	-	39130730	39190148	mRNA;	Protein unc-84 homolog B (Sad1/unc-84 protein-like 2)(Rab5-interacting protein)(Rab5IP) [Source:UniProtKB/Swiss-Prot;Acc:Q9UH99]
ZEB1	9.28224	1.17687e-13	4.3943e-13	0.4	0.04	10	+	31608101	31818742	mRNA;	Zinc finger E-box-binding homeobox 1 (Transcription factor 8)(NIL-2-A zinc finger protein)(Negative regulator of IL2) [Source:UniProtKB/Swiss-Prot;Acc:P37275]
IFIH1	3.46393	1.27365e-13	4.7488e-13	1.52	0.43	2	-	163123590	163175039	mRNA;	Interferon-induced helicase C domain-containing protein 1 (EC 3.6.1.-)(Interferon-induced with helicase C domain protein 1)(Helicase with 2 CARD domains)(Helicard)(Melanoma differentiation-associated protein 5)(MDA-5)(RNA helicase-DEAD box protein 116)(Murabutide down-regulated protein) [Source:UniProtKB/Swiss-Prot;Acc:Q9BYX4]
NANP	1.59966	1.29347e-13	4.81919e-13	6.6	3.99	20	-	25593575	25604648	mRNA;	N-acylneuraminate-9-phosphatase (EC 3.1.3.29)(Neu5Ac-9-Pase)(Haloacid dehalogenase-like hydrolase domain-containing protein 4) [Source:UniProtKB/Swiss-Prot;Acc:Q8TBE9]
PID1	2.99174	1.32891e-13	4.95003e-13	2.12	0.68	2	-	229888692	230136057	mRNA;	PTB-containing, cubilin and LRP1-interacting protein (P-CLI1)(Phosphotyrosine interaction domain- containing protein 1)(Protein NYGGF4) [Source:UniProtKB/Swiss-Prot;Acc:Q7Z2X4]
IL21R	7.00904	1.33462e-13	4.97008e-13	0.85	0.12	16	+	27413723	27462115	mRNA;	Interleukin-21 receptor Precursor (IL-21R)(Novel interleukin receptor) [Source:UniProtKB/Swiss- Prot;Acc:Q9HBE5]
CADPS	2.01769	1.35684e-13	5.04676e-13	2.24	1.07	3	-	62384021	62861064	mRNA;	Calcium-dependent secretion activator 1 (Calcium- dependent activator protein for secretion 1)(CAPS-1) [Source:UniProtKB/Swiss-Prot;Acc:Q9ULU8]
RABEPK	1.55184	1.38919e-13	5.1621e-13	8.29	5.16	9	+	127962824	127996437	mRNA;	Rab9 effector protein with Kelch motifs (40 kDa Rab9 effector protein)(p40) [Source:UniProtKB/Swiss- Prot;Acc:Q7Z6M1]
AJAP1	5.43042	1.45362e-13	5.39242e-13	1.07	0.19	1	+	4715105	4843851	mRNA;	Adherens junction-associated protein 1 (Membrane protein shrew-1) [Source:UniProtKB/Swiss-Prot;Acc:Q9UKB5]
LGI4	2.24836	1.45538e-13	5.39765e-13	3.35	1.44	19	-	35615417	35626178	mRNA;	Leucine-rich repeat LGI family member 4 Precursor (Leucine-rich glioma-inactivated protein 4)(LGI1-like protein 3) [Source:UniProtKB/Swiss-Prot;Acc:Q8N135]
FBXW4	1.51149	1.47974e-13	5.48402e-13	12.15	7.77	10	-	103370423	103455110	mRNA;	F-box/WD repeat-containing protein 4 (F-box and WD- 40 domain-containing protein 4)(Dactylin) [Source:UniProtKB/Swiss-Prot;Acc:P57775]
PSD	1.89791	1.51428e-13	5.6107e-13	3.44	1.75	10	-	104162376	104179691	mRNA;	PH and SEC7 domain-containing protein 1 (Pleckstrin homology and SEC7 domain-containing protein 1)(Exchange factor for ARF6) [Source:UniProtKB/Swiss-Prot;Acc:A5PKW4]
XDH	2.76032	1.51946e-13	5.62854e-13	1.23	0.43	2	-	31557188	31637611	mRNA;	Xanthine dehydrogenase/oxidase [Includes Xanthine dehydrogenase(XD)(EC 1.17.1.4);Xanthine oxidase(XO)(EC 1.17.3.2)(Xanthine oxidoreductase)] [Source:UniProtKB/Swiss-Prot;Acc:P47989]
EPS8	2.34336	1.51972e-13	5.62814e-13	2.25	0.93	12	-	15773076	15942510	mRNA;	Epidermal growth factor receptor kinase substrate 8 [Source:UniProtKB/Swiss-Prot;Acc:Q12929]
PARVB	1.92843	1.56128e-13	5.78067e-13	5.8	2.91	22	+	44395173	44565101	mRNA;	Beta-parvin (Affixin) [Source:UniProtKB/Swiss- Prot;Acc:Q9HBI1]
SLCO2A1	3.23615	1.83101e-13	6.76636e-13	1.33	0.4	3	-	133651542	133748920	mRNA;	Solute carrier organic anion transporter family member 2A1 (Solute carrier family 21 member 2)(Prostaglandin transporter)(PGT) [Source:UniProtKB/Swiss-Prot;Acc:Q92959]
USHBP1	2.03127	1.9511e-13	7.19979e-13	4.78	2.27	19	-	17360838	17375573	mRNA;	USH1C-binding protein 1 (Usher syndrome type-1C protein-binding protein 1)(MCC-2)(AIE-75-binding protein) [Source:UniProtKB/Swiss-Prot;Acc:Q8N6Y0]
ALDH1A1	6.94589	1.95811e-13	7.22394e-13	1.28	0.18	9	-	75515588	75695358	mRNA;	Retinal dehydrogenase 1 (RALDH 1)(RalDH1)(EC 1.2.1.36)(Aldehyde dehydrogenase family 1 member A1)(Aldehyde dehydrogenase, cytosolic)(ALHDII)(ALDH-E1) [Source:UniProtKB/Swiss-Prot;Acc:P00352]
TMEM44	1.60654	2.09389e-13	7.71378e-13	6.85	4.13	3	-	194308403	194354418	mRNA;	Transmembrane protein 44 [Source:UniProtKB/Swiss- Prot;Acc:Q2T9K0]
CNNM4	1.53282	2.17356e-13	8.00153e-13	6.07	3.83	2	+	97426639	97477624	mRNA;	Metal transporter CNNM4 (Cyclin-M4)(Ancient conserved domain-containing protein 4) [Source:UniProtKB/Swiss-Prot;Acc:Q6P4Q7]
DHRS8	2.21306	2.20724e-13	8.12167e-13	5.4	2.36	4	-	88257691	88312455	mRNA;	Estradiol 17-beta-dehydrogenase 11 Precursor (EC 1.1.1.62)(17-beta-hydroxysteroid dehydrogenase 11)(17- beta-HSD 11)(17betaHSD11)(17bHSD11)(17-beta-HSD XI)(17betaHSDXI)(Dehydrogenase/reductase SDR family member 8)(Retinal short-chain dehydrogenase/reductase 2)(retSDR2)(Cutaneous T-cell lymphoma-associated antigen HD-CL-03)(CTCL tumor antigen HD-CL-03) [Source:UniProtKB/Swiss-Prot;Acc:Q8NBQ5]
MSRB2	1.80947	2.21353e-13	8.14286e-13	8.63	4.61	10	+	23384427	23410942	mRNA;	Methionine-R-sulfoxide reductase B2, mitochondrial Precursor (EC 1.8.4.-) [Source:UniProtKB/Swiss- Prot;Acc:Q9Y3D2]
PLCG2	2.22432	2.25227e-13	8.2814e-13	2.35	1.02	16	+	81812907	81991898	mRNA;	1-phosphatidylinositol-4,5-bisphosphate phosphodiesterase gamma-2 (EC 3.1.4.11)(Phosphoinositide phospholipase C)(Phospholipase C-gamma-2)(PLC-gamma- 2)(PLC-IV) [Source:UniProtKB/Swiss-Prot;Acc:P16885]
MERTK	1.67406	2.26781e-13	8.3326e-13	4.75	2.75	2	+	112656191	112786944	mRNA;	Proto-oncogene tyrosine-protein kinase MER Precursor (C-mer)(EC 2.7.10.1)(Receptor tyrosine kinase MerTK) [Source:UniProtKB/Swiss-Prot;Acc:Q12866]
GLT25D2	2.14691	2.33801e-13	8.58233e-13	1.71	0.77	1	-	183904966	184006863	mRNA;	Glycosyltransferase 25 family member 2 Precursor (EC 2.-.-.-) [Source:UniProtKB/Swiss-Prot;Acc:Q8IYK4]
ZFP28	2.12379	2.70808e-13	9.90897e-13	2.68	1.22	19	+	57050317	57068169	mRNA;	Zinc finger protein 28 homolog (Zfp-28)(Krueppel- like zinc finger factor X6) [Source:UniProtKB/Swiss- Prot;Acc:Q8NHY6]
ADHFE1	2.12379	2.70808e-13	9.90897e-13	4.72	2.15	8	+	67344718	67381044	mRNA;	Hydroxyacid-oxoacid transhydrogenase, mitochondrial Precursor (HOT)(EC 1.1.99.24)(Fe-containing alcohol dehydrogenase)(Alcohol dehydrogenase iron-containing protein 1)(ADHFe1) [Source:UniProtKB/Swiss- Prot;Acc:Q8IWW8]
ROBO3	1.85712	2.98792e-13	1.09161e-12	3.3	1.72	11	+	124735282	124751362	mRNA;	Roundabout homolog 3 Precursor (Roundabout-like protein 3) [Source:UniProtKB/Swiss-Prot;Acc:Q96MS0]
CCDC12	1.66571	3.0146e-13	1.10109e-12	14.08	8.18	3	-	46963216	47023472	mRNA;	Coiled-coil domain-containing protein 12 [Source:UniProtKB/Swiss-Prot;Acc:Q8WUD4]
C1S	2.02832	3.09858e-13	1.13043e-12	2.96	1.41	12	+	7096351	7178336	mRNA;	Complement C1s subcomponent Precursor (EC 3.4.21.42)(C1 esterase) [Contains Complement C1s subcomponent heavy chain;Complement C1s subcomponent light chain] [Source:UniProtKB/Swiss-Prot;Acc:P09871]
AC006057.5-1	6.22424	3.13261e-13	1.14257e-12	11.83	1.84	12	-	6379325	6379591	mRNA;	/
SNX7	1.55133	3.16963e-13	1.1558e-12	13.3	8.29	1	+	99127236	99226054	mRNA;	Sorting nexin-7 [Source:UniProtKB/Swiss- Prot;Acc:Q9UNH6]
CDC14A	1.55493	3.23162e-13	1.17729e-12	4.95	3.08	1	+	100817290	100985832	mRNA;	Dual specificity protein phosphatase CDC14A (EC 3.1.3.48)(EC 3.1.3.16)(CDC14 cell division cycle 14 homolog A) [Source:UniProtKB/Swiss-Prot;Acc:Q9UNH5]
SNAPIN	1.59159	3.24225e-13	1.18089e-12	23.89	14.52	1	+	153631145	153634325	mRNA;	SNARE-associated protein Snapin (Synaptosomal- associated protein 25-binding protein)(SNAP-associated protein) [Source:UniProtKB/Swiss-Prot;Acc:O95295]
GFRA1	2.6421	3.25118e-13	1.18358e-12	0.78	0.28	10	-	117816444	118032796	mRNA;	GDNF family receptor alpha-1 Precursor (GFR-alpha- 1)(GDNF receptor alpha)(GDNFR-alpha)(TGF-beta-related neurotrophic factor receptor 1)(RET ligand 1) [Source:UniProtKB/Swiss-Prot;Acc:P56159]
BMP1	2.22351	3.60585e-13	1.31146e-12	2.05	0.89	8	+	22022675	22069839	mRNA;	Bone morphogenetic protein 1 Precursor (BMP-1)(EC 3.4.24.19)(Procollagen C-proteinase)(PCP)(Mammalian tolloid protein)(mTld) [Source:UniProtKB/Swiss- Prot;Acc:P13497]
FAM24B	2.23531	3.67224e-13	1.33498e-12	12.63	5.47	10	-	124608612	124639157	mRNA;	Protein FAM24B Precursor [Source:UniProtKB/Swiss- Prot;Acc:Q8N5W8]
MAP3K5	2.10482	4.00245e-13	1.4533e-12	2.1	0.96	6	-	136878191	137113656	mRNA;	Mitogen-activated protein kinase kinase kinase 5 (EC 2.7.11.25)(MAPK/ERK kinase kinase 5)(MEK kinase 5)(MEKK 5)(Apoptosis signal-regulating kinase 1)(ASK-1) [Source:UniProtKB/Swiss-Prot;Acc:Q99683]
C1orf54	2.19502	4.31888e-13	1.56672e-12	7.99	3.52	1	+	150240600	150253327	mRNA;	Uncharacterized protein C1orf54 Precursor [Source:UniProtKB/Swiss-Prot;Acc:Q8WWF1]
UPP1	1.63235	4.34957e-13	1.57712e-12	9.22	5.47	7	+	48128225	48148330	mRNA;	Uridine phosphorylase 1 (UrdPase 1)(UPase 1)(EC 2.4.2.3) [Source:UniProtKB/Swiss-Prot;Acc:Q16831]
PHF2	1.54144	4.39589e-13	1.59354e-12	5.16	3.24	9	+	96338909	96441869	mRNA;	PHD finger protein 2 (GRC5) [Source:UniProtKB/Swiss-Prot;Acc:O75151]
NUAK2	1.59053	4.54949e-13	1.64806e-12	7.17	4.36	1	-	205271187	205290888	mRNA;	NUAK family SNF1-like kinase 2 (EC 2.7.11.1)(SNF1/AMP kinase-related kinase)(SNARK) [Source:UniProtKB/Swiss-Prot;Acc:Q9H093]
KCNS1	3.30647	5.39762e-13	1.95025e-12	1.16	0.34	20	-	43720951	43729753	mRNA;	Potassium voltage-gated channel subfamily S member 1 (Delayed-rectifier K(+) channel alpha subunit 1)(Voltage-gated potassium channel subunit Kv9.1) [Source:UniProtKB/Swiss-Prot;Acc:Q96KK3]
SUFU	1.57775	5.42507e-13	1.95971e-12	3.84	2.35	10	+	104263764	104393209	mRNA;	Suppressor of fused homolog (SUFUH) [Source:UniProtKB/Swiss-Prot;Acc:Q9UMX1]
LRRC27	2.92642	5.42572e-13	1.95949e-12	0.67	0.22	10	+	134145614	134195010	mRNA;	Leucine-rich repeat-containing protein 27 [Source:UniProtKB/Swiss-Prot;Acc:Q9C0I9]
GOLGA8A	1.91366	5.66852e-13	2.04526e-12	2.47	1.25	15	-	34671265	34699888	mRNA;	Golgin subfamily A member 8A (88 kDa Golgi protein)(Gm88 autoantigen) [Source:UniProtKB/Swiss- Prot;Acc:A7E2F4]
C2CD2	1.51547	5.89656e-13	2.12455e-12	4.51	2.88	21	-	43305219	43373999	mRNA;	C2 domain-containing protein 2 Precursor [Source:UniProtKB/Swiss-Prot;Acc:Q9Y426]
KCNH8	1.91777	6.07054e-13	2.18622e-12	2.25	1.14	3	+	19190017	19577133	mRNA;	Potassium voltage-gated channel subfamily H member 8 (Voltage-gated potassium channel subunit Kv12.1)(Ether- a-go-go-like potassium channel 3)(ELK channel 3)(ELK3)(ELK1)(hElk1) [Source:UniProtKB/Swiss- Prot;Acc:Q96L42]
JAKMIP1	4.28411	6.07288e-13	2.18655e-12	1.12	0.25	4	-	6027926	6202318	mRNA;	Janus kinase and microtubule-interacting protein 1 (GABA-B receptor-binding protein)(Multiple alpha-helices and RNA-linker protein 1)(Marlin-1) [Source:UniProtKB/Swiss-Prot;Acc:Q96N16]
BPHL	1.51833	6.09717e-13	2.19427e-12	13.07	8.32	6	+	3118608	3153432	mRNA;	Valacyclovir hydrolase Precursor (VACVase)(EC 3.1.- .-)(Biphenyl hydrolase-like protein)(Biphenyl hydrolase- related protein)(Bph-rp)(Breast epithelial mucin- associated antigen)(MCNAA) [Source:UniProtKB/Swiss- Prot;Acc:Q86WA6]
SULT1C4	5.63564	6.58739e-13	2.36462e-12	1.83	0.31	2	+	108994421	109006667	mRNA;	Sulfotransferase 1C4 (SULT1C)(EC 2.8.2.- )(Sulfotransferase 1C2)(SULT1C#2) [Source:UniProtKB/Swiss- Prot;Acc:O75897]
FCRL5	3.83603	7.02609e-13	2.52034e-12	0.78	0.2	1	-	157483168	157522310	mRNA;	Fc receptor-like protein 5 Precursor (FcR-like protein 5)(FcRL5)(Fc receptor homolog 5)(FcRH5)(Immunoglobulin receptor translocation-associated protein 2)(BXMAS1)(CD307 antigen) [Source:UniProtKB/Swiss- Prot;Acc:Q96RD9]
PLEKHA7	1.53694	7.2774e-13	2.60927e-12	5.63	3.54	11	-	16809215	17035959	mRNA;	Pleckstrin homology domain-containing family A member 7 [Source:UniProtKB/Swiss-Prot;Acc:Q6IQ23]
ZNF670	1.60217	7.40662e-13	2.65437e-12	11.65	7.03	1	-	247200087	247242069	mRNA;	Zinc finger protein 670 [Source:UniProtKB/Swiss- Prot;Acc:Q9BS34]
TMEM120A	1.80353	7.44428e-13	2.66725e-12	9.69	5.2	7	-	75616155	75623977	mRNA;	Transmembrane protein 120A (Transmembrane protein induced by tumor necrosis factor alpha) [Source:UniProtKB/Swiss-Prot;Acc:Q9BXJ8]
OPHN1	2.14691	7.67608e-13	2.74838e-12	1.36	0.61	X	-	67262186	67653299	mRNA;	Oligophrenin-1 [Source:UniProtKB/Swiss- Prot;Acc:O60890]
MRPL23	1.53214	8.10438e-13	2.89971e-12	19.49	12.31	11	+	1961860	2005746	mRNA;	39S ribosomal protein L23, mitochondrial (L23mt)(MRP-L23)(L23 mitochondrial-related protein)(Ribosomal protein L23-like) [Source:UniProtKB/Swiss-Prot;Acc:Q16540]
KIAA1462	2.7554	8.3349e-13	2.97908e-12	0.71	0.25	10	-	30301729	30348453	mRNA;	Uncharacterized protein KIAA1462 [Source:UniProtKB/Swiss-Prot;Acc:Q9P266]
AK7	2.7554	8.3349e-13	2.97908e-12	2.49	0.87	14	+	96858448	96955113	mRNA;	Putative adenylate kinase 7 (EC 2.7.4.3) [Source:UniProtKB/Swiss-Prot;Acc:Q96M32]
ZNF518B	1.77594	8.36244e-13	2.98789e-12	2.38	1.29	4	-	10441504	10459032	mRNA;	Zinc finger protein 518B [Source:UniProtKB/Swiss- Prot;Acc:Q9C0D4]
AC113191.13-1	1.75579	8.36688e-13	2.98878e-12	10.57	5.82	8	+	42948657	42978323	mRNA;	Protein kinase-like protein SgK196 (Sugen kinase 196) [Source:UniProtKB/Swiss-Prot;Acc:Q9H5K3]
HIST2H2BE	2.18765	8.63552e-13	3.07761e-12	4.43	1.96	1	-	149856010	149858232	mRNA;	Histone H2B type 2-E (H2B.q)(H2B/q)(H2B-GL105) [Source:UniProtKB/Swiss-Prot;Acc:Q16778]
C12orf56	2.19867	8.85242e-13	3.152e-12	4.67	2.06	12	-	64660767	64784345	mRNA;	Uncharacterized protein C12orf56 [Source:UniProtKB/Swiss-Prot;Acc:Q8IXR9]
ARHGEF3	2.01747	9.5837e-13	3.40766e-12	2.53	1.21	3	-	56761446	57113336	mRNA;	Rho guanine nucleotide exchange factor 3 (Exchange factor found in platelets and leukemic and neuronal tissues)(XPLN) [Source:UniProtKB/Swiss-Prot;Acc:Q9NR81]
CYTL1	3.69952	9.64292e-13	3.42793e-12	4.57	1.19	4	-	5016318	5021199	mRNA;	Cytokine-like protein 1 Precursor (Protein C17) [Source:UniProtKB/Swiss-Prot;Acc:Q9NRR1]
CAMKK1	1.65125	9.8275e-13	3.49274e-12	4.63	2.71	17	-	3763609	3796337	mRNA;	Calcium/calmodulin-dependent protein kinase kinase 1 (CaMKK 1)(EC 2.7.11.17)(Calcium/calmodulin-dependent protein kinase kinase alpha)(CaM-kinase kinase alpha)(CaM- KK alpha)(CaMKK alpha)(CaM-kinase IV kinase) [Source:UniProtKB/Swiss-Prot;Acc:Q8N5S9]
CREM	1.5984	9.91601e-13	3.52176e-12	5.38	3.25	10	+	35415801	35501886	mRNA;	cAMP-responsive element modulator (Inducible cAMP early repressor)(ICER) [Source:UniProtKB/Swiss- Prot;Acc:Q03060]
PLD1	7.50156	1.13447e-12	4.01532e-12	0.45	0.06	3	-	171318620	171528273	mRNA;	Phospholipase D1 (PLD 1)(hPLD1)(EC 3.1.4.4)(Choline phosphatase 1)(Phosphatidylcholine-hydrolyzing phospholipase D1) [Source:UniProtKB/Swiss- Prot;Acc:Q13393]
TRAF3IP2	1.62082	1.17917e-12	4.17064e-12	3.92	2.34	6	-	111877657	111927264	mRNA;	Adapter protein CIKS (Connection to IKK and SAPK/JNK)(TRAF3-interacting protein 2)(Nuclear factor NF- kappa-B activator 1)(ACT1) [Source:UniProtKB/Swiss- Prot;Acc:O43734]
C10orf32	1.66382	1.1925e-12	4.2168e-12	6.88	4	10	+	104613967	104632990	mRNA;	UPF0693 protein C10orf32 [Source:UniProtKB/Swiss- Prot;Acc:Q96B45]
KEL	2.43317	1.19314e-12	4.21811e-12	3.12	1.24	7	-	142638203	142659503	mRNA;	Kell blood group glycoprotein (EC 3.4.24.-)(CD238 antigen) [Source:UniProtKB/Swiss-Prot;Acc:P23276]
C3orf52	1.6567	1.22808e-12	4.33766e-12	8.73	5.1	3	+	111805182	111838363	mRNA;	TPA-induced transmembrane protein [Source:UniProtKB/Swiss-Prot;Acc:Q5BVD1]
PRSS23	1.96923	1.23947e-12	4.3769e-12	3.23	1.59	11	+	86511491	86522275	mRNA;	Serine protease 23 Precursor (EC 3.4.21.-)(Putative secreted protein ZSIG13) [Source:UniProtKB/Swiss- Prot;Acc:O95084]
C18orf43	1.82122	1.31262e-12	4.63308e-12	8.13	4.32	18	+	12407895	12432232	mRNA;	Protein slowmo homolog 1 [Source:UniProtKB/Swiss- Prot;Acc:Q96N28]
ADCY7	2.07324	1.42779e-12	5.03498e-12	1.76	0.82	16	+	50300478	50352046	mRNA;	Adenylate cyclase type 7 (EC 4.6.1.1)(Adenylate cyclase type VII)(ATP pyrophosphate-lyase 7)(Adenylyl cyclase 7) [Source:UniProtKB/Swiss-Prot;Acc:P51828]
TSP50	3.3196	1.44821e-12	5.10464e-12	2.45	0.71	3	-	46753605	46777919	mRNA;	Testis-specific protease-like protein 50 Precursor (Cancer/testis antigen 20)(CT20) [Source:UniProtKB/Swiss- Prot;Acc:Q9UI38]
COBLL1	2.20899	1.45027e-12	5.11076e-12	0.92	0.4	2	-	165536698	165700189	mRNA;	Cordon-bleu protein-like 1 [Source:UniProtKB/Swiss-Prot;Acc:Q53SF7]
TXNL4B	1.96482	1.51107e-12	5.32137e-12	4.24	2.09	16	-	72118758	72128215	mRNA;	Thioredoxin-like protein 4B (Dim1-like protein) [Source:UniProtKB/Swiss-Prot;Acc:Q9NX01]
PAMR1	2.31777	1.60176e-12	5.63302e-12	2.69	1.12	11	-	35453380	35547579	mRNA;	Inactive serine protease RAMP Precursor (Regeneration-associated muscle protease homolog) [Source:UniProtKB/Swiss-Prot;Acc:Q6UXH9]
MAML3	2.05305	1.60249e-12	5.6343e-12	1.81	0.85	4	-	140637545	140812130	mRNA;	Mastermind-like protein 3 (Mam-3) [Source:UniProtKB/Swiss-Prot;Acc:Q96JK9]
BCAS4	1.7933	1.63647e-12	5.74852e-12	9.45	5.1	20	+	49411467	49493713	mRNA;	Breast carcinoma-amplified sequence 4 [Source:UniProtKB/Swiss-Prot;Acc:Q8TDM0]
PECR	1.75082	1.65726e-12	5.82022e-12	8.37	4.62	2	-	216861052	216946532	mRNA;	Peroxisomal trans-2-enoyl-CoA reductase (EC 1.3.1.38)(TERP)(HPDHase)(pVI-ARL)(2,4-dienoyl-CoA reductase-related protein)(DCR-RP) [Source:UniProtKB/Swiss-Prot;Acc:Q9BY49]
COL24A1	4.19668	1.66115e-12	5.83256e-12	0.57	0.13	1	-	86194916	86622446	mRNA;	Collagen alpha-1(XXIV) chain Precursor [Source:UniProtKB/Swiss-Prot;Acc:Q17RW2]
C9orf100	1.58604	1.76306e-12	6.18475e-12	6.02	3.67	9	-	35659341	35669610	mRNA;	Vav-like protein C9orf100 [Source:UniProtKB/Swiss- Prot;Acc:Q8N4T4]
CTSH	1.86491	1.78491e-12	6.25714e-12	9.38	4.87	15	-	79214092	79237420	mRNA;	Cathepsin H Precursor (EC 3.4.22.16) [Contains Cathepsin H mini chain;Cathepsin H heavy chain;Cathepsin H light chain] [Source:UniProtKB/Swiss-Prot;Acc:P09668]
ADAMTSL3	5.13575	1.80706e-12	6.33332e-12	0.45	0.09	15	+	84322838	84708594	mRNA;	ADAMTS-like protein 3 Precursor (ADAMTSL- 3)(Punctin-2) [Source:UniProtKB/Swiss-Prot;Acc:P82987]
SCML1	2.12395	1.82836e-12	6.40508e-12	3.21	1.46	X	+	17755589	17773104	mRNA;	Sex comb on midleg-like protein 1 [Source:UniProtKB/Swiss-Prot;Acc:Q9UN30]
ARMC4	2.60087	1.88145e-12	6.58209e-12	1.65	0.61	10	-	28101097	28287977	mRNA;	Armadillo repeat-containing protein 4 [Source:UniProtKB/Swiss-Prot;Acc:Q5T2S8]
BAALC	3.30155	1.95562e-12	6.83071e-12	1.62	0.47	8	+	104152921	104242530	mRNA;	Brain and acute leukemia cytoplasmic protein [Source:UniProtKB/Swiss-Prot;Acc:Q8WXS3]
CASP8	3.00179	1.96115e-12	6.84848e-12	1.4	0.45	2	+	202098166	202152434	mRNA;	Caspase-8 Precursor (CASP-8)(EC 3.4.22.61)(ICE-like apoptotic protease 5)(MORT1-associated CED-3 homolog)(MACH)(FADD-homologous ICE/CED-3-like protease)(FADD-like ICE)(FLICE)(Apoptotic cysteine protease)(Apoptotic protease Mch-5)(CAP4) [Contains Caspase-8 subunit p18;Caspase-8 subunit p10] [Source:UniProtKB/Swiss-Prot;Acc:Q14790]
RILPL1	1.78254	1.96423e-12	6.8577e-12	5.81	3.15	12	-	123955909	124018265	mRNA;	RILP-like protein 1 (Rab-interacting lysosomal-like protein 1) [Source:UniProtKB/Swiss-Prot;Acc:Q5EBL4]
CC2D2A	1.56657	2.1548e-12	7.5145e-12	3.76	2.32	4	+	15471489	15603180	mRNA;	Coiled-coil and C2 domain-containing protein 2A [Source:UniProtKB/Swiss-Prot;Acc:Q9P2K1]
DUSP2	1.82889	2.16117e-12	7.53504e-12	8.71	4.6	2	-	96808917	96811179	mRNA;	Dual specificity protein phosphatase 2 (EC 3.1.3.48)(EC 3.1.3.16)(Dual specificity protein phosphatase PAC-1) [Source:UniProtKB/Swiss- Prot;Acc:Q05923]
HIST1H2BF	50.0104	2.26391e-12	7.88608e-12	1.52	0.01	6	+	26199748	26200942	mRNA;	Histone H2B type 1-C/E/F/G/I (H2B.a/g/h/k/l)(H2B.1 A)(H2B/a)(H2B/g)(H2B/h)(H2B/k)(H2B/l) [Source:UniProtKB/Swiss-Prot;Acc:P62807]
KLHL20	1.56261	2.34235e-12	8.15196e-12	7.13	4.42	1	+	173684080	173755823	mRNA;	Kelch-like protein 20 (Kelch-like ECT2-interacting protein)(Kelch-like protein X) [Source:UniProtKB/Swiss- Prot;Acc:Q9Y2M5]
RNF19A	1.54704	2.39769e-12	8.33891e-12	5.89	3.68	8	-	101269288	101322327	mRNA;	E3 ubiquitin-protein ligase RNF19A (EC 6.3.2.- )(RING finger protein 19A)(Double ring-finger protein)(Dorfin)(p38) [Source:UniProtKB/Swiss- Prot;Acc:Q9NV58]
IL8RB	7.35002	2.46551e-12	8.57094e-12	0.83	0.11	2	+	218990012	219001975	mRNA;	High affinity interleukin-8 receptor B (IL-8R B)(CXCR-2)(GRO/MGSA receptor)(IL-8 receptor type 2)(CDw128b)(CD182 antigen) [Source:UniProtKB/Swiss- Prot;Acc:P25025]
GRAMD2	6.50388	2.81966e-12	9.77782e-12	0.86	0.13	15	-	72452148	72490136	mRNA;	GRAM domain-containing protein 2 [Source:UniProtKB/Swiss-Prot;Acc:Q8IUY3]
WDR21A	1.73156	2.95042e-12	1.02175e-11	6.77	3.78	14	+	73393085	73426356	mRNA;	WD repeat-containing protein 21A [Source:UniProtKB/Swiss-Prot;Acc:Q8WV16]
IGFBP5	2.41958	3.10812e-12	1.07443e-11	1.21	0.48	2	-	217536829	217560272	mRNA;	Insulin-like growth factor-binding protein 5 Precursor (IGF-binding protein 5)(IGFBP-5)(IBP-5) [Source:UniProtKB/Swiss-Prot;Acc:P24593]
C15orf41	1.60367	3.1756e-12	1.09677e-11	7.5	4.53	15	+	36871812	37102432	mRNA;	Uncharacterized protein C15orf41 (Protein HH114) [Source:UniProtKB/Swiss-Prot;Acc:Q9Y2V0]
SNRNP35	1.84382	3.19861e-12	1.10447e-11	7.98	4.18	12	+	123891703	123950941	mRNA;	U11/U12 small nuclear ribonucleoprotein 35 kDa protein (U11/U12 snRNP 35 kDa protein)(U11/U12-35K)(U1 snRNP-binding protein homolog)(Protein HM-1) [Source:UniProtKB/Swiss-Prot;Acc:Q16560]
MPP7	1.57193	3.23005e-12	1.11483e-11	4.47	2.75	10	-	28339922	28571067	mRNA;	MAGUK p55 subfamily member 7 [Source:UniProtKB/Swiss-Prot;Acc:Q5T2T1]
CYP2U1	1.62189	3.77781e-12	1.29981e-11	4.39	2.62	4	+	108852717	108874611	mRNA;	Cytochrome P450 2U1 (EC 1.14.14.1) [Source:UniProtKB/Swiss-Prot;Acc:Q7Z449]
TMSB15A	1.58892	3.84604e-12	1.32211e-11	33.91	20.64	X	-	101768610	101771699	mRNA;	NB thymosin beta (Thymosin-like protein 8) [Source:UniProtKB/Swiss-Prot;Acc:Q99406]
CNTN2	2.57015	4.06727e-12	1.39753e-11	0.9	0.34	1	+	205012340	205047136	mRNA;	Contactin-2 Precursor (Axonin-1)(Axonal glycoprotein TAG-1)(Transient axonal glycoprotein 1)(TAX- 1) [Source:UniProtKB/Swiss-Prot;Acc:Q02246]
C10orf25	2.35381	4.09593e-12	1.40676e-11	2.61	1.07	10	-	45493146	45496336	mRNA;	Uncharacterized protein C10orf25 Precursor [Source:UniProtKB/Swiss-Prot;Acc:Q5T742]
SLC6A1	25.3841	4.37699e-12	1.50161e-11	0.41	0.02	3	+	11034414	11080935	mRNA;	Sodium- and chloride-dependent GABA transporter 1 (GAT-1)(Solute carrier family 6 member 1) [Source:UniProtKB/Swiss-Prot;Acc:P30531]
INO80C	1.72162	4.44104e-12	1.52291e-11	13.77	7.74	18	-	33034786	33077955	mRNA;	INO80 complex subunit C [Source:UniProtKB/Swiss- Prot;Acc:Q6PI98]
AGAP1	1.52173	4.53046e-12	1.55288e-11	3.35	2.13	2	+	236402733	237035198	mRNA;	Arf-GAP, GTPase, ANK repeat and PH domain- containing protein 1 (AGAP-1)(Centaurin-gamma-2)(GTP- binding and GTPase-activating protein 1)(GGAP1) [Source:UniProtKB/Swiss-Prot;Acc:Q9UPQ3]
TMEM128	1.7599	4.66442e-12	1.59809e-11	8.96	4.92	4	-	4237269	4249969	mRNA;	Transmembrane protein 128 [Source:UniProtKB/Swiss- Prot;Acc:Q5BJH2]
ATP2B2	3.95104	4.72178e-12	1.61702e-11	0.43	0.1	3	-	10365707	10749716	mRNA;	Plasma membrane calcium-transporting ATPase 2 (PMCA2)(EC 3.6.3.8)(Plasma membrane calcium ATPase isoform 2)(Plasma membrane calcium pump isoform 2) [Source:UniProtKB/Swiss-Prot;Acc:Q01814]
PRTG	1.52336	4.83502e-12	1.65544e-11	2.22	1.41	15	-	55903750	56035177	mRNA;	Protogenin Precursor (Protein Shen-Dan) [Source:UniProtKB/Swiss-Prot;Acc:Q2VWP7]
MRPS36	2.44459	4.86492e-12	1.66493e-11	5.54	2.19	5	+	68513573	68541954	mRNA;	28S ribosomal protein S36, mitochondrial (S36mt)(MRP-S36) [Source:UniProtKB/Swiss-Prot;Acc:P82909]
PRND	48.495	4.89343e-12	1.67432e-11	0.44	0.01	20	+	4702556	4709105	mRNA;	Prion-like protein doppel Precursor (PrPLP)(Prion protein 2) [Source:UniProtKB/Swiss-Prot;Acc:Q9UKY0]
COL9A1	1.50367	4.93543e-12	1.68832e-11	6.8	4.37	6	-	70925744	71012786	mRNA;	Collagen alpha-1(IX) chain Precursor [Source:UniProtKB/Swiss-Prot;Acc:P20849]
RFXAP	1.54619	4.96373e-12	1.69762e-11	8.81	5.51	13	+	37393339	37403740	mRNA;	Regulatory factor X-associated protein (RFX- associated protein)(RFX DNA-binding complex 36 kDa subunit) [Source:UniProtKB/Swiss-Prot;Acc:O00287]
KCNJ11	2.40236	5.0544e-12	1.72786e-11	2.25	0.91	11	-	17406798	17410206	mRNA;	ATP-sensitive inward rectifier potassium channel 11 (Potassium channel, inwardly rectifying subfamily J member 11)(Inward rectifier K(+) channel Kir6.2)(IKATP) [Source:UniProtKB/Swiss-Prot;Acc:Q14654]
TTC18	7.19847	5.34621e-12	1.826e-11	0.66	0.09	10	-	75013520	75119452	mRNA;	Tetratricopeptide repeat protein 18 (TPR repeat protein 18) [Source:UniProtKB/Swiss-Prot;Acc:Q5T0N1]
AC034236.5-1	3.1687	5.7997e-12	1.97804e-11	13.48	4.12	5	-	115387607	115387981	mRNA;	/
ATXN1	3.1687	5.7997e-12	1.97804e-11	0.48	0.15	6	-	16299343	16761721	mRNA;	Ataxin-1 (Spinocerebellar ataxia type 1 protein) [Source:UniProtKB/Swiss-Prot;Acc:P54253]
AMIGO2	2.20555	5.96048e-12	2.0322e-11	2.27	0.99	12	-	47469490	47473734	mRNA;	Amphoterin-induced protein 2 Precursor (AMIGO- 2)(Alivin-1)(Differentially expressed in gastric adenocarcinomas)(DEGA) [Source:UniProtKB/Swiss- Prot;Acc:Q86SJ2]
AP003117.2	3.47295	6.06466e-12	2.06726e-11	2.06	0.57	8	+	97657499	98155718	mRNA;	Plasma glutamate carboxypeptidase Precursor (EC 3.4.17.-) [Source:UniProtKB/Swiss-Prot;Acc:Q9Y646]
PDE3B	1.61939	6.79944e-12	2.31466e-11	3.34	2	11	+	14665269	14893605	mRNA;	cGMP-inhibited 3',5'-cyclic phosphodiesterase B (EC 3.1.4.17)(Cyclic GMP-inhibited phosphodiesterase B)(CGI- PDE B)(CGIPDE1)(CGIP1) [Source:UniProtKB/Swiss- Prot;Acc:Q13370]
C9orf3	2.05906	7.12226e-12	2.42295e-11	2.31	1.09	9	+	97488981	97849441	mRNA;	Aminopeptidase O (AP-O)(EC 3.4.11.-) [Source:UniProtKB/Swiss-Prot;Acc:Q8N6M6]
MGMT	1.97011	7.18129e-12	2.44196e-11	8.52	4.18	10	+	131265478	131565884	mRNA;	Methylated-DNA--protein-cysteine methyltransferase (EC 2.1.1.63)(6-O-methylguanine-DNA methyltransferase)(MGMT)(O-6-methylguanine-DNA- alkyltransferase) [Source:UniProtKB/Swiss- Prot;Acc:P16455]
PRDM15	1.51547	7.67235e-12	2.60262e-11	3.45	2.2	21	-	43218385	43299591	mRNA;	PR domain zinc finger protein 15 (PR domain- containing protein 15)(Zinc finger protein 298) [Source:UniProtKB/Swiss-Prot;Acc:P57071]
AKR1CL2	3.36992	7.70365e-12	2.61267e-11	2.83	0.81	10	+	4868402	4890249	mRNA;	Aldo-keto reductase family 1 member C-like protein 2 (EC 1.1.1.-)(Testis-specific protein)(HTSP)(LoopADR) [Source:UniProtKB/Swiss-Prot;Acc:Q96JD6]
PRICKLE2	1.69423	8.07642e-12	2.73789e-11	2.1	1.2	3	-	64079526	64211131	mRNA;	Prickle-like protein 2 [Source:UniProtKB/Swiss- Prot;Acc:Q7Z3G6]
SRGAP3	1.72057	8.09254e-12	2.74215e-11	1.54	0.87	3	-	9022278	9291311	mRNA;	SLIT-ROBO Rho GTPase-activating protein 3 (srGAP3)(srGAP2)(WAVE-associated Rac GTPase-activating protein)(WRP)(Mental disorder-associated GAP)(Rho GTPase- activating protein 14) [Source:UniProtKB/Swiss- Prot;Acc:O43295]
PRKD1	2.32963	8.34361e-12	2.82598e-11	2.11	0.88	14	-	30045687	30396948	mRNA;	Serine/threonine-protein kinase D1 (EC 2.7.11.13)(nPKC-D1)(Protein kinase D)(Protein kinase C mu type)(nPKC-mu) [Source:UniProtKB/Swiss-Prot;Acc:Q15139]
SORCS3	5.30414	8.40896e-12	2.84749e-11	0.52	0.1	10	+	106400859	107024993	mRNA;	VPS10 domain-containing receptor SorCS3 Precursor [Source:UniProtKB/Swiss-Prot;Acc:Q9UPU3]
MOCOS	1.64807	8.48868e-12	2.87385e-11	7.02	4.12	18	+	33767480	33848684	mRNA;	Molybdenum cofactor sulfurase (MoCo sulfurase)(EC 4.4.-.-)(HMCS)(MOS) [Source:UniProtKB/Swiss- Prot;Acc:Q96EN8]
C1QTNF3	1.66404	8.83342e-12	2.9886e-11	2.53	1.47	5	-	33987279	34124633	mRNA;	Complement C1q tumor necrosis factor-related protein 3 Precursor (Secretory protein CORS26) [Source:UniProtKB/Swiss-Prot;Acc:Q9BXJ4]
THAP5	1.68155	9.02912e-12	3.05347e-11	4.47	2.57	7	-	108202671	108210194	mRNA;	THAP domain-containing protein 5 [Source:UniProtKB/Swiss-Prot;Acc:Q7Z6K1]
DUS4L	1.74098	9.15019e-12	3.09305e-11	5.62	3.12	7	+	107204403	107218968	mRNA;	tRNA-dihydrouridine synthase 4-like (EC 1.-.-.- )(PP35) [Source:UniProtKB/Swiss-Prot;Acc:O95620]
C19orf41	10.1031	9.58924e-12	3.24005e-11	2.69	0.26	19	-	50655806	50666538	mRNA;	Uncharacterized protein C19orf41 Precursor [Source:UniProtKB/Swiss-Prot;Acc:Q6UXV1]
C7orf16	2.07803	1.00907e-11	3.40649e-11	5.53	2.57	7	+	31726799	31748069	mRNA;	G-substrate [Source:UniProtKB/Swiss- Prot;Acc:O96001]
SPIRE2	1.87804	1.14758e-11	3.86478e-11	3.74	1.93	16	+	89894907	89937727	mRNA;	Protein spire homolog 2 (Spir-2) [Source:UniProtKB/Swiss-Prot;Acc:Q8WWL2]
NMI	1.93042	1.21943e-11	4.10138e-11	7.07	3.54	2	-	152126985	152146430	mRNA;	N-myc-interactor (Nmi)(N-myc and STAT interactor) [Source:UniProtKB/Swiss-Prot;Acc:Q13287]
ANKH	1.86243	1.43523e-11	4.80623e-11	1.56	0.81	5	-	14704910	14871887	mRNA;	Progressive ankylosis protein homolog (ANK) [Source:UniProtKB/Swiss-Prot;Acc:Q9HCJ1]
GALT	1.53806	1.45372e-11	4.86604e-11	17.51	11.01	9	+	34646635	34650571	mRNA;	Galactose-1-phosphate uridylyltransferase (Gal-1-P uridylyltransferase)(EC 2.7.7.12)(UDP-glucose--hexose-1- phosphate uridylyltransferase) [Source:UniProtKB/Swiss- Prot;Acc:P07902]
LHX6	3.4098	1.52254e-11	5.09197e-11	1.28	0.36	9	-	124964856	124991019	mRNA;	LIM/homeobox protein Lhx6.1 (LIM homeobox protein 6.1)(Lhx6) [Source:UniProtKB/Swiss-Prot;Acc:Q9UPM6]
ANK1	1.55409	1.58949e-11	5.30898e-11	2.44	1.52	8	-	41510745	41754280	mRNA;	Ankyrin-1 (Erythrocyte ankyrin)(Ankyrin-R) [Source:UniProtKB/Swiss-Prot;Acc:P16157]
AFMID	1.63548	1.65884e-11	5.53581e-11	8.41	4.98	17	+	76183437	76203782	mRNA;	Probable arylformamidase (EC 3.5.1.9)(Kynurenine formamidase)(KF) [Source:UniProtKB/Swiss-Prot;Acc:Q63HM1]
UGT3A1	2.37893	1.67e-11	5.56945e-11	2.56	1.04	5	-	35953210	35991499	mRNA;	UDP-glucuronosyltransferase 3A1 Precursor (UDPGT 3A1)(EC 2.4.1.17) [Source:UniProtKB/Swiss- Prot;Acc:Q6NUS8]
HIST1H2BG	6.97115	1.69947e-11	5.66527e-11	6.63	0.92	6	-	26216491	26216871	mRNA;	Histone H2B type 1-C/E/F/G/I (H2B.a/g/h/k/l)(H2B.1 A)(H2B/a)(H2B/g)(H2B/h)(H2B/k)(H2B/l) [Source:UniProtKB/Swiss-Prot;Acc:P62807]
PDGFB	2.09279	1.75626e-11	5.85079e-11	2.63	1.21	22	-	39619687	39640957	mRNA;	Platelet-derived growth factor subunit B Precursor (PDGF subunit B)(Platelet-derived growth factor B chain)(Platelet-derived growth factor beta polypeptide)(PDGF-2)(c-sis)(Becaplermin) [Source:UniProtKB/Swiss-Prot;Acc:P01127]
DACT1	1.70069	1.804e-11	6.00724e-11	4.18	2.38	14	+	59100799	59115039	mRNA;	Dapper homolog 1 (hDPR1)(Hepatocellular carcinoma novel gene 3 protein) [Source:UniProtKB/Swiss- Prot;Acc:Q9NYF0]
REEP4	1.55243	2.01378e-11	6.69133e-11	13.63	8.49	8	-	21995533	21999448	mRNA;	Receptor expression-enhancing protein 4 [Source:UniProtKB/Swiss-Prot;Acc:Q9H6H4]
FMN2	2.83449	2.0789e-11	6.9003e-11	0.78	0.27	1	+	240177648	240638483	mRNA;	Formin-2 [Source:UniProtKB/Swiss-Prot;Acc:Q9NZ56]
ULBP1	9.85054	2.15009e-11	7.12891e-11	0.68	0.07	6	+	150285143	150294844	mRNA;	NKG2D ligand 1 Precursor (UL16-binding protein 1)(NKG2DL1)(N2DL-1)(ALCAN-beta)(Retinoic acid early transcript 1I) [Source:UniProtKB/Swiss-Prot;Acc:Q9BZM6]
MYH3	2.78738	2.30143e-11	7.62087e-11	0.94	0.33	17	-	10531843	10559467	mRNA;	Myosin-3 (Myosin heavy chain 3)(Myosin heavy chain, fast skeletal muscle, embryonic)(Muscle embryonic myosin heavy chain)(SMHCE) [Source:UniProtKB/Swiss- Prot;Acc:P11055]
FCHSD2	1.7049	2.37262e-11	7.85155e-11	3.31	1.88	11	-	72547791	72853143	mRNA;	FCH and double SH3 domains protein 2 (SH3 multiple domains protein 3)(Carom) [Source:UniProtKB/Swiss- Prot;Acc:O94868]
ZNF354A	1.56847	2.47254e-11	8.17167e-11	8.62	5.32	5	-	178138531	178157703	mRNA;	Zinc finger protein 354A (Transcription factor 17)(Zinc finger protein eZNF) [Source:UniProtKB/Swiss- Prot;Acc:O60765]
IZUMO1	6.89538	2.4957e-11	8.2429e-11	1.54	0.22	19	-	49244145	49250166	mRNA;	Izumo sperm-egg fusion protein 1 Precursor (Sperm- specific protein izumo)(Oocyte binding/fusion factor)(OBF) [Source:UniProtKB/Swiss-Prot;Acc:Q8IYV9]
DFNB59	2.38145	2.67493e-11	8.81411e-11	2.96	1.2	2	+	179316163	179326108	mRNA;	Pejvakin (Autosomal recessive deafness type 59 protein) [Source:UniProtKB/Swiss-Prot;Acc:Q0ZLH3]
CBWD2	2.32372	2.71513e-11	8.94275e-11	2.04	0.85	2	+	114195337	114253748	mRNA;	COBW domain-containing protein 2 (Cobalamin synthetase W domain-containing protein 2) [Source:UniProtKB/Swiss-Prot;Acc:Q8IUF1]
MBOAT2	1.50588	2.74892e-11	9.05213e-11	6.8	4.37	2	-	8996701	9143876	mRNA;	Lysophospholipid acyltransferase 2 (LPLAT 2)(EC 2.3.1.-)(1-acylglycerophosphoethanolamine O- acyltransferase)(EC 2.3.1.n2)(Lysophosphatidylethanolamine acyltransferase)(Lyso-PE acyltransferase)(LPEAT)(1- acylglycerophosphate O-acyltransferase)(EC 2.3.1.51)(Lysophosphatidic acid acyltransferase)(Lyso-PA acyltransferase)(LPAAT)(Membrane-bound O-acyltransferase domain-containing protein 2)(O-acyltra…
MYH2	3.45437	2.99881e-11	9.85397e-11	0.68	0.19	17	-	10424473	10453017	mRNA;	Myosin-2 (Myosin heavy chain 2)(Myosin heavy chain 2a)(MyHC-2a)(Myosin heavy chain IIa)(MyHC-IIa)(Myosin heavy chain, skeletal muscle, adult 2) [Source:UniProtKB/Swiss-Prot;Acc:Q9UKX2]
IFNAR2	1.54489	3.16015e-11	1.03709e-10	3.63	2.27	21	+	34602231	34669520	mRNA;	Interferon-alpha/beta receptor beta chain Precursor (Interferon alpha/beta receptor 2)(IFN-alpha-REC)(Type I interferon receptor)(IFN-R) [Source:UniProtKB/Swiss- Prot;Acc:P48551]
CENPA	1.53317	3.23509e-11	1.06123e-10	14.12	8.91	2	+	27008882	27017457	mRNA;	Histone H3-like centromeric protein A (Centromere protein A)(CENP-A)(Centromere autoantigen A) [Source:UniProtKB/Swiss-Prot;Acc:P49450]
PKD1L2	2.59466	3.3382e-11	1.09412e-10	0.76	0.28	16	-	81163686	81253975	mRNA;	Polycystic kidney disease protein 1-like 2 Precursor (Polycystin-1L2)(PC1-like 2 protein) [Source:UniProtKB/Swiss-Prot;Acc:Q7Z442]
DNAH2	23.4897	3.38874e-11	1.11045e-10	0.12	0.01	17	+	7623039	7737058	mRNA;	Dynein heavy chain 2, axonemal (Axonemal beta dynein heavy chain 2)(Ciliary dynein heavy chain 2)(Dynein heavy chain domain-containing protein 3) [Source:UniProtKB/Swiss-Prot;Acc:Q9P225]
CTSK	2.33348	3.43751e-11	1.12595e-10	3.94	1.63	1	-	150768687	150780812	mRNA;	Cathepsin K Precursor (EC 3.4.22.38)(Cathepsin O)(Cathepsin X)(Cathepsin O2) [Source:UniProtKB/Swiss- Prot;Acc:P43235]
BTN2A3	1.99572	4.07721e-11	1.33012e-10	2	0.97	6	+	26421639	26432342	mRNA;	Butyrophilin subfamily 2 member A3 Precursor [Source:UniProtKB/Swiss-Prot;Acc:Q96KV6]
ITPR1	1.60238	4.17964e-11	1.36267e-10	1.97	1.19	3	+	4535034	4889286	mRNA;	Inositol 1,4,5-trisphosphate receptor type 1 (Type 1 inositol 1,4,5-trisphosphate receptor)(Type 1 InsP3 receptor)(IP3 receptor isoform 1)(InsP3R1)(IP3R) [Source:UniProtKB/Swiss-Prot;Acc:Q14643]
CXorf38	2.01691	4.82148e-11	1.56894e-10	2.53	1.21	X	-	40488285	40506806	mRNA;	Uncharacterized protein CXorf38 [Source:UniProtKB/Swiss-Prot;Acc:Q8TB03]
PCTP	1.6368	4.83366e-11	1.57257e-10	7.99	4.72	17	+	53828356	53854748	mRNA;	Phosphatidylcholine transfer protein (PC-TP)(StAR- related lipid transfer protein 2)(START domain-containing protein 2)(StARD2) [Source:UniProtKB/Swiss- Prot;Acc:Q9UKL6]
C9orf156	2.13789	5.44264e-11	1.76585e-10	2.31	1.05	9	-	100666772	100684852	mRNA;	Nef-associated protein 1 (EC 3.1.2.-)(Thioesterase NAP1) [Source:UniProtKB/Swiss-Prot;Acc:Q9BU70]
XYLB	2.33488	5.51269e-11	1.78783e-10	1.42	0.59	3	+	38388240	38456467	mRNA;	Xylulose kinase (Xylulokinase)(EC 2.7.1.17) [Source:UniProtKB/Swiss-Prot;Acc:O75191]
PSD4	4.23642	5.65244e-11	1.83084e-10	0.59	0.14	2	+	113931557	113960802	mRNA;	PH and SEC7 domain-containing protein 4 (Pleckstrin homology and SEC7 domain-containing protein 4)(Exchange factor for ADP-ribosylation factor guanine nucleotide factor 6B)(Telomeric of interleukin-1 cluster protein) [Source:UniProtKB/Swiss-Prot;Acc:Q8NDX1]
UBE2D4	3.16354	5.67195e-11	1.83677e-10	2.17	0.66	7	+	43966037	43993166	mRNA;	Ubiquitin-conjugating enzyme E2 D4 (EC 6.3.2.19)(Ubiquitin-protein ligase D4)(Ubiquitin carrier protein D4)(HBUCE1) [Source:UniProtKB/Swiss- Prot;Acc:Q9Y2X8]
C9orf119	1.62406	6.03325e-11	1.95132e-10	17	10.12	9	+	131037718	131051269	mRNA;	Uncharacterized protein C9orf119 (HBV DNAPTP1- transactivated protein A) [Source:UniProtKB/Swiss- Prot;Acc:Q1ZZU3]
DSCR1	1.91801	6.18605e-11	1.99948e-10	3.44	1.73	21	-	35888782	35987433	mRNA;	Calcipressin-1 (Regulator of calcineurin 1)(Down syndrome critical region protein 1)(Myocyte-enriched calcineurin-interacting protein 1)(MCIP1)(Adapt78) [Source:UniProtKB/Swiss-Prot;Acc:P53805]
ZNF565	2.86423	6.61826e-11	2.13604e-10	2.62	0.88	19	-	36673188	36705986	mRNA;	Zinc finger protein 565 [Source:UniProtKB/Swiss- Prot;Acc:Q8N9K5]
ZNF415	1.90837	6.99583e-11	2.2546e-10	4.33	2.19	19	-	53611133	53636148	mRNA;	Zinc finger protein 415 [Source:UniProtKB/Swiss- Prot;Acc:Q09FC8]
ZNF841	1.60556	7.48699e-11	2.40937e-10	5.45	3.28	19	-	52567719	52588141	mRNA;	Zinc finger protein 841 [Source:UniProtKB/Swiss- Prot;Acc:Q6ZN19]
PLEKHG1	3.14459	7.60625e-11	2.44621e-10	0.62	0.19	6	+	150920999	151164799	mRNA;	Pleckstrin homology domain-containing family G member 1 [Source:UniProtKB/Swiss-Prot;Acc:Q9ULL1]
ITGB8	1.77887	7.9409e-11	2.55331e-10	1.55	0.84	7	+	20370725	20455354	mRNA;	Integrin beta-8 Precursor [Source:UniProtKB/Swiss- Prot;Acc:P26012]
KCNK2	5.41238	8.01534e-11	2.5767e-10	0.69	0.12	1	+	215178885	215410436	mRNA;	Potassium channel subfamily K member 2 (Outward rectifying potassium channel protein TREK-1)(TREK-1 K(+) channel subunit)(Two pore potassium channel TPKC1)(Two pore domain potassium channel TREK-1) [Source:UniProtKB/Swiss-Prot;Acc:O95069]
DDIT3	2.42275	8.49028e-11	2.72541e-10	7.35	2.93	12	-	57910373	57914300	mRNA;	DNA damage-inducible transcript 3 (DDIT-3)(Growth arrest and DNA-damage-inducible protein GADD153)(C/EBP- homologous protein)(CHOP) [Source:UniProtKB/Swiss- Prot;Acc:P35638]
UTP23	1.55535	8.8347e-11	2.8342e-10	5.69	3.54	8	+	117778742	117798816	mRNA;	rRNA-processing protein UTP23 homolog [Source:UniProtKB/Swiss-Prot;Acc:Q9BRU9]
DDX50	1.5361	9.25854e-11	2.96831e-10	8.87	5.59	10	+	70661034	70706602	mRNA;	ATP-dependent RNA helicase DDX50 (EC 3.6.1.-)(DEAD box protein 50)(Nucleolar protein Gu2)(Gu-beta) [Source:UniProtKB/Swiss-Prot;Acc:Q9BQ39]
SPA17	2.09683	9.63442e-11	3.08401e-10	9.43	4.35	11	+	124543740	124564685	mRNA;	Sperm surface protein Sp17 (Sperm autoantigenic protein 17)(Sperm protein 17)(Sp17-1)(Cancer/testis antigen 22)(CT22) [Source:UniProtKB/Swiss- Prot;Acc:Q15506]
RAD51C	2.09683	9.63442e-11	3.08401e-10	5.76	2.66	17	+	56769963	56811690	mRNA;	DNA repair protein RAD51 homolog 3 (R51H3)(RAD51- like protein 2) [Source:UniProtKB/Swiss-Prot;Acc:O43502]
LRRK2	12.692	9.81771e-11	3.14008e-10	0.18	0.01	12	+	40590546	40763087	mRNA;	Leucine-rich repeat serine/threonine-protein kinase 2 (EC 2.7.11.1)(Dardarin) [Source:UniProtKB/Swiss- Prot;Acc:Q5S007]
AC104667.3	12.692	9.81771e-11	3.14008e-10	1.42	0.11	2	+	238499812	238504624	mRNA;	/
KIAA1875	7.67205	9.84159e-11	3.14674e-10	0.32	0.04	8	+	145162629	145173218	mRNA;	WD repeat-containing protein KIAA1875 [Source:UniProtKB/Swiss-Prot;Acc:A6NE52]
RG9MTD3	2.43704	1.06314e-10	3.39364e-10	2.85	1.13	9	+	37753802	37778969	mRNA;	RNA (guanine-9-)-methyltransferase domain- containing protein 3 (EC 2.1.1.-) [Source:UniProtKB/Swiss- Prot;Acc:Q6PF06]
FBXO36	1.92386	1.11663e-10	3.56143e-10	3.44	1.73	2	+	230787018	230877824	mRNA;	F-box only protein 36 [Source:UniProtKB/Swiss- Prot;Acc:Q8NEA4]
ZNF230	2.1399	1.12167e-10	3.57677e-10	4.61	2.08	19	+	44529494	44537260	mRNA;	Zinc finger protein 222 [Source:UniProtKB/Swiss- Prot;Acc:Q9UK12]
DCDC2	6.59228	1.15286e-10	3.6732e-10	0.48	0.07	6	-	24171983	24358280	mRNA;	Doublecortin domain-containing protein 2 (Protein RU2S) [Source:UniProtKB/Swiss-Prot;Acc:Q9UHG0]
RHOQ	1.61138	1.15592e-10	3.68218e-10	4.07	2.44	2	+	46769867	46811827	mRNA;	Rho-related GTP-binding protein RhoQ Precursor (Ras-related GTP-binding protein TC10)(Ras-like protein family member 7A) [Source:UniProtKB/Swiss- Prot;Acc:P17081]
PTPDC1	1.53432	1.16994e-10	3.72454e-10	4.63	2.92	9	+	96793076	96872136	mRNA;	Protein tyrosine phosphatase domain-containing protein 1 (EC 3.1.3.-) [Source:UniProtKB/Swiss- Prot;Acc:A2A3K4]
ICAM1	1.8635	1.24915e-10	3.96606e-10	3.58	1.86	19	+	10381517	10397291	mRNA;	Intercellular adhesion molecule 1 Precursor (ICAM- 1)(Major group rhinovirus receptor)(CD54 antigen) [Source:UniProtKB/Swiss-Prot;Acc:P05362]
SPINK5	1.62587	1.24978e-10	3.96725e-10	4.55	2.71	5	+	147443535	147516925	mRNA;	Serine protease inhibitor Kazal-type 5 Precursor (Lympho-epithelial Kazal-type-related inhibitor)(LEKTI) [Contains Hemofiltrate peptide HF6478;Hemofiltrate peptide HF7665] [Source:UniProtKB/Swiss-Prot;Acc:Q9NQ38]
GLIPR2	1.69287	1.28096e-10	4.06456e-10	7.99	4.56	9	+	36136032	36163887	mRNA;	Golgi-associated plant pathogenesis-related protein 1 (Golgi-associated PR-1 protein)(GAPR-1)(Glioma pathogenesis-related protein 2)(GliPR 2) [Source:UniProtKB/Swiss-Prot;Acc:Q9H4G4]
AC005726.6	1.7049	1.33635e-10	4.23421e-10	5.1	2.89	17	-	26930488	26941215	mRNA;	Uncharacterized serine/threonine-protein kinase SgK494 (EC 2.7.11.1)(Sugen kinase 494) [Source:UniProtKB/Swiss-Prot;Acc:Q96LW2]
SMAD7	1.59033	1.34261e-10	4.25318e-10	6.24	3.8	18	-	46446224	46477081	mRNA;	Mothers against decapentaplegic homolog 7 (Mothers against DPP homolog 7)(SMAD 7)(Smad7)(hSMAD7) [Source:UniProtKB/Swiss-Prot;Acc:O15105]
MYO15A	2.35845	1.41262e-10	4.46942e-10	0.54	0.22	17	+	18012020	18083116	mRNA;	Myosin-XV (Unconventional myosin-15) [Source:UniProtKB/Swiss-Prot;Acc:Q9UKN7]
SP110	2.3183	1.41902e-10	4.48876e-10	1.35	0.56	2	-	231032009	231090444	mRNA;	Sp110 nuclear body protein (Transcriptional coactivator Sp110)(Speckled 110 kDa)(Interferon-induced protein 41/75) [Source:UniProtKB/Swiss-Prot;Acc:Q9HB58]
AGXT2L2	1.78825	1.44196e-10	4.55947e-10	3.76	2.03	5	-	177635541	177659803	mRNA;	Alanine--glyoxylate aminotransferase 2-like 2 (EC 2.6.1.-) [Source:UniProtKB/Swiss-Prot;Acc:Q8IUZ5]
SAP30L	1.52661	1.4873e-10	4.69705e-10	3.63	2.3	5	+	153825517	153840610	mRNA;	Histone deacetylase complex subunit SAP30L (Sin3A- associated protein p30-like protein)(Sin3 corepressor complex subunit SAP30L)(HCV non-structural protein 4A- transactivated protein 2) [Source:UniProtKB/Swiss- Prot;Acc:Q9HAJ7]
IQSEC3	2.15663	1.49133e-10	4.70881e-10	1.12	0.5	12	+	176049	287620	mRNA;	IQ motif and SEC7 domain-containing protein 3 [Source:UniProtKB/Swiss-Prot;Acc:Q9UPP2]
UMODL1	41.6754	1.63661e-10	5.15961e-10	0.25	0.01	21	+	43483068	43563105	mRNA;	Uromodulin-like 1 Precursor (Olfactorin) [Source:UniProtKB/Swiss-Prot;Acc:Q5DID0]
ATP10B	41.6754	1.63661e-10	5.15961e-10	0.17	0.01	5	-	159990129	160279219	mRNA;	Probable phospholipid-transporting ATPase VB (EC 3.6.3.1)(ATPase class V type 10B) [Source:UniProtKB/Swiss- Prot;Acc:O94823]
C9orf102	1.63566	1.64227e-10	5.17586e-10	3	1.77	9	+	98637900	98734673	mRNA;	Putative DNA repair and recombination protein RAD26-like (EC 3.6.1.-) [Source:UniProtKB/Swiss- Prot;Acc:Q5T890]
CIDEB	2.22484	1.69437e-10	5.33241e-10	3.32	1.44	14	-	24774401	24780628	mRNA;	Cell death activator CIDE-B (Cell death-inducing DFFA-like effector B) [Source:UniProtKB/Swiss- Prot;Acc:Q9UHD4]
FAM58A	1.94104	1.77066e-10	5.57025e-10	7.89	3.93	X	-	152853377	152864641	mRNA;	Cyclin-related protein FAM58A (Cyclin-M) [Source:UniProtKB/Swiss-Prot;Acc:Q8N1B3]
PACRGL	1.56177	1.79231e-10	5.6372e-10	8.85	5.48	4	+	20702036	20729979	mRNA;	PACRG-like protein [Source:UniProtKB/Swiss- Prot;Acc:Q8N7B6]
GRAMD1C	3.08776	1.82423e-10	5.73292e-10	1.15	0.36	3	+	113557680	113666020	mRNA;	GRAM domain-containing protein 1C [Source:UniProtKB/Swiss-Prot;Acc:Q8IYS0]
AF235103.5-1	1.99766	1.82891e-10	5.74645e-10	1.93	0.93	8	-	146032252	146052425	mRNA;	Putative uncharacterized protein ENSP00000366511 [Source:UniProtKB/TrEMBL;Acc:B7WP54]
C1orf74	1.8066	1.82929e-10	5.74648e-10	7.9	4.23	1	-	209955661	209957904	mRNA;	UPF0739 protein C1orf74 [Source:UniProtKB/Swiss- Prot;Acc:Q96LT6]
MTFMT	1.677	1.84096e-10	5.78197e-10	5.72	3.3	15	-	65293851	65321977	mRNA;	Methionyl-tRNA formyltransferase, mitochondrial Precursor (MtFMT)(EC 2.1.2.9) [Source:UniProtKB/Swiss- Prot;Acc:Q96DP5]
ZNF333	1.79669	1.85226e-10	5.81626e-10	3.25	1.75	19	+	14800870	14831772	mRNA;	Zinc finger protein 333 [Source:UniProtKB/Swiss- Prot;Acc:Q96JL9]
RAI1	2.54551	1.91402e-10	6.00654e-10	0.72	0.28	17	+	17584787	17714767	mRNA;	Retinoic acid-induced protein 1 [Source:UniProtKB/Swiss-Prot;Acc:Q7Z5J4]
SLC35D2	1.79962	2.01233e-10	6.30863e-10	6.33	3.4	9	-	99082989	99145992	mRNA;	UDP-N-acetylglucosamine/UDP-glucose/GDP-mannose transporter (Solute carrier family 35 member D2)(UDP- galactose transporter-related protein 8)(UGTrel8)(SQV7- like protein)(SQV7L)(Homolog of Fringe connection protein 1)(HFRC1) [Source:UniProtKB/Swiss-Prot;Acc:Q76EJ3]
AC009171.3	1.55967	2.06107e-10	6.45617e-10	39.92	24.76	16	-	4390253	4401300	mRNA;	Mitochondrial import inner membrane translocase subunit Tim16 (Mitochondria-associated granulocyte macrophage CSF-signaling molecule) [Source:UniProtKB/Swiss-Prot;Acc:Q9Y3D7]
ZNF449	1.5349	2.11861e-10	6.63104e-10	3.87	2.44	X	+	134478696	134497338	mRNA;	Zinc finger protein 449 (Zinc finger and SCAN domain-containing protein 19) [Source:UniProtKB/Swiss- Prot;Acc:Q6P9G9]
C20orf46	2.45722	2.1256e-10	6.65155e-10	3.25	1.28	20	-	1161215	1165319	mRNA;	Transmembrane protein C20orf46 [Source:UniProtKB/Swiss-Prot;Acc:Q9NUR3]
ITM2A	1.58394	2.28282e-10	7.1334e-10	10.43	6.37	X	-	78615885	78623047	mRNA;	Integral membrane protein 2A (E25 protein) [Source:UniProtKB/Swiss-Prot;Acc:O43736]
LARP6	1.535	2.33909e-10	7.30185e-10	9.19	5.79	15	-	71123877	71146498	mRNA;	La-related protein 6 (La ribonucleoprotein domain family member 6)(Acheron)(Achn) [Source:UniProtKB/Swiss- Prot;Acc:Q9BRS8]
CCDC28A	1.80566	2.373e-10	7.40619e-10	8.06	4.32	6	+	139094646	139114454	mRNA;	Coiled-coil domain-containing protein 28A (CCRL1AP) [Source:UniProtKB/Swiss-Prot;Acc:Q8IWP9]
PIGA	1.6029	2.53449e-10	7.89903e-10	5.04	3.04	X	-	15337582	15353660	mRNA;	Phosphatidylinositol N- acetylglucosaminyltransferase subunit A (EC 2.4.1.198)(GlcNAc-PI synthesis protein)(Phosphatidylinositol-glycan biosynthesis class A protein)(PIG-A) [Source:UniProtKB/Swiss-Prot;Acc:P37287]
COL4A4	2.20871	2.6638e-10	8.29365e-10	0.73	0.32	2	-	227867427	228029266	mRNA;	Collagen alpha-4(IV) chain Precursor [Source:UniProtKB/Swiss-Prot;Acc:P53420]
CCDC23	1.81197	2.7947e-10	8.68542e-10	14.24	7.6	1	-	43272723	43283059	mRNA;	Coiled-coil domain-containing protein 23 [Source:UniProtKB/Swiss-Prot;Acc:Q8N300]
PCDHB7	7.3879	3.17647e-10	9.84807e-10	0.7	0.09	5	+	140552335	140555385	mRNA;	Protocadherin beta-7 Precursor (PCDH-beta-7) [Source:UniProtKB/Swiss-Prot;Acc:Q9Y5E2]
NOS3	2.77331	3.42825e-10	1.06074e-09	1.16	0.41	7	+	150688147	150711675	mRNA;	Nitric oxide synthase, endothelial (EC 1.14.13.39)(Endothelial NOS)(eNOS)(EC-NOS)(NOS type III)(NOSIII)(Constitutive NOS)(cNOS) [Source:UniProtKB/Swiss-Prot;Acc:P29474]
DHODH	1.65118	3.4505e-10	1.06719e-09	7.77	4.55	16	+	72042643	72058954	mRNA;	Dihydroorotate dehydrogenase, mitochondrial Precursor (DHOdehase)(EC 1.3.3.1)(Dihydroorotate oxidase) [Source:UniProtKB/Swiss-Prot;Acc:Q02127]
NOD1	1.6153	3.5347e-10	1.09214e-09	3.46	2.07	7	-	30464144	30518400	mRNA;	Nucleotide-binding oligomerization domain- containing protein 1 (Caspase recruitment domain- containing protein 4) [Source:UniProtKB/Swiss- Prot;Acc:Q9Y239]
TTC39B	1.86199	3.55464e-10	1.09786e-09	4.18	2.17	9	-	15171561	15307321	mRNA;	Tetratricopeptide repeat protein 39B (TPR repeat protein 39B) [Source:UniProtKB/Swiss-Prot;Acc:Q5VTQ0]
TSPAN15	2.13948	3.70526e-10	1.14392e-09	4.66	2.11	10	+	71211226	71267423	mRNA;	Tetraspanin-15 (Tspan-15)(Transmembrane 4 superfamily member 15)(Tetraspan NET-7) [Source:UniProtKB/Swiss-Prot;Acc:O95858]
RBM20	2.97681	3.76949e-10	1.16328e-09	0.62	0.2	10	+	112404111	112599227	mRNA;	Probable RNA-binding protein 20 (RNA-binding motif protein 20) [Source:UniProtKB/Swiss-Prot;Acc:Q5T481]
SLC35A1	1.62334	3.85621e-10	1.18933e-09	8.68	5.17	6	+	88182643	88222048	mRNA;	CMP-sialic acid transporter (CMP-Sia-Tr)(CMP-SA- Tr)(Solute carrier family 35 member A1) [Source:UniProtKB/Swiss-Prot;Acc:P78382]
TIGD2	2.04203	4.02395e-10	1.23983e-09	4.19	1.99	4	+	90033968	90036050	mRNA;	Tigger transposable element-derived protein 2 [Source:UniProtKB/Swiss-Prot;Acc:Q4W5G0]
GPX7	1.70004	4.05539e-10	1.24926e-09	11.76	6.69	1	+	53068044	53074722	mRNA;	Glutathione peroxidase 7 Precursor (EC 1.11.1.9)(CL683) [Source:UniProtKB/Swiss-Prot;Acc:Q96SL4]
TCHP	1.70655	4.13665e-10	1.27379e-09	4.3	2.44	12	+	110338079	110355873	mRNA;	Trichoplein keratin filament-binding protein (Protein TCHP)(Tumor suppressor protein) [Source:UniProtKB/Swiss-Prot;Acc:Q9BT92]
IFIT1	2.10879	4.27404e-10	1.31531e-09	4.36	2	10	+	91152322	91163742	mRNA;	Interferon-induced protein with tetratricopeptide repeats 1 (IFIT-1)(Interferon-induced 56 kDa protein)(IFI- 56K) [Source:UniProtKB/Swiss-Prot;Acc:P09914]
KALRN	1.79656	4.39056e-10	1.35009e-09	0.84	0.45	3	+	123798870	124440036	mRNA;	Kalirin (EC 2.7.11.1)(Huntingtin-associated protein-interacting protein)(Protein Duo)(Serine/threonine kinase with Dbl- and pleckstrin homology domain) [Source:UniProtKB/Swiss-Prot;Acc:O60229]
GALNT6	1.53142	4.55281e-10	1.3983e-09	4.67	2.95	12	-	51745833	51785200	mRNA;	Polypeptide N-acetylgalactosaminyltransferase 6 (EC 2.4.1.41)(Polypeptide GalNAc transferase 6)(pp-GaNTase 6)(GalNAc-T6)(Protein-UDP acetylgalactosaminyltransferase 6)(UDP-GalNAc:polypeptide N- acetylgalactosaminyltransferase 6) [Source:UniProtKB/Swiss-Prot;Acc:Q8NCL4]
ASB2	7.29319	4.6882e-10	1.43846e-09	0.71	0.09	14	-	94400499	94430885	mRNA;	Ankyrin repeat and SOCS box protein 2 (ASB-2) [Source:UniProtKB/Swiss-Prot;Acc:Q96Q27]
SLC1A2	3.09076	4.94423e-10	1.5146e-09	0.34	0.11	11	-	35272753	35441610	mRNA;	Excitatory amino acid transporter 2 (Sodium- dependent glutamate/aspartate transporter 2)(Glutamate/aspartate transporter II)(Solute carrier family 1 member 2) [Source:UniProtKB/Swiss- Prot;Acc:P43004]
AC004053.1	1.53799	4.98077e-10	1.52549e-09	5.6	3.52	4	-	106967240	107237795	mRNA;	TBC domain-containing protein kinase-like protein [Source:UniProtKB/Swiss-Prot;Acc:Q8TEA7]
NDNL2	1.52328	5.23105e-10	1.60056e-09	12.75	8.1	15	-	29560353	29562033	mRNA;	Melanoma-associated antigen G1 (MAGE-G1 antigen)(Necdin-like protein 2)(Hepatocellular carcinoma- associated protein 4) [Source:UniProtKB/Swiss- Prot;Acc:Q96MG7]
IFIT2	6.28919	5.26369e-10	1.61022e-09	0.65	0.1	10	+	91061706	91069032	mRNA;	Interferon-induced protein with tetratricopeptide repeats 2 (IFIT-2)(Interferon-induced 54 kDa protein)(IFI- 54K)(ISG-54 K) [Source:UniProtKB/Swiss-Prot;Acc:P09913]
OR2AE1	2.49815	5.26955e-10	1.6117e-09	1.29	0.5	7	-	99473610	99517154	mRNA;	Olfactory receptor 2AE1 [Source:UniProtKB/Swiss- Prot;Acc:Q8NHA4]
SCYL3	1.76422	5.3082e-10	1.6232e-09	3.39	1.86	1	-	169821804	169863408	mRNA;	Protein-associating with the carboxyl-terminal domain of ezrin (Ezrin-binding protein PACE-1)(SCY1-like protein 3) [Source:UniProtKB/Swiss-Prot;Acc:Q8IZE3]
MKRN3	39.4022	5.35698e-10	1.63746e-09	0.53	0.01	15	+	23810454	23813164	mRNA;	Makorin-3 (Zinc finger protein 127)(RING finger protein 63) [Source:UniProtKB/Swiss-Prot;Acc:Q13064]
CCDC40	1.87036	5.36794e-10	1.64049e-09	2.2	1.14	17	+	78010435	78074410	mRNA;	Coiled-coil domain-containing protein 40 [Source:UniProtKB/Swiss-Prot;Acc:Q4G0X9]
ZNF19	3.43506	5.41867e-10	1.65534e-09	1.24	0.35	16	-	71507976	71523254	mRNA;	Zinc finger protein 19 (Zinc finger protein KOX12) [Source:UniProtKB/Swiss-Prot;Acc:P17023]
RGS12	1.55708	5.43528e-10	1.65942e-09	2.73	1.69	4	+	3315874	3441638	mRNA;	Regulator of G-protein signaling 12 (RGS12) [Source:UniProtKB/Swiss-Prot;Acc:O14924]
KIF19	4.20542	5.48627e-10	1.67449e-09	0.37	0.08	17	+	72321951	72371096	mRNA;	Kinesin-like protein KIF19 [Source:UniProtKB/Swiss-Prot;Acc:Q2TAC6]
C2orf88	4.20542	5.48627e-10	1.67449e-09	0.58	0.13	2	+	190954302	191068208	mRNA;	UPF0733 protein MGC13057 [Source:UniProtKB/Swiss- Prot;Acc:Q9BSF0]
DNAH17	3.54511	5.72141e-10	1.74471e-09	0.25	0.07	17	-	76419778	76573476	mRNA;	Dynein heavy chain 17, axonemal (Axonemal beta dynein heavy chain 17)(Ciliary dynein heavy chain 17)(Ciliary dynein heavy chain-like protein 1)(Axonemal dynein heavy chain-like protein 1)(Dynein light chain 2, axonemal) [Source:UniProtKB/Swiss-Prot;Acc:Q9UFH2]
MOSC2	2.02062	5.77513e-10	1.7597e-09	5.12	2.45	1	+	220921611	220957584	mRNA;	MOSC domain-containing protein 2, mitochondrial Precursor (EC 1.-.-.-) [Source:UniProtKB/Swiss- Prot;Acc:Q969Z3]
SERTAD2	1.59772	5.81248e-10	1.77073e-09	3.18	1.92	2	-	64858756	64881046	mRNA;	SERTA domain-containing protein 2 (Transcriptional regulator interacting with the PHD-bromodomain 2)(TRIP- Br2) [Source:UniProtKB/Swiss-Prot;Acc:Q14140]
ELK4	1.52743	5.95515e-10	1.81312e-09	5.77	3.66	1	-	205585237	205602000	mRNA;	ETS domain-containing protein Elk-4 (Serum response factor accessory protein 1)(SAP-1) [Source:UniProtKB/Swiss-Prot;Acc:P28324]
MICA	1.67256	6.09231e-10	1.85414e-09	5.32	3.07	6	+	31367561	31383092	mRNA;	MHC class I polypeptide-related sequence A [Source:UniProtKB/TrEMBL;Acc:Q5SS58]
ZNF643	1.93826	6.12729e-10	1.86442e-09	4.31	2.15	1	+	40915774	40929390	mRNA;	Zinc finger protein 643 [Source:UniProtKB/Swiss- Prot;Acc:Q9UJL9]
MANEA	1.55489	6.24616e-10	1.89872e-09	3.92	2.44	6	+	96025413	96057326	mRNA;	Glycoprotein endo-alpha-1,2-mannosidase (Endo-alpha mannosidase)(Endomannosidase)(hEndo)(EC 3.2.1.130)(Mandaselin) [Source:UniProtKB/Swiss- Prot;Acc:Q5SRI9]
ARSD	2.03804	6.41459e-10	1.94838e-09	1.36	0.64	X	-	2822011	2847392	mRNA;	Arylsulfatase D Precursor (ASD)(EC 3.1.6.-) [Source:UniProtKB/Swiss-Prot;Acc:P51689]
RBM43	1.97721	6.89474e-10	2.09134e-09	2.07	1.01	2	-	152104736	152118389	mRNA;	RNA-binding protein 43 (RNA-binding motif protein 43) [Source:UniProtKB/Swiss-Prot;Acc:Q6ZSC3]
GLIPR1	4.42011	6.98413e-10	2.11721e-09	0.73	0.16	12	+	75874513	75895715	mRNA;	Glioma pathogenesis-related protein 1 Precursor (GliPR 1)(Protein RTVP-1) [Source:UniProtKB/Swiss- Prot;Acc:P48060]
AC067942.6-1	3.4098	7.36769e-10	2.23041e-09	1.96	0.56	4	-	83405604	83483126	mRNA;	hypothetical protein LOC441027 [Source:RefSeq peptide;Acc:NP_001073975]
GPR156	5.55671	7.63898e-10	2.30982e-09	0.95	0.17	3	-	119885805	119962965	mRNA;	Probable G-protein coupled receptor 156 (GABAB- related G-protein coupled receptor)(G-protein coupled receptor PGR28) [Source:UniProtKB/Swiss-Prot;Acc:Q8NFN8]
CPA2	38.6444	7.96852e-10	2.4071e-09	0.93	0.01	7	+	129906703	129929635	mRNA;	Carboxypeptidase A2 Precursor (EC 3.4.17.15) [Source:UniProtKB/Swiss-Prot;Acc:P48052]
MDGA1	8.71394	7.97995e-10	2.41008e-09	0.21	0.02	6	-	37600284	37665766	mRNA;	MAM domain-containing glycosylphosphatidylinositol anchor protein 1 Precursor (MAM domain-containing protein 3)(Glycosylphosphatidylinositol-MAM)(GPI and MAM protein)(GPIM) [Source:UniProtKB/Swiss-Prot;Acc:Q8NFP4]
FUT1	1.53862	8.17441e-10	2.46736e-09	4.73	2.97	19	-	49251268	49258647	mRNA;	Galactoside 2-alpha-L-fucosyltransferase 1 (EC 2.4.1.69)(GDP-L-fucose:beta-D-galactoside 2-alpha-L- fucosyltransferase 1)(Alpha(1,2)FT 1)(Fucosyltransferase 1)(Blood group H alpha 2-fucosyltransferase) [Source:UniProtKB/Swiss-Prot;Acc:P19526]
ABHD11	1.99992	8.22282e-10	2.48149e-09	4.44	2.15	7	-	73150424	73153190	mRNA;	Abhydrolase domain-containing protein 11 (EC 3.-.- .-)(Williams-Beuren syndrome chromosomal region 21 protein) [Source:UniProtKB/Swiss-Prot;Acc:Q8NFV4]
C14orf39	2.50541	8.41689e-10	2.53857e-09	2	0.77	14	-	60902675	60952814	mRNA;	Protein SIX6OS1 (Six6 opposite strand transcript 1) [Source:UniProtKB/Swiss-Prot;Acc:Q8N1H7]
SULT1A1	2.92269	8.80183e-10	2.65311e-09	1.73	0.57	16	-	28616918	28634874	mRNA;	Sulfotransferase 1A1 (EC 2.8.2.1)(Aryl sulfotransferase 1)(Phenol sulfotransferase 1)(Phenol- sulfating phenol sulfotransferase 1)(P-PST 1)(Thermostable phenol sulfotransferase)(Ts-PST)(HAST1/HAST2)(ST1A3) [Source:UniProtKB/Swiss-Prot;Acc:P50225]
ZNF407	1.79025	8.81342e-10	2.65608e-09	1.46	0.79	18	+	72342919	72777628	mRNA;	Zinc finger protein 407 [Source:UniProtKB/Swiss- Prot;Acc:Q9C0G0]
PLSCR4	2.44541	8.93314e-10	2.69111e-09	1.6	0.63	3	-	145910126	145968966	mRNA;	Phospholipid scramblase 4 (PL scramblase 4)(Ca(2+)- dependent phospholipid scramblase 4)(TRA1)(Cell growth- inhibiting gene 43 protein) [Source:UniProtKB/Swiss- Prot;Acc:Q9NRQ2]
MTRF1	1.5024	9.07091e-10	2.73155e-09	7.75	4.99	13	-	41790516	41837713	mRNA;	Peptide chain release factor 1, mitochondrial Precursor (MRF-1) [Source:UniProtKB/Swiss- Prot;Acc:O75570]
TBXAS1	20.4588	9.16465e-10	2.7587e-09	0.4	0.02	7	+	139478047	139720125	mRNA;	Thromboxane-A synthase (TXA synthase)(TXS)(EC 5.3.99.5)(Cytochrome P450 5A1) [Source:UniProtKB/Swiss- Prot;Acc:P24557]
DYRK4	2.36792	9.36296e-10	2.81455e-09	3.4	1.39	12	+	4699486	4723030	mRNA;	Dual specificity tyrosine-phosphorylation-regulated kinase 4 (EC 2.7.12.1) [Source:UniProtKB/Swiss- Prot;Acc:Q9NR20]
C7orf38	1.67921	9.7277e-10	2.92134e-09	5.29	3.05	7	-	99143931	99156159	mRNA;	Uncharacterized protein C7orf38 [Source:UniProtKB/Swiss-Prot;Acc:Q8TCP9]
EXOSC6	1.66332	9.78371e-10	2.93559e-09	8.73	5.08	16	-	70284134	70285833	mRNA;	Exosome complex exonuclease MTR3 (EC 3.1.13.-)(mRNA transport regulator 3 homolog)(hMtr3)(Exosome component 6)(p11) [Source:UniProtKB/Swiss-Prot;Acc:Q5RKV6]
CCDC132	1.66332	9.78371e-10	2.93559e-09	3.25	1.89	7	+	92861653	92988337	mRNA;	Coiled-coil domain-containing protein 132 [Source:UniProtKB/Swiss-Prot;Acc:Q96JG6]
CACNB4	1.89433	1.00643e-09	3.01773e-09	1.15	0.59	2	-	152689300	152955812	mRNA;	Voltage-dependent L-type calcium channel subunit beta-4 (CAB4)(Calcium channel voltage-dependent subunit beta 4) [Source:UniProtKB/Swiss-Prot;Acc:O00305]
UBA7	7.10375	1.01912e-09	3.05341e-09	0.62	0.08	3	-	49842639	49851391	mRNA;	Ubiquitin-like modifier-activating enzyme 7 (Ubiquitin-activating enzyme 7)(Ubiquitin-activating enzyme E1 homolog)(D8) [Source:UniProtKB/Swiss- Prot;Acc:P41226]
SLC6A12	5.49357	1.10248e-09	3.29485e-09	0.58	0.1	12	-	299243	323689	mRNA;	Sodium- and chloride-dependent betaine transporter (Na(+)/Cl(-) betaine/GABA transporter)(BGT-1)(Solute carrier family 6 member 12) [Source:UniProtKB/Swiss- Prot;Acc:P48065]
FRG1B	3.92644	1.12237e-09	3.35232e-09	3.03	0.75	20	+	29611857	29634010	mRNA;	Protein FRG1B [Source:UniProtKB/Swiss- Prot;Acc:Q9BZ01]
ZNF181	2.00992	1.12832e-09	3.36879e-09	2.39	1.15	19	+	35225093	35233774	mRNA;	Zinc finger protein 181 (HHZ181) [Source:UniProtKB/Swiss-Prot;Acc:Q2M3W8]
ATP6AP1L	3.7571	1.13438e-09	3.38623e-09	1.55	0.4	5	+	81575281	81614225	mRNA;	V-type proton ATPase subunit S1-like protein (Vacuolar proton pump subunit S1-like protein) [Source:UniProtKB/Swiss-Prot;Acc:Q52LC2]
C5orf37	1.53675	1.14175e-09	3.40692e-09	8.86	5.58	5	-	74970033	75013313	mRNA;	Uncharacterized protein C5orf37 [Source:UniProtKB/Swiss-Prot;Acc:Q8NA72]
AC023632.1	1.63694	1.15794e-09	3.45456e-09	8.31	4.91	8	-	95443388	95449096	mRNA;	Fibrinogen silencer-binding protein [Source:UniProtKB/Swiss-Prot;Acc:O95073]
C11orf41	1.95262	1.17732e-09	3.51032e-09	0.79	0.39	11	+	33563821	33695648	mRNA;	UPF0606 protein C11orf41 [Source:UniProtKB/Swiss- Prot;Acc:Q6ZVL6]
TUFT1	1.50399	1.30887e-09	3.89353e-09	6.94	4.47	1	+	151512781	151556058	mRNA;	Tuftelin [Source:UniProtKB/Swiss-Prot;Acc:Q9NNX1]
JDP2	1.51952	1.36671e-09	4.05856e-09	4.82	3.07	14	+	75894509	75939402	mRNA;	Jun dimerization protein 2 [Source:UniProtKB/Swiss-Prot;Acc:Q8WYK2]
GABRP	1.71753	1.42818e-09	4.23375e-09	3.7	2.08	5	+	170209697	170241051	mRNA;	Gamma-aminobutyric acid receptor subunit pi Precursor (GABA(A) receptor subunit pi) [Source:UniProtKB/Swiss-Prot;Acc:O00591]
SLITRK2	7.00904	1.50095e-09	4.44349e-09	0.26	0.04	X	+	144899350	144907360	mRNA;	SLIT and NTRK-like protein 2 Precursor [Source:UniProtKB/Swiss-Prot;Acc:Q9H156]
RAB33A	3.16465	1.51135e-09	4.47341e-09	3.52	1.08	X	+	129305773	129318843	mRNA;	Ras-related protein Rab-33A (Small GTP-binding protein S10) [Source:UniProtKB/Swiss-Prot;Acc:Q14088]
ELAVL4	3.58466	1.52632e-09	4.51688e-09	0.74	0.2	1	+	50569582	50669458	mRNA;	ELAV-like protein 4 (Paraneoplastic encephalomyelitis antigen HuD)(Hu-antigen D) [Source:UniProtKB/Swiss-Prot;Acc:P26378]
APLF	1.85497	1.58426e-09	4.68562e-09	2.62	1.37	2	+	68694691	68807294	mRNA;	Aprataxin and PNK-like factor [Source:UniProtKB/Swiss-Prot;Acc:Q8IW19]
NGEF	2.68238	1.71764e-09	5.0665e-09	1.18	0.42	2	-	233743396	233877951	mRNA;	Ephexin-1 (Eph-interacting exchange protein)(Neuronal guanine nucleotide exchange factor) [Source:UniProtKB/Swiss-Prot;Acc:Q8N5V2]
EGFR	1.91662	1.73349e-09	5.11228e-09	1.22	0.62	7	+	55086714	55324313	mRNA;	Epidermal growth factor receptor Precursor (EC 2.7.10.1)(Receptor tyrosine-protein kinase ErbB-1) [Source:UniProtKB/Swiss-Prot;Acc:P00533]
CYP4X1	2.21908	1.80973e-09	5.32998e-09	2.87	1.25	1	+	47489240	47516422	mRNA;	Cytochrome P450 4X1 (EC 1.14.14.1)(CYPIVX1) [Source:UniProtKB/Swiss-Prot;Acc:Q8N118]
ENPP5	1.50008	1.87228e-09	5.51e-09	5.58	3.6	6	-	46126926	46138717	mRNA;	Ectonucleotide pyrophosphatase/phosphodiesterase family member 5 Precursor (E-NPP5)(NPP-5)(EC 3.1.-.-) [Source:UniProtKB/Swiss-Prot;Acc:Q9UJA9]
TMCO4	2.12323	1.89597e-09	5.57761e-09	2.35	1.07	1	-	20008709	20126410	mRNA;	Transmembrane and coiled-coil domain-containing protein 4 [Source:UniProtKB/Swiss-Prot;Acc:Q5TGY1]
BEND5	2.76738	1.90332e-09	5.59814e-09	3.38	1.18	1	-	49193544	49242590	mRNA;	BEN domain-containing protein 5 [Source:UniProtKB/Swiss-Prot;Acc:Q7L4P6]
CSF1	2.14966	2.03346e-09	5.96841e-09	1.96	0.88	1	+	110453233	110472355	mRNA;	Macrophage colony-stimulating factor 1 Precursor (CSF-1)(MCSF)(M-CSF)(Lanimostim) [Contains Processed macrophage colony-stimulating factor 1] [Source:UniProtKB/Swiss-Prot;Acc:P09603]
PSD2	4.92527	2.04402e-09	5.99768e-09	0.55	0.11	5	+	139175406	139224048	mRNA;	PH and SEC7 domain-containing protein 2 (Pleckstrin homology and SEC7 domain-containing protein 2) [Source:UniProtKB/Swiss-Prot;Acc:Q9BQI7]
TREML2	4.92527	2.04402e-09	5.99768e-09	0.67	0.13	6	-	41157552	41168925	mRNA;	Trem-like transcript 2 protein Precursor (TLT- 2)(Triggering receptor expressed on myeloid cells-like protein 2) [Source:UniProtKB/Swiss-Prot;Acc:Q5T2D2]
PIGL	1.61297	2.05628e-09	6.03193e-09	13.96	8.37	17	+	16120509	16229561	mRNA;	N-acetylglucosaminyl-phosphatidylinositol de-N- acetylase (EC 3.5.1.89)(Phosphatidylinositol-glycan biosynthesis class L protein)(PIG-L) [Source:UniProtKB/Swiss-Prot;Acc:Q9Y2B2]
RNF43	2.66722	2.23928e-09	6.5538e-09	0.92	0.33	17	-	56429861	56494480	mRNA;	RING finger protein 43 Precursor [Source:UniProtKB/Swiss-Prot;Acc:Q68DV7]
RAD51L3	1.58863	2.38918e-09	6.98589e-09	5.75	3.5	17	-	33426816	33448512	mRNA;	DNA repair protein RAD51 homolog 4 (R51H3)(RAD51- like protein 3)(TRAD) [Source:UniProtKB/Swiss- Prot;Acc:O75771]
GRM8	2.34897	2.43006e-09	7.09868e-09	1.28	0.53	7	-	126078652	126893348	mRNA;	Metabotropic glutamate receptor 8 Precursor (mGluR8) [Source:UniProtKB/Swiss-Prot;Acc:O00222]
JRKL	1.50173	2.44782e-09	7.14785e-09	5.89	3.79	11	+	96123158	96126727	mRNA;	Jerky protein homolog-like (HHMJG) [Source:UniProtKB/Swiss-Prot;Acc:Q9Y4A0]
ACSF2	1.7381	2.47794e-09	7.23443e-09	5.28	2.94	17	+	48503519	48552200	mRNA;	Acyl-CoA synthetase family member 2, mitochondrial Precursor (EC 6.2.1.-) [Source:UniProtKB/Swiss- Prot;Acc:Q96CM8]
HERC6	1.76527	2.51219e-09	7.32888e-09	2.97	1.63	4	+	89299891	89364248	mRNA;	Probable E3 ubiquitin-protein ligase HERC6 (EC 6.3.2.-)(HECT domain and RCC1-like domain-containing protein 6) [Source:UniProtKB/Swiss-Prot;Acc:Q8IVU3]
DSG3	11.1766	2.62189e-09	7.63881e-09	0.29	0.03	18	+	29027732	29058663	mRNA;	Desmoglein-3 Precursor (130 kDa pemphigus vulgaris antigen)(PVA) [Source:UniProtKB/Swiss-Prot;Acc:P32926]
GAB4	8.33507	2.63875e-09	7.6821e-09	0.69	0.08	22	-	17442826	17489112	mRNA;	GRB2-associated-binding protein 4 (Growth factor receptor bound protein 2-associated protein 4)(GRB2- associated binder 4)(GRB2-associated-binding protein 2- like)(GRB2-associated binder 2-like)(GAB2-like) [Source:UniProtKB/Swiss-Prot;Acc:Q2WGN9]
TMEM20	1.60332	2.64081e-09	7.68665e-09	6.68	4.03	10	+	95653730	95662490	mRNA;	Transmembrane protein 20 [Source:UniProtKB/Swiss- Prot;Acc:Q2M3R5]
AC215219.3-2	2.85052	2.68875e-09	7.81883e-09	2.23	0.76	12	+	73725	91223	mRNA;	cDNA FLJ57306 [Source:UniProtKB/TrEMBL;Acc:B4DHT3]
ARSG	2.69943	2.71263e-09	7.88529e-09	0.99	0.35	17	+	66255323	66418872	mRNA;	Arylsulfatase G Precursor (ASG)(EC 3.1.6.-) [Source:UniProtKB/Swiss-Prot;Acc:Q96EG1]
MIPOL1	1.65123	2.84191e-09	8.25331e-09	2.35	1.38	14	+	37667156	38020463	mRNA;	Mirror-image polydactyly gene 1 protein [Source:UniProtKB/Swiss-Prot;Acc:Q8TD10]
GUCY2C	1.8585	2.88884e-09	8.38643e-09	2.6	1.35	12	-	14765570	14849519	mRNA;	Heat-stable enterotoxin receptor Precursor (STA receptor)(hSTAR)(EC 4.6.1.2)(Intestinal guanylate cyclase)(GC-C) [Source:UniProtKB/Swiss-Prot;Acc:P25092]
CLDN1	2.10745	2.9231e-09	8.48111e-09	2.15	0.98	3	-	190023503	190040215	mRNA;	Claudin-1 (Senescence-associated epithelial membrane protein) [Source:UniProtKB/Swiss- Prot;Acc:O95832]
RUNX1T1	1.53089	3.10799e-09	9.00063e-09	4.61	2.91	8	-	92971152	93107443	mRNA;	Protein CBFA2T1 (Protein MTG8)(Protein ETO)(Eight twenty one protein)(Cyclin-D-related protein)(Zinc finger MYND domain-containing protein 2) [Source:UniProtKB/Swiss- Prot;Acc:Q06455]
HGSNAT	1.61232	3.19527e-09	9.24472e-09	2.8	1.68	8	+	42995556	43057969	mRNA;	Heparan-alpha-glucosaminide N-acetyltransferase (EC 2.3.1.78)(Transmembrane protein 76) [Source:UniProtKB/Swiss-Prot;Acc:Q68CP4]
TET2	1.83529	3.30761e-09	9.56434e-09	0.67	0.35	4	+	106067032	106200958	mRNA;	Protein TET2 [Source:UniProtKB/Swiss- Prot;Acc:Q6N021]
SLC45A4	1.5333	3.31223e-09	9.57592e-09	5.22	3.29	8	-	142220870	142264328	mRNA;	Solute carrier family 45 member 4 [Source:UniProtKB/Swiss-Prot;Acc:Q5BKX6]
ZMYND17	2.53029	3.42756e-09	9.90192e-09	2.12	0.81	10	-	75183339	75193319	mRNA;	Zinc finger MYND domain-containing protein 17 [Source:UniProtKB/Swiss-Prot;Acc:Q4VC12]
TOM1L2	1.87299	3.62315e-09	1.04552e-08	1.66	0.86	17	-	17746823	17875784	mRNA;	TOM1-like protein 2 (Target of Myb-like protein 2) [Source:UniProtKB/Swiss-Prot;Acc:Q6ZVM7]
MNS1	2.63691	3.79465e-09	1.0944e-08	2.36	0.87	15	-	56720929	56757335	mRNA;	Meiosis-specific nuclear structural protein 1 [Source:UniProtKB/Swiss-Prot;Acc:Q8NEH6]
FAH	1.64491	3.87479e-09	1.11667e-08	6.57	3.86	15	+	80445122	80479288	mRNA;	Fumarylacetoacetase (FAA)(EC 3.7.1.2)(Fumarylacetoacetate hydrolase)(Beta-diketonase) [Source:UniProtKB/Swiss-Prot;Acc:P16930]
NRP1	1.58435	3.88377e-09	1.11905e-08	2.29	1.4	10	-	33466420	33625190	mRNA;	Neuropilin-1 Precursor (Vascular endothelial cell growth factor 165 receptor)(CD304 antigen) [Source:UniProtKB/Swiss-Prot;Acc:O14786]
XG	3.49723	3.9032e-09	1.12423e-08	1.12	0.31	X	+	2670093	2734539	mRNA;	Glycoprotein Xg Precursor (Protein PBDX) [Source:UniProtKB/Swiss-Prot;Acc:P55808]
C6orf26	2.30477	3.90675e-09	1.12504e-08	5.41	2.27	6	+	31730576	31732628	mRNA;	Protein G7d [Source:UniProtKB/Swiss- Prot;Acc:Q5SSQ6]
MMRN2	2.12495	3.92063e-09	1.12883e-08	1.7	0.77	10	-	88695300	88717425	mRNA;	Multimerin-2 Precursor (EMILIN-3)(Elastin microfibril interface located protein 3)(Elastin microfibril interfacer 3)(EndoGlyx-1 p125/p140 subunit) [Source:UniProtKB/Swiss-Prot;Acc:Q9H8L6]
TNFRSF14	35.6135	3.93849e-09	1.13355e-08	0.5	0.01	1	+	2487078	2495265	mRNA;	Tumor necrosis factor receptor superfamily member 14 Precursor (Herpesvirus entry mediator A)(Tumor necrosis factor receptor-like 2)(TR2) [Source:UniProtKB/Swiss- Prot;Acc:Q92956]
FREM1	1.86276	4.05231e-09	1.16522e-08	1.21	0.63	9	-	14737150	14910993	mRNA;	FRAS1-related extracellular matrix protein 1 Precursor (Protein QBRICK) [Source:UniProtKB/Swiss- Prot;Acc:Q5H8C1]
ARID5B	3.78867	4.12351e-09	1.18459e-08	0.38	0.1	10	+	63661443	63856703	mRNA;	AT-rich interactive domain-containing protein 5B (ARID domain-containing protein 5B)(Mrf1-like)(Modulator recognition factor 2)(MRF-2) [Source:UniProtKB/Swiss- Prot;Acc:Q14865]
TBC1D19	2.55384	4.23578e-09	1.21571e-08	2.28	0.86	4	+	26585546	26756915	mRNA;	TBC1 domain family member 19 [Source:UniProtKB/Swiss-Prot;Acc:Q8N5T2]
HMBOX1	1.57818	4.25301e-09	1.22043e-08	3.95	2.42	8	+	28747911	28910787	mRNA;	Homeobox-containing protein 1 [Source:UniProtKB/Swiss-Prot;Acc:Q6NT76]
ITPRIPL2	1.93042	4.36278e-09	1.25099e-08	1.15	0.58	16	+	19125282	19132946	mRNA;	Inositol 1,4,5-triphosphate receptor-interacting protein-like 2 Precursor [Source:UniProtKB/Swiss- Prot;Acc:Q3MIP1]
IGSF2	2.66785	4.61823e-09	1.32277e-08	1.31	0.47	1	+	117544382	117579167	mRNA;	Immunoglobulin superfamily member 2 Precursor (Glu- Trp-Ile EWI motif-containing protein 101)(EWI-101)(Cell surface glycoprotein V7)(CD101 antigen) [Source:UniProtKB/Swiss-Prot;Acc:Q93033]
TNFAIP3	2.34006	4.96029e-09	1.41837e-08	1.19	0.49	6	+	138188351	138204442	mRNA;	Tumor necrosis factor, alpha-induced protein 3 (EC 3.-.-.-)(Putative DNA-binding protein A20)(Zinc finger protein A20) [Source:UniProtKB/Swiss-Prot;Acc:P21580]
TMTC2	1.78935	4.97221e-09	1.42151e-08	2.23	1.2	12	+	83080934	83528063	mRNA;	Transmembrane and TPR repeat-containing protein 2 [Source:UniProtKB/Swiss-Prot;Acc:Q8N394]
ZNF704	2.06104	5.07594e-09	1.45036e-08	1.74	0.82	8	-	81550769	81787016	mRNA;	Zinc finger protein 704 [Source:UniProtKB/Swiss- Prot;Acc:Q6ZNC4]
FSTL4	1.90007	5.21818e-09	1.48962e-08	1.65	0.84	5	-	132532152	132948223	mRNA;	Follistatin-related protein 4 Precursor (Follistatin-like 4) [Source:UniProtKB/Swiss- Prot;Acc:Q6MZW2]
OTUD7A	3.46809	5.32565e-09	1.51862e-08	1.07	0.3	15	-	31775329	31947542	mRNA;	OTU domain-containing protein 7A (EC 3.-.-.-)(Zinc finger protein Cezanne 2) [Source:UniProtKB/Swiss- Prot;Acc:Q8TE49]
KIAA1919	1.73311	5.37035e-09	1.53023e-08	3.02	1.68	6	+	111580482	111590259	mRNA;	Sodium-dependent glucose transporter 1 [Source:UniProtKB/Swiss-Prot;Acc:Q5TF39]
FBXL21	2.86044	5.52638e-09	1.57324e-08	3.13	1.06	5	+	135272263	135277360	mRNA;	F-box/LRR-repeat protein 21 (F-box and leucine-rich repeat protein 21)(F-box and leucine-rich repeat protein 3B)(F-box/LRR-repeat protein 3B) [Source:UniProtKB/Swiss- Prot;Acc:Q9UKT6]
GTDC1	1.56378	5.83017e-09	1.65666e-08	4.57	2.83	2	-	144703321	145090135	mRNA;	Glycosyltransferase-like domain-containing protein 1 (Mat-Xa) [Source:UniProtKB/Swiss-Prot;Acc:Q4AE62]
RNPC3	1.67188	5.88351e-09	1.67151e-08	7.03	4.07	1	+	104068578	104097854	mRNA;	RNA-binding protein 40 (RNA-binding motif protein 40)(RNA-binding region-containing protein 3)(U11/U12 small nuclear ribonucleoprotein 65 KDa protein)(U11/U12 snRNP 65 KDa protein)(U11/U12-65K) [Source:UniProtKB/Swiss- Prot;Acc:Q96LT9]
DKK1	4.7629	5.91078e-09	1.67864e-08	1.34	0.27	10	+	54074041	54077416	mRNA;	Dickkopf-related protein 1 Precursor (Dickkopf- 1)(Dkk-1)(hDkk-1)(SK) [Source:UniProtKB/Swiss- Prot;Acc:O94907]
TBX15	10.7977	5.94724e-09	1.68729e-08	0.41	0.04	1	-	119425666	119532179	mRNA;	T-box transcription factor TBX15 (T-box protein 15) [Source:UniProtKB/Swiss-Prot;Acc:Q96SF7]
C10orf129	10.7977	5.94724e-09	1.68729e-08	0.56	0.05	10	+	96953957	96988685	mRNA;	Acyl-coenzyme A synthetase ACSM6, mitochondrial Precursor (EC 6.2.1.2) [Source:UniProtKB/Swiss- Prot;Acc:Q6P461]
AC006028.3	3.32862	6.7401e-09	1.90504e-08	10.94	3.18	7	-	2761594	2761902	mRNA;	Hypothetical LOC285919 [Source:UniProtKB/TrEMBL;Acc:A4D203]
LYSMD1	1.90016	6.78604e-09	1.91767e-08	3.57	1.82	1	-	151132225	151138424	mRNA;	LysM and putative peptidoglycan-binding domain- containing protein 1 [Source:UniProtKB/Swiss- Prot;Acc:Q96S90]
NECAP1	1.50494	6.87617e-09	1.94243e-08	7.58	4.87	12	+	8234807	8250373	mRNA;	Adaptin ear-binding coat-associated protein 1 (NECAP endocytosis-associated protein 1)(NECAP-1) [Source:UniProtKB/Swiss-Prot;Acc:Q8NC96]
DLGAP1	1.51767	6.9319e-09	1.95782e-08	2.81	1.79	18	-	3496030	3880135	mRNA;	Disks large-associated protein 1 (DAP-1)(Guanylate kinase-associated protein)(hGKAP)(SAP90/PSD-95-associated protein 1)(SAPAP1)(PSD-95/SAP90-binding protein 1) [Source:UniProtKB/Swiss-Prot;Acc:O14490]
FAM5B	6.63017	7.00687e-09	1.97809e-08	0.53	0.08	1	+	177140531	177251555	mRNA;	Protein FAM5B Precursor (BMP/retinoic acid- inducible neural-specific protein 2)(DBCCR1-like protein 2) [Source:UniProtKB/Swiss-Prot;Acc:Q9C0B6]
AC026412.4-1	6.63017	7.00687e-09	1.97809e-08	1.54	0.22	5	+	1614951	1616447	mRNA;	/
TDRD12	5.75878	7.26834e-09	2.05096e-08	0.53	0.09	19	+	33210679	33312089	mRNA;	Tudor domain-containing protein 12 (ES cell- associated transcript 8 protein) [Source:UniProtKB/Swiss- Prot;Acc:Q587J7]
REPS2	2.8415	7.29383e-09	2.0574e-08	0.52	0.18	X	+	16964814	17171403	mRNA;	RalBP1-associated Eps domain-containing protein 2 (RalBP1-interacting protein 2)(Partner of RalBP1) [Source:UniProtKB/Swiss-Prot;Acc:Q8NFH8]
TMPRSS13	3.90233	7.8126e-09	2.20051e-08	0.71	0.18	11	-	117771360	117800115	mRNA;	Transmembrane protease, serine 13 (EC 3.4.21.- )(Membrane-type mosaic serine protease)(Mosaic serine protease) [Source:UniProtKB/Swiss-Prot;Acc:Q9BYE2]
ZNF682	1.50284	7.83069e-09	2.2052e-08	5.96	3.84	19	-	20115227	20150277	mRNA;	Zinc finger protein 682 [Source:UniProtKB/Swiss- Prot;Acc:O95780]
USH1C	3.20774	8.2812e-09	2.32952e-08	1.05	0.32	11	-	17515442	17565963	mRNA;	Harmonin (Usher syndrome type-1C protein)(Autoimmune enteropathy-related antigen AIE- 75)(Antigen NY-CO-38/NY-CO-37)(PDZ-73 protein)(Renal carcinoma antigen NY-REN-3) [Source:UniProtKB/Swiss- Prot;Acc:Q9Y6N9]
ANTXR2	1.67784	8.56697e-09	2.40859e-08	2.93	1.69	4	-	80826725	80994626	mRNA;	Anthrax toxin receptor 2 Precursor (Capillary morphogenesis gene 2 protein)(CMG-2) [Source:UniProtKB/Swiss-Prot;Acc:P58335]
KCNH6	2.72095	8.82785e-09	2.48013e-08	1.22	0.43	17	+	61600695	61807165	mRNA;	Potassium voltage-gated channel subfamily H member 6 (Voltage-gated potassium channel subunit Kv11.2)(Ether- a-go-go-related gene potassium channel 2)(Ether-a-go-go- related protein 2)(Eag-related protein 2) [Source:UniProtKB/Swiss-Prot;Acc:Q9H252]
TDRD7	1.98388	8.84856e-09	2.4855e-08	2.11	1.03	9	+	100174302	100258401	mRNA;	Tudor domain-containing protein 7 (Tudor repeat associator with PCTAIRE 2)(Trap)(PCTAIRE2-binding protein) [Source:UniProtKB/Swiss-Prot;Acc:Q8NHU6]
C6orf182	2.07974	8.9055e-09	2.50103e-08	2.29	1.07	6	+	109416356	109485113	mRNA;	Uncharacterized protein C6orf182 [Source:UniProtKB/Swiss-Prot;Acc:Q8IYX8]
TNMD	10.6083	8.95309e-09	2.51302e-08	1.14	0.1	X	+	99839790	99854880	mRNA;	Tenomodulin (TeM)(hTeM)(Chondromodulin-I-like protein)(ChM1L)(hChM1L)(Myodulin)(Tendin) [Source:UniProtKB/Swiss-Prot;Acc:Q9H2S6]
GALR1	2.66854	9.53175e-09	2.67302e-08	1.6	0.58	18	+	74962008	74982098	mRNA;	Galanin receptor type 1 (GAL1-R)(GALR1) [Source:UniProtKB/Swiss-Prot;Acc:P47211]
C3orf55	5.1147	9.76084e-09	2.73552e-08	1.05	0.2	3	+	157261159	157319022	mRNA;	Putative uncharacterized protein C3orf55 [Source:UniProtKB/Swiss-Prot;Acc:A1A4F0]
FAM107A	5.1147	9.76084e-09	2.73552e-08	0.61	0.12	3	-	58549844	58575573	mRNA;	Protein FAM107A (Down-regulated in renal cell carcinoma 1)(Protein TU3A) [Source:UniProtKB/Swiss- Prot;Acc:O95990]
ZFP37	2.24248	9.80745e-09	2.74783e-08	2.19	0.94	9	-	115804174	115818996	mRNA;	Zinc finger protein 37 homolog (Zfp-37) [Source:UniProtKB/Swiss-Prot;Acc:Q9Y6Q3]
CUX2	1.55361	1.02075e-08	2.8563e-08	2.32	1.44	12	+	111471829	111788356	mRNA;	Homeobox protein cut-like 2 (Cut-like 2)(Homeobox protein Cux-2) [Source:UniProtKB/Swiss-Prot;Acc:O14529]
LOXL4	4.08334	1.04595e-08	2.92362e-08	0.73	0.17	10	-	100007443	100028007	mRNA;	Lysyl oxidase homolog 4 Precursor (EC 1.4.3.- )(Lysyl oxidase-like protein 4)(Lysyl oxidase-related protein C) [Source:UniProtKB/Swiss-Prot;Acc:Q96JB6]
DNAJC12	3.53609	1.04684e-08	2.92558e-08	2.02	0.55	10	-	69556428	69597937	mRNA;	DnaJ homolog subfamily C member 12 (J domain- containing protein 1) [Source:UniProtKB/Swiss- Prot;Acc:Q9UKB3]
NLRP1	5.683	1.05363e-08	2.94402e-08	0.34	0.06	17	-	5404719	5487832	mRNA;	NACHT, LRR and PYD domains-containing protein 1 (Death effector filament-forming ced-4-like apoptosis protein)(Nucleotide-binding domain and caspase recruitment domain)(Caspase recruitment domain-containing protein 7) [Source:UniProtKB/Swiss-Prot;Acc:Q9C000]
ANO2	2.14691	1.08337e-08	3.02436e-08	1.76	0.79	12	-	5671817	6055398	mRNA;	Anoctamin-2 (Transmembrane protein 16B) [Source:UniProtKB/Swiss-Prot;Acc:Q9NQ90]
DGKH	2.08377	1.15216e-08	3.21119e-08	1.62	0.75	13	+	42622889	42803888	mRNA;	Diacylglycerol kinase eta (DAG kinase eta)(EC 2.7.1.107)(Diglyceride kinase eta)(DGK-eta) [Source:UniProtKB/Swiss-Prot;Acc:Q86XP1]
DRP2	2.70373	1.15466e-08	3.21756e-08	0.53	0.19	X	+	100474758	100519486	mRNA;	Dystrophin-related protein 2 [Source:UniProtKB/Swiss-Prot;Acc:Q13474]
STK32C	1.68975	1.16335e-08	3.24119e-08	3.57	2.04	10	-	134020996	134145356	mRNA;	Serine/threonine-protein kinase 32C (PKE)(EC 2.7.11.1)(YANK3) [Source:UniProtKB/Swiss-Prot;Acc:Q86UX6]
PON1	4.65465	1.19321e-08	3.31899e-08	0.99	0.21	7	-	94926988	94953826	mRNA;	Serum paraoxonase/arylesterase 1 (PON 1)(EC 3.1.1.2)(EC 3.1.8.1)(Serum aryldialkylphosphatase 1)(A- esterase 1)(Aromatic esterase 1)(K-45) [Source:UniProtKB/Swiss-Prot;Acc:P27169]
TMEM108	1.7049	1.21512e-08	3.3769e-08	3.07	1.74	3	+	132757171	133116618	mRNA;	Transmembrane protein 108 Precursor [Source:UniProtKB/Swiss-Prot;Acc:Q6UXF1]
TSPAN5	1.50248	1.28813e-08	3.57591e-08	13.45	8.66	4	-	99393412	99579727	mRNA;	Tetraspanin-5 (Tspan-5)(Transmembrane 4 superfamily member 9)(Tetraspan NET-4) [Source:UniProtKB/Swiss- Prot;Acc:P62079]
AC019171.3	7.82992	1.28896e-08	3.57758e-08	0.31	0.04	2	+	39117021	39202590	mRNA;	DH and coiled-coil domain-containing protein ENSP00000381780 [Source:UniProtKB/Swiss-Prot;Acc:A8MVX0]
NEUROG3	33.3403	1.31903e-08	3.65775e-08	1.04	0.01	10	-	71331791	71333122	mRNA;	Neurogenin-3 (Protein atonal homolog 5) [Source:UniProtKB/Swiss-Prot;Acc:Q9Y4Z2]
VAV3	1.55439	1.3748e-08	3.80728e-08	3.3	2.05	1	-	108113784	108507545	mRNA;	Guanine nucleotide exchange factor VAV3 (VAV-3) [Source:UniProtKB/Swiss-Prot;Acc:Q9UKW4]
CAMK2D	1.55439	1.3748e-08	3.80728e-08	2.64	1.64	4	-	114372188	114683083	mRNA;	Calcium/calmodulin-dependent protein kinase type II delta chain (CaM-kinase II delta chain)(CaM kinase II subunit delta)(CaMK-II subunit delta)(EC 2.7.11.17) [Source:UniProtKB/Swiss-Prot;Acc:Q13557]
PRSS12	1.78403	1.41103e-08	3.90584e-08	3.05	1.65	4	-	119202417	119273922	mRNA;	Neurotrypsin Precursor (EC 3.4.21.-)(Serine protease 12)(Motopsin)(Leydin) [Source:UniProtKB/Swiss- Prot;Acc:P56730]
ZNF367	1.54307	1.45484e-08	4.02206e-08	4.57	2.86	9	-	99148227	99180669	mRNA;	Zinc finger protein 367 (C2H2 zinc finger protein ZFF29) [Source:UniProtKB/Swiss-Prot;Acc:Q7RTV3]
RBM44	2.48368	1.50836e-08	4.16481e-08	1.07	0.42	2	+	238707388	238751450	mRNA;	RNA-binding protein 44 (RNA-binding motif protein 44) [Source:UniProtKB/Swiss-Prot;Acc:Q6ZP01]
LRRC3	2.20341	1.51732e-08	4.18729e-08	2.43	1.07	21	+	45875393	45878730	mRNA;	Leucine-rich repeat-containing protein 3 Precursor [Source:UniProtKB/Swiss-Prot;Acc:Q9BY71]
GPN2	1.52494	1.53517e-08	4.2358e-08	11.48	7.28	1	-	27205873	27216869	mRNA;	GPN-loop GTPase 2 (ATP-binding domain 1 family member B) [Source:UniProtKB/Swiss-Prot;Acc:Q9H9Y4]
TAS2R14	2.222	1.55033e-08	4.27381e-08	4.05	1.76	12	-	11090853	11324198	mRNA;	Taste receptor type 2 member 14 (T2R14)(Taste receptor family B member 1)(TRB1) [Source:UniProtKB/Swiss- Prot;Acc:Q9NYV8]
COQ10B	1.52253	1.58859e-08	4.37615e-08	7.92	5.03	2	+	198318217	198339851	mRNA;	Protein COQ10 B, mitochondrial Precursor [Source:UniProtKB/Swiss-Prot;Acc:Q9H8M1]
NAALAD2	1.58833	1.61283e-08	4.44054e-08	4.7	2.86	11	+	89867818	89925768	mRNA;	N-acetylated-alpha-linked acidic dipeptidase 2 (EC 3.4.17.21)(N-acetylated-alpha-linked acidic dipeptidase II)(NAALADase II) [Source:UniProtKB/Swiss- Prot;Acc:Q9Y3Q0]
MYT1	2.6356	1.61708e-08	4.45145e-08	0.79	0.29	20	+	62795827	62873604	mRNA;	Myelin transcription factor 1 (MyT1)(MyTI)(Proteolipid protein-binding protein)(PLPB1) [Source:UniProtKB/Swiss-Prot;Acc:Q01538]
ADCYAP1R1	1.88832	1.68215e-08	4.62808e-08	3.36	1.72	7	+	31092125	31146878	mRNA;	Pituitary adenylate cyclase-activating polypeptide type I receptor Precursor (PACAP type I receptor)(PACAP-R- 1) [Source:UniProtKB/Swiss-Prot;Acc:P41586]
APOLD1	4.60053	1.69243e-08	4.65512e-08	0.48	0.1	12	+	12878851	12944397	mRNA;	Apolipoprotein L domain-containing protein 1 (Vascular early response gene protein) [Source:UniProtKB/Swiss-Prot;Acc:Q96LR9]
FAM179A	4.60053	1.69243e-08	4.65512e-08	0.37	0.08	2	+	29179477	29275094	mRNA;	Protein FAM179A [Source:UniProtKB/Swiss- Prot;Acc:Q6ZUX3]
NACAP1	2.54599	1.80184e-08	4.94856e-08	2.97	1.13	8	+	102374022	102384935	mRNA;	nascent-polypeptide-associated complex alpha polypeptide pseudogene 1 (NACAP1), non-coding RNA [Source:RefSeq DNA;Acc:NR_002182]
EGF	1.73073	1.80303e-08	4.95095e-08	2.27	1.27	4	+	110834040	110933411	mRNA;	Pro-epidermal growth factor Precursor (EGF) [Contains Epidermal growth factor(Urogastrone)] [Source:UniProtKB/Swiss-Prot;Acc:P01133]
SUSD1	1.78262	1.83164e-08	5.02592e-08	3.24	1.76	9	-	114803065	114937556	mRNA;	Sushi domain-containing protein 1 Precursor [Source:UniProtKB/Swiss-Prot;Acc:Q6UWL2]
AMN1	1.6598	1.89386e-08	5.19018e-08	6	3.49	12	-	31824073	31882108	mRNA;	Protein AMN1 homolog [Source:UniProtKB/Swiss- Prot;Acc:Q8IY45]
ILDR1	4.98841	2.00233e-08	5.48162e-08	0.78	0.15	3	-	121706171	121741030	mRNA;	Immunoglobulin-like domain-containing receptor 1 Precursor [Source:UniProtKB/Swiss-Prot;Acc:Q86SU0]
PTPRE	3.78867	2.07583e-08	5.6788e-08	0.36	0.09	10	+	129705325	129884162	mRNA;	Receptor-type tyrosine-protein phosphatase epsilon Precursor (Protein-tyrosine phosphatase epsilon)(R-PTP- epsilon)(EC 3.1.3.48) [Source:UniProtKB/Swiss- Prot;Acc:P23469]
FAM81A	6.34602	2.20542e-08	6.0237e-08	0.51	0.08	15	+	59730372	59815751	mRNA;	Protein FAM81A [Source:UniProtKB/Swiss- Prot;Acc:Q8TBF8]
HRH2	1.97297	2.23565e-08	6.10194e-08	1.87	0.92	5	+	175085031	175113245	mRNA;	Histamine H2 receptor (H2R)(Gastric receptor I) [Source:UniProtKB/Swiss-Prot;Acc:P25021]
JPH2	3.22037	2.2513e-08	6.14249e-08	0.55	0.17	20	-	42740337	42816218	mRNA;	Junctophilin-2 (Junctophilin type 2)(JP-2) [Source:UniProtKB/Swiss-Prot;Acc:Q9BR39]
PRRG3	2.53083	2.32742e-08	6.34679e-08	2.07	0.79	X	+	150863596	150873975	mRNA;	Transmembrane gamma-carboxyglutamic acid protein 3 Precursor (Proline-rich gamma-carboxyglutamic acid protein 3)(Proline-rich Gla protein 3) [Source:UniProtKB/Swiss- Prot;Acc:Q9BZD7]
AC078899.1-2	4.5464	2.39768e-08	6.53493e-08	2.16	0.46	19	-	20451078	20607775	mRNA;	ZNF826 protein Fragment [Source:UniProtKB/TrEMBL;Acc:Q8WVI3]
THAP6	1.56561	2.43304e-08	6.63014e-08	4.23	2.62	4	+	76439654	76465137	mRNA;	THAP domain-containing protein 6 [Source:UniProtKB/Swiss-Prot;Acc:Q8TBB0]
CALHM2	3.32237	2.47456e-08	6.73733e-08	0.99	0.29	10	-	105206544	105212660	mRNA;	Calcium homeostasis modulator protein 2 (Protein FAM26B) [Source:UniProtKB/Swiss-Prot;Acc:Q9HA72]
ACTN2	2.24073	2.54155e-08	6.91362e-08	1.26	0.54	1	+	236849770	236927558	mRNA;	Alpha-actinin-2 (Alpha-actinin skeletal muscle isoform 2)(F-actin cross-linking protein) [Source:UniProtKB/Swiss-Prot;Acc:P35609]
KCNIP1	3.10671	2.70163e-08	7.33484e-08	1.53	0.48	5	+	169780881	170163636	mRNA;	Kv channel-interacting protein 1 (KChIP1)(A-type potassium channel modulatory protein 1)(Potassium channel- interacting protein 1)(Vesicle APC-binding protein) [Source:UniProtKB/Swiss-Prot;Acc:Q9NZI2]
GJC3	2.94179	2.73362e-08	7.42037e-08	3.21	1.06	7	-	99520892	99527324	mRNA;	Gap junction gamma-3 protein (Gap junction epsilon- 1 protein)(Connexin-31.3)(Cx31.3)(Connexin-30.2)(Cx30.2) [Source:UniProtKB/Swiss-Prot;Acc:Q8NFK1]
CDKL1	3.95705	2.83173e-08	7.67588e-08	0.67	0.16	14	-	50796310	50883179	mRNA;	Cyclin-dependent kinase-like 1 (EC 2.7.11.22)(Serine/threonine-protein kinase KKIALRE)(Protein kinase p42 KKIALRE) [Source:UniProtKB/Swiss-Prot;Acc:Q00532]
ACVRL1	31.8248	2.96758e-08	8.03283e-08	0.26	0.01	12	+	52301202	52317145	mRNA;	Serine/threonine-protein kinase receptor R3 Precursor (SKR3)(EC 2.7.11.30)(Activin receptor-like kinase 1)(ALK-1)(TGF-B superfamily receptor type I)(TSR-I) [Source:UniProtKB/Swiss-Prot;Acc:P37023]
FAM171B	1.5504	2.98444e-08	8.07422e-08	4.46	2.78	2	+	187558789	187628514	mRNA;	Protein FAM171B Precursor [Source:UniProtKB/Swiss- Prot;Acc:Q6P995]
SPAG16	1.51076	3.08297e-08	8.32909e-08	2.15	1.37	2	+	214149113	215275225	mRNA;	Sperm-associated antigen 16 protein (Pf20 protein homolog) [Source:UniProtKB/Swiss-Prot;Acc:Q8N0X2]
RSRC1	1.77968	3.08686e-08	8.33815e-08	5.92	3.22	3	+	157827861	158262574	mRNA;	Arginine/serine-rich coiled-coil protein 1 [Source:UniProtKB/Swiss-Prot;Acc:Q96IZ7]
UBASH3B	1.57	3.13814e-08	8.47222e-08	2.18	1.34	11	+	122526398	122685184	mRNA;	Ubiquitin-associated and SH3 domain-containing protein B (Suppressor of T-cell receptor signaling 1)(STS- 1)(Cbl-interacting protein p70) [Source:UniProtKB/Swiss- Prot;Acc:Q8TF42]
COL16A1	1.50617	3.28277e-08	8.84874e-08	3.04	1.95	1	-	32117848	32169768	mRNA;	Collagen alpha-1(XVI) chain Precursor [Source:UniProtKB/Swiss-Prot;Acc:Q07092]
TK2	1.80896	3.29119e-08	8.86988e-08	2.54	1.36	16	-	66543352	66584315	mRNA;	Thymidine kinase 2, mitochondrial Precursor (EC 2.7.1.21)(Mt-TK) [Source:UniProtKB/Swiss-Prot;Acc:O00142]
ZFYVE19	1.55065	3.2966e-08	8.88291e-08	6.14	3.83	15	+	41099274	41106767	mRNA;	Zinc finger FYVE domain-containing protein 19 (MLL partner containing FYVE domain) [Source:UniProtKB/Swiss- Prot;Acc:Q96K21]
C13orf31	1.73914	3.34038e-08	8.99931e-08	2.3	1.28	13	+	44453420	44468067	mRNA;	UPF0124 protein C13orf31 [Source:UniProtKB/Swiss- Prot;Acc:Q8IV20]
ULK4	1.72252	3.57275e-08	9.60853e-08	2.24	1.26	3	-	41288093	42003660	mRNA;	Serine/threonine-protein kinase ULK4 (EC 2.7.11.1)(Unc-51-like kinase 4) [Source:UniProtKB/Swiss- Prot;Acc:Q96C45]
PPARA	1.67011	3.67714e-08	9.87896e-08	1.11	0.64	22	+	46546424	46639653	mRNA;	Peroxisome proliferator-activated receptor alpha (PPAR-alpha)(Nuclear receptor subfamily 1 group C member 1) [Source:UniProtKB/Swiss-Prot;Acc:Q07869]
C16orf91	1.58939	3.71687e-08	9.98046e-08	10.01	6.09	16	-	1469754	1479345	mRNA;	Protein CCSMST1 Precursor [Source:UniProtKB/Swiss- Prot;Acc:Q4G0I0]
TRIM38	3.54757	3.84488e-08	1.03099e-07	0.87	0.24	6	+	25963275	25985348	mRNA;	Tripartite motif-containing protein 38 (RING finger protein 15)(Zinc finger protein RoRet) [Source:UniProtKB/Swiss-Prot;Acc:O00635]
GPR133	4.86212	4.08881e-08	1.09506e-07	0.38	0.08	12	+	131438452	131626006	mRNA;	Probable G-protein coupled receptor 133 Precursor (G-protein coupled receptor PGR25) [Source:UniProtKB/Swiss-Prot;Acc:Q6QNK2]
N6AMT2	2.42755	4.08965e-08	1.09509e-07	4.3	1.71	13	-	21302870	21348088	mRNA;	N(6)-adenine-specific DNA methyltransferase 2 (EC 2.1.1.-) [Source:UniProtKB/Swiss-Prot;Acc:Q8WVE0]
FBXO25	2.28504	4.19637e-08	1.12289e-07	2.18	0.92	8	+	356808	419871	mRNA;	F-box only protein 25 [Source:UniProtKB/Swiss- Prot;Acc:Q8TCJ0]
GRM5	7.45105	4.20412e-08	1.12477e-07	0.19	0.02	11	-	88237745	88799134	mRNA;	Metabotropic glutamate receptor 5 Precursor (mGluR5) [Source:UniProtKB/Swiss-Prot;Acc:P41594]
GALM	1.64789	4.28646e-08	1.1462e-07	5.48	3.21	2	+	38893223	38968379	mRNA;	Aldose 1-epimerase (EC 5.1.3.3)(Galactose mutarotase) [Source:UniProtKB/Swiss-Prot;Acc:Q96C23]
ZFHX4	1.84188	4.44871e-08	1.18835e-07	0.62	0.32	8	+	77593523	77779521	mRNA;	Zinc finger homeobox protein 4 (Zinc finger homeodomain protein 4)(ZFH-4) [Source:UniProtKB/Swiss- Prot;Acc:Q86UP3]
AGAP7	9.85054	4.58204e-08	1.22354e-07	0.52	0.05	10	-	51464151	51486599	mRNA;	Arf-GAP, GTPase, ANK repeat and PH domain- containing protein 7 (AGAP-7)(Centaurin-gamma-like family member 4) [Source:UniProtKB/Swiss-Prot;Acc:Q5VUJ5]
AC021534.1	1.56463	4.60276e-08	1.22844e-07	4.87	3.01	17	-	77085427	77478680	mRNA;	Fox-1 homolog C [Source:UniProtKB/Swiss- Prot;Acc:A6NFN3]
TAF13	1.68843	4.68555e-08	1.24956e-07	19.52	11.18	1	-	109606998	109618624	mRNA;	Transcription initiation factor TFIID subunit 13 (Transcription initiation factor TFIID 18 kDa subunit)(TAF(II)18)(TAFII-18)(TAFII18) [Source:UniProtKB/Swiss-Prot;Acc:Q15543]
SMOC2	1.68843	4.68555e-08	1.24956e-07	2.99	1.71	6	+	168841831	169073289	mRNA;	SPARC-related modular calcium-binding protein 2 Precursor (Secreted modular calcium-binding protein 2)(SMOC-2)(Smooth muscle-associated protein 2)(SMAP-2) [Source:UniProtKB/Swiss-Prot;Acc:Q9H3U7]
UCHL5IP	1.54545	4.80404e-08	1.27994e-07	5.74	3.59	X	-	152710178	152736045	mRNA;	Three prime repair exonuclease 2 (EC 3.1.11.2)(3'- 5' exonuclease TREX2) [Source:UniProtKB/Swiss- Prot;Acc:Q9BQ50]
FAM33B	1.94437	4.9635e-08	1.32037e-07	9.05	4.5	9	+	125524123	125524948	mRNA;	/
SYT9	2.20825	5.04608e-08	1.34119e-07	1.41	0.62	11	+	7273181	7490268	mRNA;	Synaptotagmin-9 (Synaptotagmin IX)(SytIX) [Source:UniProtKB/Swiss-Prot;Acc:Q86SS6]
TRPC6	2.44806	5.12594e-08	1.36171e-07	1	0.4	11	-	101322295	101454659	mRNA;	Short transient receptor potential channel 6 (TrpC6) [Source:UniProtKB/Swiss-Prot;Acc:Q9Y210]
OXSM	2.38145	5.30808e-08	1.40937e-07	2.34	0.95	3	+	25824564	25836024	mRNA;	3-oxoacyl-[acyl-carrier-protein] synthase, mitochondrial Precursor (EC 2.3.1.41)(Beta-ketoacyl-ACP synthase) [Source:UniProtKB/Swiss-Prot;Acc:Q9NWU1]
AC024575.6-1	3.67501	5.45431e-08	1.44707e-07	0.54	0.14	19	+	11455357	11465619	mRNA;	Coiled-coil domain-containing protein LOC126075 [Source:UniProtKB/Swiss-Prot;Acc:P0C7I6]
MYO18B	3.67501	5.45431e-08	1.44707e-07	0.31	0.08	22	+	26138120	26427007	mRNA;	Myosin-XVIIIb [Source:UniProtKB/Swiss- Prot;Acc:Q8IUG5]
AC011427.1	3.87286	5.46637e-08	1.44964e-07	0.52	0.13	5	+	135170338	135224324	mRNA;	Putative mitochondrial carrier protein FLJ44862 [Source:UniProtKB/Swiss-Prot;Acc:Q6ZT89]
C3orf67	2.04933	5.5777e-08	1.4779e-07	1.96	0.92	3	-	58727737	59035758	mRNA;	Uncharacterized protein C3orf67 [Source:UniProtKB/Swiss-Prot;Acc:Q6ZVT6]
ZNF700	1.55535	5.75446e-08	1.52395e-07	5.24	3.26	19	+	12035900	12061577	mRNA;	Zinc finger protein 700 [Source:UniProtKB/Swiss- Prot;Acc:Q9H0M5]
NEDD9	1.53125	5.78199e-08	1.53071e-07	2.85	1.8	6	-	11183534	11382581	mRNA;	Enhancer of filamentation 1 (hEF1)(CRK-associated substrate-related protein)(CAS-L)(CasL)(p105)(Neural precursor cell expressed developmentally down-regulated protein 9)(NEDD-9)(Cas scaffolding protein family member 2)(Renal carcinoma antigen NY-REN-12) [Contains Enhancer of filamentation 1 p55] [Source:UniProtKB/Swiss- Prot;Acc:Q14511]
SERPINB3	4.79898	5.83242e-08	1.5438e-07	1.18	0.24	18	-	61322432	61329197	mRNA;	Serpin B3 (Squamous cell carcinoma antigen 1)(SCCA- 1)(Protein T4-A) [Source:UniProtKB/Swiss-Prot;Acc:P29508]
CCDC3	2.16057	5.98835e-08	1.58344e-07	1.57	0.7	10	-	12938627	13141652	mRNA;	Coiled-coil domain-containing protein 3 Precursor [Source:UniProtKB/Swiss-Prot;Acc:Q9BQI4]
ZNF485	1.97011	6.0084e-08	1.58847e-07	3.45	1.69	10	+	44101855	44113351	mRNA;	Zinc finger protein 485 [Source:UniProtKB/Swiss- Prot;Acc:Q8NCK3]
TRIB3	1.61974	6.02078e-08	1.59093e-07	4.6	2.75	20	+	361308	378197	mRNA;	Tribbles homolog 3 (TRB-3)(Neuronal cell death- inducible putative kinase)(p65-interacting inhibitor of NF-kappa-B)(SINK) [Source:UniProtKB/Swiss- Prot;Acc:Q96RU7]
LRRC32	3.23494	6.12882e-08	1.61809e-07	0.69	0.21	11	-	76368569	76381791	mRNA;	Leucine-rich repeat-containing protein 32 Precursor (Glycoprotein A repetitions predominant)(GARP protein)(Garpin) [Source:UniProtKB/Swiss-Prot;Acc:Q14392]
LMCD1	1.53414	6.1631e-08	1.6263e-07	6.63	4.18	3	+	8543509	8609805	mRNA;	LIM and cysteine-rich domains protein 1 (Dyxin) [Source:UniProtKB/Swiss-Prot;Acc:Q9NZU5]
GPR172B	7.32476	6.22498e-08	1.64235e-07	0.66	0.09	17	-	4935900	4938727	mRNA;	Porcine endogenous retrovirus A receptor 2 Precursor (PERV-A receptor 2)(Protein GPR172B) [Source:UniProtKB/Swiss-Prot;Acc:Q9NWF4]
ENPEP	3.34666	6.71447e-08	1.76726e-07	0.58	0.17	4	+	111397229	111484489	mRNA;	Glutamyl aminopeptidase (EC 3.4.11.7)(EAP)(Aminopeptidase A)(APA)(Differentiation antigen gp160)(CD249 antigen) [Source:UniProtKB/Swiss- Prot;Acc:Q07075]
LCORL	1.51801	6.86883e-08	1.80696e-07	2.09	1.33	4	-	17844844	18023385	mRNA;	Ligand-dependent nuclear receptor corepressor-like protein [Source:UniProtKB/Swiss-Prot;Acc:Q8N3X6]
PGBD2	1.61627	7.00076e-08	1.83979e-07	4.64	2.77	1	+	249200395	249213345	mRNA;	PiggyBac transposable element-derived protein 2 [Source:UniProtKB/Swiss-Prot;Acc:Q6P3X8]
MPP3	1.73332	7.2643e-08	1.9071e-07	3.03	1.69	17	-	41878167	41910538	mRNA;	MAGUK p55 subfamily member 3 (Protein MPP3)(Discs large homolog 3) [Source:UniProtKB/Swiss-Prot;Acc:Q13368]
KIAA1407	2.58318	7.33005e-08	1.9237e-07	1.04	0.39	3	-	113682986	113775460	mRNA;	Coiled-coil domain-containing protein KIAA1407 [Source:UniProtKB/Swiss-Prot;Acc:Q8NCU4]
AC009113.8-3	3.83076	7.58011e-08	1.98679e-07	2.05	0.52	16	+	89299195	89300504	mRNA;	cDNA FLJ50766 [Source:UniProtKB/TrEMBL;Acc:B4DHI7]
SGCD	3.83076	7.58011e-08	1.98679e-07	0.25	0.06	5	+	155753767	156194796	mRNA;	Delta-sarcoglycan (SG-delta)(35 kDa dystrophin- associated glycoprotein)(35DAG) [Source:UniProtKB/Swiss- Prot;Acc:Q92629]
GLT1D1	1.93805	7.86958e-08	2.05934e-07	2.36	1.18	12	+	129337979	129469500	mRNA;	Glycosyltransferase 1 domain-containing protein 1 Precursor (EC 2.4.-.-) [Source:UniProtKB/Swiss- Prot;Acc:Q96MS3]
LACTB2	1.50563	8.06306e-08	2.10746e-07	10.83	6.96	8	-	71549501	71581447	mRNA;	Beta-lactamase-like protein 2 (EC 3.-.-.-) [Source:UniProtKB/Swiss-Prot;Acc:Q53H82]
MVP	2.0321	8.47847e-08	2.21154e-07	2.28	1.08	16	+	29831787	29859353	mRNA;	Major vault protein (MVP)(Lung resistance-related protein) [Source:UniProtKB/Swiss-Prot;Acc:Q14764]
NUP62CL	1.78609	8.73034e-08	2.27532e-07	4.85	2.62	X	-	106366660	106449670	mRNA;	Nucleoporin-62 C-terminal-like protein [Source:UniProtKB/Swiss-Prot;Acc:Q9H1M0]
AC002055.3	16.2913	8.90069e-08	2.31815e-07	1.54	0.09	22	+	51222192	51227612	mRNA;	Protein FAM41C-like [Source:UniProtKB/Swiss- Prot;Acc:Q9NPS7]
ST6GALNAC4	1.58671	8.9903e-08	2.3407e-07	7.97	4.86	9	-	130670166	130679305	mRNA;	Alpha-N-acetyl-neuraminyl-2,3-beta-galactosyl-1,3- N-acetyl-galactosaminide alpha-2,6-sialyltransferase (EC 2.4.99.7)(NeuAc-alpha-2,3-Gal-beta-1,3-GalNAc-alpha-2,6- sialyltransferase)(ST6GalNAc IV)(Sialyltransferase 7D)(Sialyltransferase 3C) [Source:UniProtKB/Swiss- Prot;Acc:Q9H4F1]
SNX22	1.87474	9.18104e-08	2.38915e-07	2.1	1.08	15	+	64443916	64449680	mRNA;	Sorting nexin-22 [Source:UniProtKB/Swiss- Prot;Acc:Q96L94]
TMEM188	1.56741	9.22386e-08	2.39988e-07	6.61	4.08	16	+	50059152	50070998	mRNA;	Transmembrane protein 188 [Source:UniProtKB/Swiss- Prot;Acc:Q8N9A8]
LYPLAL1	1.51042	9.24843e-08	2.40546e-07	8.68	5.56	1	+	219347192	219386207	mRNA;	Lysophospholipase-like protein 1 (EC 3.1.2.-) [Source:UniProtKB/Swiss-Prot;Acc:Q5VWZ2]
VWA5B1	4.32991	9.5403e-08	2.47762e-07	0.46	0.1	1	+	20617412	20681387	mRNA;	von Willebrand factor A domain-containing protein 5B1 Precursor [Source:UniProtKB/Swiss-Prot;Acc:Q5TIE3]
LYRM5	2.06991	9.83672e-08	2.55417e-07	2.85	1.33	12	+	25348206	25359026	mRNA;	LYR motif-containing protein 5 [Source:UniProtKB/Swiss-Prot;Acc:Q6IPR1]
IL20RB	2.52029	9.93113e-08	2.57695e-07	2.06	0.79	3	+	136676707	136729920	mRNA;	Interleukin-20 receptor beta chain Precursor (IL- 20R-beta)(IL-20R2) [Source:UniProtKB/Swiss- Prot;Acc:Q6UXL0]
CREG2	9.47167	1.03395e-07	2.68089e-07	0.39	0.04	2	-	101964816	102003965	mRNA;	Protein CREG2 Precursor [Source:UniProtKB/Swiss- Prot;Acc:Q8IUH2]
AC134504.2	9.47167	1.03395e-07	2.68089e-07	1.31	0.13	3	-	46783582	46786245	mRNA;	Putative testis serine protease 5 (EC 3.4.21.-) [Source:UniProtKB/Swiss-Prot;Acc:Q7RTY3]
CAP2	1.55723	1.04569e-07	2.70973e-07	4.73	2.94	6	+	17393736	17558021	mRNA;	Adenylyl cyclase-associated protein 2 (CAP 2) [Source:UniProtKB/Swiss-Prot;Acc:P40123]
SRR	2.40435	1.07673e-07	2.78828e-07	1.83	0.74	17	+	2207248	2228553	mRNA;	Serine racemase (EC 5.1.1.18) [Source:UniProtKB/Swiss-Prot;Acc:Q9GZT4]
IFIT3	4.67269	1.1823e-07	3.05346e-07	0.76	0.16	10	+	91087602	91100724	mRNA;	Interferon-induced protein with tetratricopeptide repeats 3 (IFIT-3)(IFIT-4)(Interferon-induced 60 kDa protein)(IFI-60K)(ISG-60)(CIG49)(Retinoic acid-induced gene G protein)(RIG-G) [Source:UniProtKB/Swiss- Prot;Acc:O14879]
ALPK2	2.75731	1.22825e-07	3.16948e-07	0.49	0.17	18	-	56148484	56296189	mRNA;	Alpha-protein kinase 2 (EC 2.7.11.-)(Heart alpha- protein kinase) [Source:UniProtKB/Swiss-Prot;Acc:Q86TB3]
AC114982.2-1	3.28351	1.23475e-07	3.18466e-07	11.91	3.51	5	-	61808070	61808309	mRNA;	Cyclin-dependent kinases regulatory subunit 1 (CKS- 1) [Source:UniProtKB/Swiss-Prot;Acc:P61024]
MRVI1	1.93148	1.24736e-07	3.21557e-07	1.1	0.55	11	-	10594638	10715535	mRNA;	Protein MRVI1 (Inositol 1,4,5-triphosphate receptor-associated cGMP kinase substrate)(JAW1-related protein MRVI1) [Source:UniProtKB/Swiss-Prot;Acc:Q9Y6F6]
C17orf51	1.59327	1.27246e-07	3.27864e-07	3.61	2.19	17	-	21435862	21454907	mRNA;	Uncharacterized protein C17orf51 [Source:UniProtKB/Swiss-Prot;Acc:A8MQB3]
DOCK8	2.18406	1.27788e-07	3.29205e-07	0.65	0.29	9	+	214856	465255	mRNA;	Dedicator of cytokinesis protein 8 [Source:UniProtKB/Swiss-Prot;Acc:Q8NF50]
ABLIM2	2.50382	1.28118e-07	3.29944e-07	0.87	0.33	4	-	7967043	8160559	mRNA;	Actin-binding LIM protein 2 (Actin-binding LIM protein family member 2)(abLIM-2) [Source:UniProtKB/Swiss- Prot;Acc:Q6H8Q1]
AC092153.4	1.8808	1.28792e-07	3.31626e-07	5.01	2.58	2	-	161130996	161265120	mRNA;	/
[truncated: 3,800 more rows]

## Sheet: T8_UMC6
DE genes between trisomy 8 and UMC6(p<0.05, q<0.05, fold change >=1.5)
[truncated: 5,740 more rows]

[truncated: 6 more sheets: T13_UMC1, T13_UMC6, T22_UMC1, T22_UMC6, XO_UMC1, XO_UMC6]
