# Supplementary material for: Gene expression analysis of induced pluripotent stem cells from aneuploid chromosomal syndromes
Source: BMC Genomics. 2013 Oct 16;14(Suppl 5):S8. doi: 10.1186/1471-2164-14-S5-S8 (PMC3852284; doi:10.1186/1471-2164-14-S5-S8)
Supplement: Additional File 5 — KEGG/GO terms of DE genes on chromosome 3 in trisomy 22 and on chromosome 10 in trisomy 8. KEGG/GO terms found in DE genes chromosome 3 in trisomy 22 and on chromosome 10 in trisomy 8 with p-value<0.05 and counts >2. [file 1471-2164-14-S5-S8-S5.xls]

## Sheet: T22_Chr3
KEGG pathway categories of DE genes on chromosome 3 trisomy 22 (P<0.05; Count>=2)
Category	Term	Count	%	PValue
KEGG_PATHWAY	hsa04360:Axon guidance	15	2.16763	0.000392186
KEGG_PATHWAY	hsa05210:Colorectal cancer	9	1.30058	0.0149834
KEGG_PATHWAY	hsa00531:Glycosaminoglycan degradation	4	0.578035	0.0449867
KEGG_PATHWAY	hsa05213:Endometrial cancer	6	0.867052	0.0485826
GO categories of DE genes on chromosome 3 trisomy 22 (P<0.05; Count>=2)
Category	Term	Count	%	PValue
GOTERM_MF_FAT	GO:0017076~purine nucleotide binding	100	14.4509	0.000174303
GOTERM_MF_FAT	GO:0032553~ribonucleotide binding	96	13.8728	0.000226112
GOTERM_MF_FAT	GO:0032555~purine ribonucleotide binding	96	13.8728	0.000226112
GOTERM_MF_FAT	GO:0000166~nucleotide binding	111	16.0405	0.000540186
GOTERM_BP_FAT	GO:0009057~macromolecule catabolic process	47	6.79191	0.000984348
GOTERM_BP_FAT	GO:0006412~translation	25	3.61272	0.00117221
GOTERM_BP_FAT	GO:0043632~modification-dependent macromolecule catabolic process	37	5.34682	0.00120144
GOTERM_BP_FAT	GO:0019941~modification-dependent protein catabolic process	37	5.34682	0.00120144
GOTERM_BP_FAT	GO:0007242~intracellular signaling cascade	67	9.68208	0.00171841
GOTERM_BP_FAT	GO:0044265~cellular macromolecule catabolic process	43	6.21387	0.00225066
GOTERM_BP_FAT	GO:0051603~proteolysis involved in cellular protein catabolic process	37	5.34682	0.00255346
GOTERM_BP_FAT	GO:0044257~cellular protein catabolic process	37	5.34682	0.00279475
GOTERM_BP_FAT	GO:0030163~protein catabolic process	37	5.34682	0.00443733
GOTERM_BP_FAT	GO:0006417~regulation of translation	13	1.87861	0.0045264
GOTERM_MF_FAT	GO:0000287~magnesium ion binding	29	4.19075	0.00465863
GOTERM_BP_FAT	GO:0006793~phosphorus metabolic process	52	7.51445	0.00607777
GOTERM_BP_FAT	GO:0006796~phosphate metabolic process	52	7.51445	0.00607777
GOTERM_BP_FAT	GO:0032989~cellular component morphogenesis	26	3.75723	0.00611578
GOTERM_BP_FAT	GO:0000902~cell morphogenesis	24	3.46821	0.00620419
GOTERM_MF_FAT	GO:0043560~insulin receptor substrate binding	4	0.578035	0.00644682
GOTERM_MF_FAT	GO:0030554~adenyl nucleotide binding	77	11.1272	0.00678532
GOTERM_MF_FAT	GO:0001883~purine nucleoside binding	78	11.2717	0.00680992
GOTERM_MF_FAT	GO:0001882~nucleoside binding	78	11.2717	0.00805815
GOTERM_CC_FAT	GO:0005829~cytosol	66	9.53757	0.00815417
GOTERM_BP_FAT	GO:0015031~protein transport	42	6.06936	0.00868048
GOTERM_MF_FAT	GO:0032559~adenyl ribonucleotide binding	73	10.5491	0.00885059
GOTERM_MF_FAT	GO:0005524~ATP binding	72	10.4046	0.00943282
GOTERM_BP_FAT	GO:0008104~protein localization	47	6.79191	0.00986238
GOTERM_MF_FAT	GO:0005525~GTP binding	24	3.46821	0.0100116
GOTERM_BP_FAT	GO:0045184~establishment of protein localization	42	6.06936	0.010194
GOTERM_BP_FAT	GO:0006607~NLS-bearing substrate import into nucleus	4	0.578035	0.0106465
GOTERM_CC_FAT	GO:0012505~endomembrane system	42	6.06936	0.0114645
GOTERM_MF_FAT	GO:0032407~MutSalpha complex binding	3	0.433526	0.0124112
GOTERM_BP_FAT	GO:0030258~lipid modification	8	1.15607	0.0129725
GOTERM_MF_FAT	GO:0019001~guanyl nucleotide binding	24	3.46821	0.0134752
GOTERM_MF_FAT	GO:0032561~guanyl ribonucleotide binding	24	3.46821	0.0134752
GOTERM_BP_FAT	GO:0070647~protein modification by small protein conjugation or removal	13	1.87861	0.0148093
GOTERM_BP_FAT	GO:0046854~phosphoinositide phosphorylation	4	0.578035	0.016042
GOTERM_BP_FAT	GO:0006446~regulation of translational initiation	6	0.867052	0.0163978
GOTERM_MF_FAT	GO:0004415~hyalurononglucosaminidase activity	3	0.433526	0.0181687
GOTERM_BP_FAT	GO:0046834~lipid phosphorylation	4	0.578035	0.0192164
GOTERM_CC_FAT	GO:0031090~organelle membrane	54	7.80347	0.0195564
GOTERM_MF_FAT	GO:0003735~structural constituent of ribosome	13	1.87861	0.020607
GOTERM_MF_FAT	GO:0003723~RNA binding	38	5.49133	0.0219168
GOTERM_BP_FAT	GO:0043543~protein amino acid acylation	7	1.01156	0.0221767
GOTERM_BP_FAT	GO:0010608~posttranscriptional regulation of gene expression	15	2.16763	0.0235716
GOTERM_CC_FAT	GO:0005739~mitochondrion	53	7.65896	0.0247294
GOTERM_MF_FAT	GO:0004629~phospholipase C activity	5	0.722543	0.0254712
GOTERM_MF_FAT	GO:0016763~transferase activity, transferring pentosyl groups	6	0.867052	0.0256485
GOTERM_BP_FAT	GO:0006879~cellular iron ion homeostasis	5	0.722543	0.0256544
GOTERM_MF_FAT	GO:0043169~cation binding	174	25.1445	0.0257451
GOTERM_MF_FAT	GO:0043022~ribosome binding	4	0.578035	0.026378
GOTERM_MF_FAT	GO:0008135~translation factor activity, nucleic acid binding	9	1.30058	0.0270361
GOTERM_MF_FAT	GO:0043167~ion binding	176	25.4335	0.0277969
GOTERM_BP_FAT	GO:0016310~phosphorylation	41	5.92486	0.0281403
GOTERM_MF_FAT	GO:0046872~metal ion binding	172	24.8555	0.0290142
GOTERM_BP_FAT	GO:0006468~protein amino acid phosphorylation	35	5.0578	0.031764
GOTERM_BP_FAT	GO:0006414~translational elongation	9	1.30058	0.0319959
GOTERM_MF_FAT	GO:0032404~mismatch repair complex binding	3	0.433526	0.0323096
GOTERM_BP_FAT	GO:0007264~small GTPase mediated signal transduction	19	2.74566	0.0323184
GOTERM_BP_FAT	GO:0000381~regulation of alternative nuclear mRNA splicing, via spliceosome	3	0.433526	0.03244
GOTERM_CC_FAT	GO:0005783~endoplasmic reticulum	47	6.79191	0.0325293
GOTERM_MF_FAT	GO:0000049~tRNA binding	4	0.578035	0.0396722
GOTERM_BP_FAT	GO:0006473~protein amino acid acetylation	6	0.867052	0.0411072
GOTERM_BP_FAT	GO:0055072~iron ion homeostasis	5	0.722543	0.0416696
GOTERM_CC_FAT	GO:0044429~mitochondrial part	31	4.47977	0.0441795
GOTERM_MF_FAT	GO:0004674~protein serine/threonine kinase activity	24	3.46821	0.0445881
GOTERM_BP_FAT	GO:0060541~respiratory system development	9	1.30058	0.0448362
GOTERM_CC_FAT	GO:0031967~organelle envelope	32	4.62428	0.045203
GOTERM_CC_FAT	GO:0031975~envelope	32	4.62428	0.0464492
GOTERM_MF_FAT	GO:0003924~GTPase activity	14	2.02312	0.0466282
GOTERM_CC_FAT	GO:0022625~cytosolic large ribosomal subunit	5	0.722543	0.0481774
GOTERM_BP_FAT	GO:0042273~ribosomal large subunit biogenesis	3	0.433526	0.0496778
GOTERM_BP_FAT	GO:0032990~cell part morphogenesis	16	2.31214	0.0497533

## Sheet: T8_Chr10
KEGG pathway categories of DE genes on chromosome 10 trisomy 8 (P<0.05; Count>=2)
Category	Term	Count	%	PValue
KEGG_PATHWAY	hsa00532:Chondroitin sulfate biosynthesis	3	1.03806	0.0380522
GO categories of DE genes on chromosome 10 trisomy 8 (P<0.05; Count>=2)
Category	Term	Count	%	PValue
GOTERM_CC_FAT	GO:0044429~mitochondrial part	18	6.22837	0.00201136
GOTERM_BP_FAT	GO:0006643~membrane lipid metabolic process	6	2.07612	0.00573682
GOTERM_CC_FAT	GO:0031967~organelle envelope	17	5.88235	0.00720097
GOTERM_CC_FAT	GO:0031975~envelope	17	5.88235	0.00741744
GOTERM_CC_FAT	GO:0005739~mitochondrion	25	8.65052	0.00755835
GOTERM_BP_FAT	GO:0018130~heterocycle biosynthetic process	5	1.7301	0.00957594
GOTERM_MF_FAT	GO:0019842~vitamin binding	7	2.42215	0.0130305
GOTERM_CC_FAT	GO:0031966~mitochondrial membrane	12	4.15225	0.014407
GOTERM_BP_FAT	GO:0001501~skeletal system development	11	3.80623	0.0150364
GOTERM_MF_FAT	GO:0016702~oxidoreductase activity, acting on single donors with incorporation of molecular oxygen, incorporation of two atoms of oxygen	5	1.7301	0.0166725
GOTERM_MF_FAT	GO:0016701~oxidoreductase activity, acting on single donors with incorporation of molecular oxygen	5	1.7301	0.0175306
GOTERM_BP_FAT	GO:0016051~carbohydrate biosynthetic process	6	2.07612	0.0177844
GOTERM_MF_FAT	GO:0004402~histone acetyltransferase activity	4	1.38408	0.0186301
GOTERM_MF_FAT	GO:0004468~lysine N-acetyltransferase activity	4	1.38408	0.0186301
GOTERM_BP_FAT	GO:0055114~oxidation reduction	17	5.88235	0.0189405
GOTERM_BP_FAT	GO:0006665~sphingolipid metabolic process	5	1.7301	0.0215106
GOTERM_CC_FAT	GO:0005740~mitochondrial envelope	12	4.15225	0.0216786
GOTERM_CC_FAT	GO:0031090~organelle membrane	23	7.95848	0.0281898
GOTERM_MF_FAT	GO:0047718~indanol dehydrogenase activity	2	0.692042	0.0295113
GOTERM_CC_FAT	GO:0005759~mitochondrial matrix	8	2.76817	0.0295627
GOTERM_CC_FAT	GO:0031980~mitochondrial lumen	8	2.76817	0.0295627
GOTERM_MF_FAT	GO:0048037~cofactor binding	9	3.11419	0.032691
GOTERM_MF_FAT	GO:0016791~phosphatase activity	9	3.11419	0.032691
GOTERM_BP_FAT	GO:0045494~photoreceptor cell maintenance	3	1.03806	0.034925
GOTERM_MF_FAT	GO:0016410~N-acyltransferase activity	5	1.7301	0.0350657
GOTERM_CC_FAT	GO:0070013~intracellular organelle lumen	33	11.4187	0.0356382
GOTERM_CC_FAT	GO:0031974~membrane-enclosed lumen	34	11.7647	0.0380218
GOTERM_BP_FAT	GO:0005996~monosaccharide metabolic process	8	2.76817	0.0382417
GOTERM_MF_FAT	GO:0046914~transition metal ion binding	53	18.3391	0.039792
GOTERM_BP_FAT	GO:0006686~sphingomyelin biosynthetic process	2	0.692042	0.0417644
GOTERM_BP_FAT	GO:0010761~fibroblast migration	2	0.692042	0.0417644
GOTERM_BP_FAT	GO:0046060~dATP metabolic process	2	0.692042	0.0417644
GOTERM_CC_FAT	GO:0030139~endocytic vesicle	4	1.38408	0.0418203
GOTERM_BP_FAT	GO:0016477~cell migration	9	3.11419	0.0422879
GOTERM_MF_FAT	GO:0004591~oxoglutarate dehydrogenase (succinyl-transferring) activity	2	0.692042	0.0439404
GOTERM_BP_FAT	GO:0007005~mitochondrion organization	6	2.07612	0.0459792
GOTERM_CC_FAT	GO:0043233~organelle lumen	33	11.4187	0.0466642
GOTERM_BP_FAT	GO:0043954~cellular component maintenance	3	1.03806	0.0481019
GOTERM_CC_FAT	GO:0012505~endomembrane system	17	5.88235	0.0497978
